# Supplementary material for: Conformational aspects of polymorphs and phases of 2-propyl-1H-benzimidazole
Source: IUCrJ. 2018 Sep 14;5(Pt 6):706–15. doi: 10.1107/S2052252518011685 (PMC6211527; doi:10.1107/S2052252518011685)
Supplement: Supplementary file 1 [file m-05-00706-sup1.cif]

data_global
#=======================================================================

_audit_creation_method                   'Jana2006 Version : 25/10/2015'


# 1. PROCESSING SUMMARY (IUCr Office Use Only)

_journal_date_recd_electronic      2018-06-14
_journal_date_to_coeditor                ?
_journal_date_from_coeditor              ?
_journal_date_accepted     2018-08-17
_journal_date_printers_first             ?
_journal_date_printers_final             ?
_journal_date_proofs_out                 ?
_journal_date_proofs_in                  ?
_journal_coeditor_name                   ?
_journal_coeditor_code      LQ5016SUP1
_journal_coeditor_notes
?
_journal_techeditor_code      M181168
_iucr_compatibility_tag          ACTA95
_journal_paper_category      FA
_journal_techeditor_notes
?
_journal_coden_ASTM                      ?
_journal_name_full                       'IUCrJ'
_journal_year                            ?
_journal_volume                          ?
_journal_issue                           ?
_journal_page_first                      ?
_journal_page_last                       ?
_journal_suppl_publ_number               ?
_journal_suppl_publ_pages                ?

#=======================================================================
# 2. SUBMISSION DETAILS

_publ_contact_author_name        'Zu\~niga, F. J.'
_publ_contact_author_address     
;Dpto. F\'isica Materia Condensada
Fac. Ciencia y Tecnolog\'ia
Universidad del Pais Vasco
APDO. 644
48080 Bilbao
;
_publ_contact_author_email       javier.zuniga@ehu.es
_publ_contact_author_phone       ?
_publ_contact_author_fax         ?

#=======================================================================


# 3. TITLE AND AUTHOR LIST

_publ_section_title
;
Conformational Aspects of Polymorphs and Phases of 2-propyl-1H-benzimidazole
;
loop_
_publ_author_name
_publ_author_address

'Zu\~niga, Fco. Javier'
;Dpto. F\'isica Materia Condensada
Fac. de Ciencia y Tecnolog\'ia
Universidad del Pa\'is Vasco
Apdo. 644
E-48080 Bilbao
;
'Cruz-Cabeza, Aurora J.'
;School of Chemical Engineering and Analytical Sciences
The University of Manchester
The Mill, Sackville Street
Manchester M13 9PL, United Kingdom
;
'Aretxabaleta, Xabier M.'
;Dpto. F\'isica Aplicada II
Fac. de Ciencia y Tecnolog\'ia
Universidad del Pa\'is Vasco
Apdo. 644
E-48080 Bilbao
;
'de la Pinta, Noelia'
;Dpto. F\'isica Materia Condensada
Fac. de Ciencia y Tecnolog\'ia
Universidad del Pa\'is Vasco
Apdo. 644
E-48080 Bilbao
;
'Breczewski, Tomasz'
;Dpto. F\'isica Aplicada II
Fac. de Ciencia y Tecnolog\'ia
Universidad del Pa\'is Vasco
Apdo. 644
E-48080 Bilbao
;
'Quesada-Moreno, Mar\'ia Mar'
;Departamento de Qu\'imica F\'isica y Anal\'itica
Universidad de Ja\'en
Campus Las Lagunillas
E-23071, Ja\'en
;
'Avil\'es-Moreno, Juan Ra\'on'
;Departamento de Sistemas F\'isicos, Qu\'imicos y
Naturales
Universidad Pablo de Olavide
E-41704, Sevilla
;
'L\'opez-Gonz\'alez, Juan Jes\'us'
;Departamento de Qu\'imica F\'isica y Anal\'itica
Universidad de Ja\'en
Campus Las Lagunillas
E-23071, Ja\'en
;
'Claramunt, Rosa M.'
;Dpto. Qu\'imica Org\'anica y Bio-Org\'anica
Fac. de Ciencias
Universidad Nacional de Educaci\'on a Distancia (UNED)
Senda del Rey 9
E-28040 Madrid
;
'Elguero, Jose'
;Instituto de Qu\'imica M\'edica
Centro de Qu\'imica Org\'anica Manuel Lora-Tamayo
CSIC
Juan de la Cierva 3
E-28006 Madrid
;

#=======================================================================

# 4. TEXT

_publ_section_synopsis
;
Temperature changes induce several solid form conversions in 2-propyl-1H-benzimidazole.
Three new crystal forms have been identified and characterised by various methods.
A key structural aspect of these form conversions lie in the conformational changes around
the propyl chains. Those changes drive polymorphic form changes as well as low/high 
temperature phase conversions. One of those phase conversions involve conformational 
change.
;
_publ_section_abstract
;
We report on the polymorphism of 2-propyl-1H-benzimidazole (2PrBzIm) induced by temperature changes.
On heating, we observe an irreversible reconstructive-type phase transition at T= 384 K from an 
ordered form I (P212121) to a new polymorphic form, form IIHT (Pca21). The structural transformation 
between forms I & II involve significant changes in the crystal packing as well as a key 
conformational variation around the propyl chain of the molecule. After this first irreversible 
phase transition, form IIHT undergoes two further (and reversible) phase transitions on cooling 
at 361 K and 181 K to two new phases which we refer to as forms IIRT & IILT. All of these 
three phases (forms IIHT, IIRT & IILT) have almost identical crystal packing and, given the 
reversibility of the conversions as a function of temperature, we refer to them as form II 
temperature phases. They differ, however, in conformational variations around the propyl 
chain of 2PrBzIm. Energy calculations of the gas-phase conformational energy landscape of 
this compound about its flexible bonds allowed us to classify the observed conformational 
variations of all forms into changes and adjustments of conformers. This reveals that 
forms I & II are related by conformational change, and that two of the form II phases (HT and RT)
 are related by conformational adjustment whilst the other two (RT and LT) are related by 
conformational change. We introduce, therefore, the term of conformational phases for cases 
of temperature phases with almost identical packing but involving a conformational change.
;
_publ_section_comment
?
_publ_section_introduction
?
_publ_section_experimental
?
_publ_section_exptl_prep
?
_publ_section_exptl_refinement
?
_publ_section_exptl_solution
?
_publ_section_discussion
?
_publ_section_acknowledgements
?
_publ_section_references
;
Petricek, V., Dusek, M. & Palatinus L. (2014). Z. Kristallogr. 229(5), 345-352;

Palatinus L. & Chapuis G. (2007). J. Appl. Cryst. 40, 786-790.

# enable this reference if Diamond ver. 2 was used for visualization
#Brandenburg, K. (1999). DIAMOND. Version. 2.1c.
#Crystal Impact GbR, Bonn, Germany.

# enable this reference if Diamond ver. 3 was used for visualization
#Brandenburg, K. & Putz, H. (2005). DIAMOND Version 3.
#Crystal Impact GbR, Postfach 1251, D-53002 Bonn, Germany.

# enable this reference if SIR97 was used for solving of the structure
#Altomare, A., Burla, M. C., Camalli, M., Cascarano, G., Giacovazzo, C.,
#Guagliardi, A., Moliterni, A. G. G., Polidori, G., Spagna, R. (1997).
#SIR97. A Package for Crystal Structure Solution by Direct Methods
#and Refinement, Bari, Rome, Italy.

# use this reference if SIR2002 was used for solving of the structure
#Burla, M.C., Camalli, M., Carrozzini, B., Cascarano, G., Giacovazzo, C.,
#Polidori, G., Spagna, R.
#SIR2002: the program, J. Appl. Cryst, (2003). 36, 1103


# use this reference if SIR2011 was used for solving of the structure
#Burla, M.C., Caliandro, R., Camalli, M., Carrozzini, B., Cascarano,
#G.L., Giacovazzo, C., Mallamo. M., Mazzone, A., Polidori, G., Spagna, R.
#SIR2011: a new package for crystal structure determination and refinement,
#J.Appl.Cryst. (2012) 45, 357-361

# enable this reference if bond valences were calculated
#Brown, I. D. (1996). J. Appl. Cryst. 29, 479-480.

# enable this reference if Xshape wase used for crystal shape refinement
#Stoe & Cie (1998). X-SHAPE. Stoe & Cie, Darmstadt, Germany.


# enable this reference if Flack coefficient was refined
#Flack, H. D. (1983). Acta Cryst. A39, 876-881.
;
_publ_section_figure_captions
?
_publ_section_table_legends
?

#=======================================================================
data_IIHT
_database_code_depnum_ccdc_archive 'CCDC 1845850'
#=======================================================================

# 5. CHEMICAL DATA

_chemical_name_systematic
?
_chemical_name_common                    '2-propyl-1H-benzimidazole '
_chemical_formula_moiety                 'C10 H12 N2'
_chemical_formula_structural             'C10 H12 N2'
_chemical_formula_analytical             'C10 H12 N2'
_chemical_formula_iupac                  ?
_chemical_formula_sum                    'C10 H12 N2'
_chemical_formula_weight                 160.2
_chemical_melting_point                  431.6
_chemical_compound_source                ?
_chemical_absolute_configuration         ?
#=======================================================================

# 6. POWDER SPECIMEN AND CRYSTAL DATA

_symmetry_cell_setting                   orthorhombic
_symmetry_space_group_name_H-M           'P c a m'
_symmetry_space_group_name_Hall          '-P 2c 2ac'
_symmetry_Int_Tables_number              57

loop_
 _space_group_symop_id
 _space_group_symop_operation_xyz
 1   x,y,z
 2   -x,-y,z+1/2
 3   -x+1/2,y,-z
 4   x+1/2,-y,-z+1/2
 5   -x,-y,-z
 6   x,y,-z+1/2
 7   x+1/2,-y,z
 8   -x+1/2,y,z+1/2

_cell_length_a                           8.99566(12)
_cell_length_b                           21.5226(3)
_cell_length_c                           9.89820(12)
_cell_angle_alpha                        90
_cell_angle_beta                         90
_cell_angle_gamma                        90
_cell_volume                             1916.39(4)


_cell_formula_units_Z                    8
_cell_measurement_temperature            380
_cell_special_details
; ?
;

_exptl_crystal_density_diffrn            1.104
_exptl_crystal_density_meas              ?
_exptl_crystal_density_method            ?
_exptl_crystal_F_000                     688

_pd_spec_size_axial                      10
_pd_spec_size_equat                      0.5
_pd_spec_size_thick                      ?
_pd_spec_mounting                        'quartz capillary'
_pd_spec_mount_mode                      transmission
_pd_spec_shape                           cylinder
_pd_char_particle_morphology             ?
_pd_char_colour                          white
_pd_prep_cool_rate                       ?
_pd_prep_pressure                        ?
_pd_prep_temperature                     295

_exptl_absorpt_coefficient_mu            0.52
_exptl_absorpt_correction_type           'none'
_exptl_absorpt_process_details           ?
_exptl_absorpt_correction_T_min          ?
_exptl_absorpt_correction_T_max          ?
loop_
 _exptl_crystal_face_index_h
 _exptl_crystal_face_index_k
 _exptl_crystal_face_index_l
 _exptl_crystal_face_perp_dist
 ? ? ? ?

#=======================================================================


# 7. EXPERIMENTAL DATA

_exptl_special_details                   ?
_pd_instr_location
; ?
;
_pd_calibration_special_details
; ?
;

_diffrn_ambient_temperature              380
_diffrn_source                           'sealed X-ray tube'
_diffrn_source_target                    Cu
_diffrn_source_type                      ?
_diffrn_radiation_type                   'Cu K\a-1-'
_diffrn_radiation_wavelength             1.54051
_diffrn_radiation_monochromator          'Ge 111'
_diffrn_measurement_device               'two-circle diffractometer'
_diffrn_measurement_device_type          'Stadip Stoe'
_diffrn_detector                         'lineal detector'
_diffrn_detector_type                    'PSD STOE'

_pd_meas_scan_method                     \w-scan
_pd_meas_special_details
; ?
;
_pd_meas_number_of_points                3500
_pd_meas_2theta_range_min                5.000
_pd_meas_2theta_range_max                39.990
_pd_meas_2theta_range_inc                0.01

_diffrn_radiation_probe                  X-ray

#=======================================================================

# 8. REFINEMENT DATA

_pd_proc_ls_special_details
; ?
;
_pd_proc_ls_profile_function             'Pseudo-Voigt'
_pd_proc_ls_background_function          ?
_pd_proc_ls_pref_orient_corr             none
_pd_proc_ls_prof_R_factor                0.0385
_pd_proc_ls_prof_wR_factor               0.0505
_pd_proc_ls_prof_wR_expected             0.0395

_refine_special_details
; ?
;

_refine_ls_R_factor_gt                   0.0442
_refine_ls_wR_factor_gt                  0.0415
_refine_ls_R_factor_all                  0.0611
_refine_ls_wR_factor_all                 0.0448
_refine_ls_goodness_of_fit_all           1.28
_refine_ls_restrained_S_gt               ?
_refine_ls_restrained_S_all              ?
_refine_ls_number_parameters             77
_refine_ls_number_restraints             28
_refine_ls_number_constraints            0
_refine_ls_weighting_scheme              sigma
_refine_ls_weighting_details             ?
_refine_ls_hydrogen_treatment            'constr'
_refine_ls_shift/su_max                  0.0499
_refine_ls_shift/su_mean                 0.0041
_refine_diff_density_max                 0.11
_refine_diff_density_min                 -0.11
_refine_ls_extinction_method             ?
_refine_ls_extinction_coef               ?

_pd_proc_2theta_range_min                5
_pd_proc_2theta_range_max                39.99
_pd_proc_2theta_range_inc                0.01
_pd_proc_wavelength                      ?

_pd_block_diffractogram_id               ?

_pd_proc_info_excluded_regions           ?
_pd_proc_info_data_reduction             ?

loop_
 _atom_type_symbol
 _atom_type_scat_dispersion_real
 _atom_type_scat_dispersion_imag
 _atom_type_scat_source
 C    0.0191  0.0096
 'International Tables Vol C tables 4.2.6.8 and 6.1.1.1'
 H    0.0000  0.0000
 'International Tables Vol C tables 4.2.6.8 and 6.1.1.1'
 N    0.0329  0.0188
 'International Tables Vol C tables 4.2.6.8 and 6.1.1.1'

_computing_data_collection               ?
_computing_cell_refinement               ?
_computing_data_reduction                ?
_computing_structure_solution            ?
_computing_structure_refinement          ?
_computing_molecular_graphics            ?
_computing_publication_material          ?

loop_
 _restr_distance_atom_site_label_1
 _restr_distance_site_symmetry_1
 _restr_distance_atom_site_label_2
 _restr_distance_site_symmetry_2
 _restr_distance_target
 _restr_distance_target_weight_param
C2 . C3 . 1.39 0.001
C3 . C4 . 1.39 0.001
C4 . C5 . 1.39 0.001
C5 . C6 . 1.39 0.001
C6 . C7 . 1.39 0.001
C7 . C2 . 1.39 0.001
C12 . C13 . 1.39 0.001
C13 . C14 . 1.39 0.001
C14 . C15 . 1.39 0.001
C15 . C16 . 1.39 0.001
C16 . C17 . 1.39 0.001
C17 . C12 . 1.39 0.001
C18 . C19 . 1.53 0.001
C19 . C20 . 1.53 0.001
C8 . C9 . 1.53 0.001
C9 . C10 . 1.53 0.001
C1 . C8 . 1.49 0.001
C11 . C18 . 1.49 0.001
C1 . N1 . 1.36 0.001
C11 . N3 . 1.36 0.001
C1 . N2 . 1.32 0.001
C11 . N4 . 1.32 0.001
N2 . C2 . 1.395 0.001
N4 . C12 . 1.395 0.001
N1 . C7 . 1.375 0.001
N3 . C17 . 1.375 0.001

loop_
 _restr_angle_atom_site_label_1
 _restr_angle_site_symmetry_1
 _restr_angle_atom_site_label_2
 _restr_angle_site_symmetry_2
 _restr_angle_atom_site_label_3
 _restr_angle_site_symmetry_3
 _restr_angle_target
 _restr_angle_target_weight_param
C11 . C18 . C19 . 111 0.01
C18 . C19 . C20 . 111 0.01

#=======================================================================

# 9. ATOMIC COORDINATES AND DISPLACEMENT PARAMETERS

loop_
 _atom_site_label
 _atom_site_type_symbol
 _atom_site_fract_x
 _atom_site_fract_y
 _atom_site_fract_z
 _atom_site_adp_type
 _atom_site_U_iso_or_equiv
 _atom_site_site_symmetry_multiplicity
 _atom_site_occupancy
 _atom_site_calc_flag
 _atom_site_refinement_flags
 _atom_site_disorder_assembly
 _atom_site_disorder_group
  C1 C 0.2637(15) 0.4660(8) 0.768(5) Uiso 0.051(3) 8 0.5 d . . .
  C2 C 0.370(2) 0.3852(15) 0.813(4) Uiso 0.051(3) 8 0.5 d . . .
  C3 C 0.439(2) 0.3468(16) 0.907(4) Uiso 0.051(3) 8 0.5 d . . .
  C4 C 0.4942(13) 0.2897(14) 0.864(4) Uiso 0.051(3) 8 0.5 d . . .
  C5 C 0.4579(16) 0.2899(11) 0.728(4) Uiso 0.051(3) 8 0.5 d . . .
  C6 C 0.391(2) 0.3237(15) 0.624(4) Uiso 0.051(3) 8 0.5 d . . .
  C7 C 0.3396(19) 0.3798(15) 0.676(4) Uiso 0.051(3) 8 0.5 d . . .
  C8 C 0.1960(12) 0.5286(8) 0.788(3) Uiso 0.051(3) 8 0.5 d . . .
  C9 C 0.2934(19) 0.5813(6) 0.733(2) Uiso 0.051(3) 8 0.5 d . . .
  C10 C 0.410(2) 0.6015(7) 0.836(2) Uiso 0.051(3) 8 0.5 d . . .
  N1 N 0.2683(17) 0.4350(18) 0.648(4) Uiso 0.051(3) 8 0.5 d . . .
  N2 N 0.323(2) 0.4397(19) 0.876(4) Uiso 0.051(3) 8 0.5 d . . .
  H1 H 0.448552 0.359509 0.999048 Uiso 0.0608 8 0.5 d . . .
  H2 H 0.544331 0.25824 0.91598 Uiso 0.0608 8 0.5 d . . .
  H3 H 0.492496 0.251526 0.689791 Uiso 0.0608 8 0.5 d . . .
  H4 H 0.382658 0.310327 0.532247 Uiso 0.0608 8 0.5 d . . .
  H5 H 0.177111 0.535307 0.881862 Uiso 0.0608 8 0.5 d . . .
  H6 H 0.100581 0.52988 0.744191 Uiso 0.0608 8 0.5 d . . .
  H7 H 0.341845 0.567853 0.651629 Uiso 0.0608 8 0.5 d . . .
  H8 H 0.231955 0.616126 0.709829 Uiso 0.0608 8 0.5 d . . .
  H9 H 0.375646 0.592252 0.925683 Uiso 0.0608 8 0.5 d . . .
  H10 H 0.501477 0.579484 0.819686 Uiso 0.0608 8 0.5 d . . .
  H11 H 0.42751 0.645324 0.827987 Uiso 0.0608 8 0.5 d . . .
  H1n1 H 0.233386 0.447376 0.571091 Uiso 0.0608 8 0.5 d . . .
  C11 C 0.7411(13) 0.8494(4) 0.793(3) Uiso 0.051(3) 8 0.5 d . . .
  C12 C 0.945(3) 0.9037(12) 0.845(4) Uiso 0.051(3) 8 0.5 d . . .
  C13 C 1.066(3) 0.9349(16) 0.900(4) Uiso 0.051(3) 8 0.5 d . . .
  C14 C 1.1692(15) 0.9675(9) 0.824(4) Uiso 0.051(3) 8 0.5 d . . .
  C15 C 1.114(2) 0.9583(9) 0.694(4) Uiso 0.051(3) 8 0.5 d . . .
  C16 C 1.006(3) 0.9321(17) 0.611(4) Uiso 0.051(3) 8 0.5 d . . .
  C17 C 0.917(3) 0.9028(10) 0.707(4) Uiso 0.051(3) 8 0.5 d . . .
  C18 C 0.6036(13) 0.8107(4) 0.796(2) Uiso 0.051(3) 8 0.5 d . . .
  C19 C 0.4902(17) 0.8339(5) 0.692(2) Uiso 0.051(3) 8 0.5 d . . .
  C20 C 0.3493(15) 0.7941(6) 0.695(3) Uiso 0.051(3) 8 0.5 d . . .
  N3 N 0.793(2) 0.8696(11) 0.671(3) Uiso 0.051(3) 8 0.5 d . . .
  N4 N 0.826(3) 0.8683(13) 0.893(2) Uiso 0.051(3) 8 0.5 d . . .
  H12 H 1.078345 0.93394 0.996355 Uiso 0.0608 8 0.5 d . . .
  H13 H 1.255352 0.990186 0.852538 Uiso 0.0608 8 0.5 d . . .
  H14 H 1.180992 0.979773 0.634578 Uiso 0.0608 8 0.5 d . . .
  H15 H 0.995606 0.933777 0.514725 Uiso 0.0608 8 0.5 d . . .
  H16 H 0.560659 0.812289 0.884429 Uiso 0.0608 8 0.5 d . . .
  H17 H 0.628504 0.768277 0.776569 Uiso 0.0608 8 0.5 d . . .
  H18 H 0.533197 0.832455 0.603437 Uiso 0.0608 8 0.5 d . . .
  H19 H 0.465027 0.876312 0.711427 Uiso 0.0608 8 0.5 d . . .
  H20 H 0.266026 0.819503 0.720279 Uiso 0.0608 8 0.5 d . . .
  H21 H 0.332246 0.776773 0.607014 Uiso 0.0608 8 0.5 d . . .
  H22 H 0.36115 0.761198 0.759483 Uiso 0.0608 8 0.5 d . . .
  H1n3 H 0.756257 0.863225 0.5911 Uiso 0.0608 8 0.5 d . . .

#=======================================================================

# 10. MOLECULAR GEOMETRY


loop_
 _geom_bond_atom_site_label_1
 _geom_bond_atom_site_label_2
 _geom_bond_site_symmetry_1
 _geom_bond_site_symmetry_2
 _geom_bond_distance
 _geom_bond_publ_flag
  C1 C8 . . 1.49(2) ?
  C1 N1 . . 1.36(6) ?
  C1 N2 . . 1.32(5) ?
  C2 C3 . . 1.39(5) ?
  C2 C7 . . 1.39(6) ?
  C2 N2 . . 1.40(5) ?
  C3 C4 . . 1.39(4) ?
  C3 H1 . . 0.96 ?
  C4 C5 . . 1.39(5) ?
  C4 H2 . . 0.96 ?
  C5 C6 . . 1.39(5) ?
  C5 H3 . . 0.96 ?
  C6 C7 . . 1.39(5) ?
  C6 H4 . . 0.96 ?
  C7 N1 . . 1.38(5) ?
  C8 C9 . . 1.53(2) ?
  C8 H5 . . 0.96 ?
  C8 H6 . . 0.96 ?
  C9 C10 . . 1.53(3) ?
  C9 H7 . . 0.96 ?
  C9 H8 . . 0.96 ?
  C10 H9 . . 0.96 ?
  C10 H10 . . 0.96 ?
  C10 H11 . . 0.96 ?
  N1 H1n1 . . 0.87 ?
  C11 C18 . . 1.490(15) ?
  C11 N3 . . 1.36(3) ?
  C11 N4 . . 1.32(3) ?
  C12 C13 . . 1.39(4) ?
  C12 C17 . . 1.39(6) ?
  C12 N4 . . 1.40(4) ?
  C13 C14 . . 1.39(4) ?
  C13 H12 . . 0.96 ?
  C14 C15 . . 1.39(5) ?
  C14 H13 . . 0.96 ?
  C15 C16 . . 1.39(4) ?
  C15 H14 . . 0.96 ?
  C16 C17 . . 1.39(5) ?
  C16 H15 . . 0.96 ?
  C17 N3 . . 1.38(3) ?
  C18 C19 . . 1.53(2) ?
  C18 H16 . . 0.96 ?
  C18 H17 . . 0.96 ?
  C19 C20 . . 1.53(2) ?
  C19 H18 . . 0.96 ?
  C19 H19 . . 0.96 ?
  C20 H20 . . 0.96 ?
  C20 H21 . . 0.96 ?
  C20 H22 . . 0.96 ?
  N3 H1n3 . . 0.87 ?

loop_
 _geom_angle_atom_site_label_1
 _geom_angle_atom_site_label_2
 _geom_angle_atom_site_label_3
 _geom_angle_site_symmetry_1
 _geom_angle_site_symmetry_2
 _geom_angle_site_symmetry_3
 _geom_angle
 _geom_angle_publ_flag
  C8 C1 N1 . . . 125(3) ?
  C8 C1 N2 . . . 117(4) ?
  N1 C1 N2 . . . 119(3) ?
  C3 C2 C7 . . . 134(3) ?
  C3 C2 N2 . . . 110(3) ?
  C7 C2 N2 . . . 117(3) ?
  C2 C3 C4 . . . 119(3) ?
  C2 C3 H1 . . . 120.45 ?
  C4 C3 H1 . . . 120.45 ?
  C3 C4 C5 . . . 102(3) ?
  C3 C4 H2 . . . 129.11 ?
  C5 C4 H2 . . . 129.11 ?
  C4 C5 C6 . . . 145(3) ?
  C4 C5 H3 . . . 107.52 ?
  C6 C5 H3 . . . 107.52 ?
  C5 C6 C7 . . . 109(3) ?
  C5 C6 H4 . . . 125.34 ?
  C7 C6 H4 . . . 125.34 ?
  C2 C7 C6 . . . 111(3) ?
  C2 C7 N1 . . . 102(3) ?
  C6 C7 N1 . . . 147(4) ?
  C1 C8 C9 . . . 112.9(15) ?
  C1 C8 H5 . . . 109.47 ?
  C1 C8 H6 . . . 109.47 ?
  C9 C8 H5 . . . 109.47 ?
  C9 C8 H6 . . . 109.47 ?
  H5 C8 H6 . . . 105.78 ?
  C8 C9 C10 . . . 111.6(19) ?
  C8 C9 H7 . . . 109.47 ?
  C8 C9 H8 . . . 109.47 ?
  C10 C9 H7 . . . 109.47 ?
  C10 C9 H8 . . . 109.47 ?
  H7 C9 H8 . . . 107.21 ?
  C9 C10 H9 . . . 109.47 ?
  C9 C10 H10 . . . 109.47 ?
  C9 C10 H11 . . . 109.47 ?
  H9 C10 H10 . . . 109.47 ?
  H9 C10 H11 . . . 109.47 ?
  H10 C10 H11 . . . 109.47 ?
  C1 N1 C7 . . . 106(3) ?
  C1 N1 H1n1 . . . 127.19 ?
  C7 N1 H1n1 . . . 127.2 ?
  C1 N2 C2 . . . 97(3) ?
  C18 C11 N3 . . . 119(2) ?
  C18 C11 N4 . . . 130(2) ?
  N3 C11 N4 . . . 111.7(16) ?
  C13 C12 C17 . . . 122(3) ?
  C13 C12 N4 . . . 137(4) ?
  C17 C12 N4 . . . 101(2) ?
  C12 C13 C14 . . . 124(4) ?
  C12 C13 H12 . . . 118.1 ?
  C14 C13 H12 . . . 118.1 ?
  C13 C14 C15 . . . 101(2) ?
  C13 C14 H13 . . . 129.47 ?
  C15 C14 H13 . . . 129.47 ?
  C14 C15 C16 . . . 148(3) ?
  C14 C15 H14 . . . 105.84 ?
  C16 C15 H14 . . . 105.84 ?
  C15 C16 C17 . . . 101(3) ?
  C15 C16 H15 . . . 129.74 ?
  C17 C16 H15 . . . 129.74 ?
  C12 C17 C16 . . . 124(3) ?
  C12 C17 N3 . . . 114(3) ?
  C16 C17 N3 . . . 122(4) ?
  C11 C18 C19 . . . 111.0(13) ?
  C11 C18 H16 . . . 109.47 ?
  C11 C18 H17 . . . 109.47 ?
  C19 C18 H16 . . . 109.47 ?
  C19 C18 H17 . . . 109.47 ?
  H16 C18 H17 . . . 107.9 ?
  C18 C19 C20 . . . 111.0(14) ?
  C18 C19 H18 . . . 109.47 ?
  C18 C19 H19 . . . 109.47 ?
  C20 C19 H18 . . . 109.47 ?
  C20 C19 H19 . . . 109.47 ?
  H18 C19 H19 . . . 107.9 ?
  C19 C20 H20 . . . 109.47 ?
  C19 C20 H21 . . . 109.47 ?
  C19 C20 H22 . . . 109.47 ?
  H20 C20 H21 . . . 109.47 ?
  H20 C20 H22 . . . 109.47 ?
  H21 C20 H22 . . . 109.47 ?
  C11 N3 C17 . . . 103(2) ?
  C11 N3 H1n3 . . . 128.69 ?
  C17 N3 H1n3 . . . 128.69 ?
  C11 N4 C12 . . . 111(2) ?

loop_
 _geom_torsion_atom_site_label_1
 _geom_torsion_atom_site_label_2
 _geom_torsion_atom_site_label_3
 _geom_torsion_atom_site_label_4
 _geom_torsion_site_symmetry_1
 _geom_torsion_site_symmetry_2
 _geom_torsion_site_symmetry_3
 _geom_torsion_site_symmetry_4
 _geom_torsion
 _geom_torsion_publ_flag
N1 C1 C8 C9 . . . . -76(2) ?
 N3 C11 C18 C19 . . . . -39(2) ?
 C1 C8 C9 C10 . . . . -85(2) ?
 C11 C18 C19 C20 . . . . 180(2) ?
 C1 N1 N2 C1 . . 4_554 4_554 53(5) ?
 C11 N3 N4 C11 . . 4_654 4_654 18(2) ?
 
loop_
 _geom_hbond_atom_site_label_D
 _geom_hbond_atom_site_label_H
 _geom_hbond_atom_site_label_A
 _geom_hbond_site_symmetry_D
 _geom_hbond_site_symmetry_H
 _geom_hbond_site_symmetry_A
 _geom_hbond_distance_DH
 _geom_hbond_distance_HA
 _geom_hbond_distance_DA
 _geom_hbond_angle_DHA
 _geom_hbond_publ_flag
  N1 H1n1 N2 . . 8_554   0.87   2.00   2.82(5)   156.19 ?
  N3 H1n3 N4 . . 8_654   0.87   2.10   2.95(3)   167.77 ?
# start Validation Reply Form
_vrf_PLAT430_IIHT
;
PROBLEM: Short Inter D...A Contact  N2       ..N2               2.49 Ang.  
RESPONSE: Values calculated between disordered position of the same atom
;
_vrf_PLAT799_IIHT
;
PROBLEM: Numeric Label on Displacement Par. Record ......          ? Check 
RESPONSE: Not observed in Cif file
;
_vrf_PLAT300_IIHT
;
PROBLEM: Atom Site Occupancy of N1         Constrained at        0.5 Check
RESPONSE: All atomos disordered between two positions symmetry related by mirror plane
;
# end Validation Reply Form
#=======================================================================

data_IIRT
_database_code_depnum_ccdc_archive 'CCDC 1845851'
#=======================================================================

# 5. CHEMICAL DATA

_chemical_name_systematic        ?
_chemical_name_common            2-propyl-1H-benzimidazole
_chemical_formula_moiety         'C10 H12 N2'
_chemical_formula_sum            'C10 H12 N2'
_chemical_compound_source        ?
_chemical_formula_structural     'C10 H12 N2'
_chemical_formula_analytical     'C10 H12 N2'
_chemical_formula_iupac          ?
_chemical_formula_weight         160.2
_chemical_melting_point          431.6
_exptl_crystal_description       plate
_exptl_crystal_colour            colourless

_diffrn_ambient_temperature      200.00(10)

#=======================================================================

# 6. CRYSTAL DATA

_symmetry_cell_setting           orthorhombic
_symmetry_space_group_name_H-M   'P c a 21'
_symmetry_Int_Tables_number      29
_chemical_absolute_configuration ?
_symmetry_space_group_name_Hall  'P 2c -2ac'

loop_
 _space_group_symop_id
 _space_group_symop_operation_xyz
 1   x,y,z
 2   -x,-y,z+1/2
 3   x+1/2,-y,z
 4   -x+1/2,y,z+1/2

_cell_length_a                           9.0006(2)
_cell_length_b                           20.7778(4)
_cell_length_c                           9.7487(2)
_cell_angle_alpha                        90
_cell_angle_beta                         90
_cell_angle_gamma                        90
_cell_volume                             1823.13(7)

_cell_formula_units_Z            8

_cell_measurement_temperature    200.00(10)
_cell_measurement_reflns_used    25556
_cell_measurement_theta_min      4.4990
_cell_measurement_theta_max      74.0320
_cell_special_details            
; ?
;

_exptl_crystal_density_diffrn    1.169
_exptl_crystal_density_meas      ?
_exptl_crystal_density_method    ?
_exptl_crystal_F_000             688

_exptl_absorpt_coefficient_mu    0.550
_exptl_crystal_size_max          0.45
_exptl_crystal_size_mid          0.2
_exptl_crystal_size_min          0.02
_exptl_crystal_size_rad          ?
_exptl_absorpt_correction_T_min  0.64640
_exptl_absorpt_correction_T_max  1.00000
_exptl_absorpt_correction_type   multi-scan
_exptl_absorpt_process_details   
;
CrysAlisPro, Agilent Technologies,
Version 1.171.36.24 (release 03-12-2012 CrysAlis171 .NET)
(compiled Dec  3 2012,18:21:49)
Empirical absorption correction using spherical harmonics,
 implemented in SCALE3 ABSPACK scaling algorithm.
;
loop_
_exptl_crystal_face_index_h
_exptl_crystal_face_index_k
_exptl_crystal_face_index_l
_exptl_crystal_face_perp_dist
? ? ? ?

#=======================================================================

# 7. EXPERIMENTAL DATA

_exptl_special_details           ?

_diffrn_radiation_probe          x-ray
_diffrn_radiation_type           'Cu K\a'
_diffrn_radiation_wavelength     1.5418
_diffrn_source                   'SuperNova (Cu) X-ray Source'
_diffrn_radiation_monochromator  mirror
_diffrn_measurement_device_type  'SuperNova, Single source at offset), Atlas'
_diffrn_detector_area_resol_mean 5.2012
_diffrn_reflns_number            31290
_diffrn_reflns_av_R_equivalents  0.0284
_diffrn_reflns_av_sigmaI/netI    0.0314
_diffrn_reflns_limit_h_min       -11
_diffrn_reflns_limit_h_max       11
_diffrn_reflns_limit_k_min       -12
_diffrn_reflns_limit_k_max       10
_diffrn_reflns_limit_l_min       -25
_diffrn_reflns_limit_l_max       25
_diffrn_reflns_theta_min         4.2556
_diffrn_reflns_theta_max         74.1291
_diffrn_measured_fraction_theta_max 0.9572
_diffrn_reflns_theta_full        73.9632
_diffrn_measured_fraction_theta_full 0.9945
_diffrn_orient_matrix_UB_11      0.0249791000
_diffrn_orient_matrix_UB_12      0.0729388000
_diffrn_orient_matrix_UB_13      0.0166975000
_diffrn_orient_matrix_UB_21      -0.1554537000
_diffrn_orient_matrix_UB_22      0.0130161000
_diffrn_orient_matrix_UB_23      -0.0600088000
_diffrn_orient_matrix_UB_31      -0.0671073000
_diffrn_orient_matrix_UB_32      -0.0030160000
_diffrn_orient_matrix_UB_33      0.1452253000
_diffrn_measurement_method       '\w scan'
_diffrn_measurement_specimen_support ?

_diffrn_standards_number         ?
_diffrn_standards_interval_count ?
_diffrn_standards_interval_time  ?
_diffrn_standards_decay_%        ?
loop_
_diffrn_standard_refln_index_h
_diffrn_standard_refln_index_k
_diffrn_standard_refln_index_l
? ? ?

#=======================================================================

# 8. REFINEMENT DATA

_refine_special_details          
; ?
;

_reflns_number_total             3575
_reflns_number_gt                3515
_reflns_threshold_expression     I>3\s(I)

_refine_ls_structure_factor_coef F
_refine_ls_R_factor_gt           0.0311
_refine_ls_wR_factor_gt          0.0440
_refine_ls_R_factor_all          0.0315
_refine_ls_wR_factor_ref         0.0441
_refine_ls_goodness_of_fit_ref   3.06
_refine_ls_goodness_of_fit_gt    3.08
_refine_ls_restrained_S_gt       ?
_refine_ls_restrained_S_all      ?
_refine_ls_number_reflns         3575
_refine_ls_number_parameters     218
_refine_ls_number_restraints     12
_refine_ls_number_constraints    97
_refine_ls_weighting_scheme      sigma
_refine_ls_weighting_details     w=1/(\s^2^(F)+0.0001F^2^)
_refine_ls_hydrogen_treatment    constr
_refine_ls_shift/su_max          0.0112
_refine_ls_shift/su_mean         0.0010
_refine_diff_density_max                 0.22
_refine_diff_density_min                 -0.22
_refine_ls_extinction_method     
'B-C type 1 Gaussian isotropic (Becker & Coppens, 1974)'
_refine_ls_extinction_coef       6300(600)
_refine_ls_abs_structure_details 
;  1606 of Friedel pairs used in the refinement
;
_refine_ls_abs_structure_Flack   ?
_refine_ls_abs_structure_Rogers  ?

loop_
_atom_type_symbol
_atom_type_scat_dispersion_real
_atom_type_scat_dispersion_imag
_atom_type_scat_source
C 0.0033 0.0016 'International Tables Vol C tables 4.2.6.8 and 6.1.1.1'
H 0.0000 0.0000 'International Tables Vol C tables 4.2.6.8 and 6.1.1.1'
N 0.0061 0.0033 'International Tables Vol C tables 4.2.6.8 and 6.1.1.1'
O 0.0106 0.0060 'International Tables Vol C tables 4.2.6.8 and 6.1.1.1'

_computing_data_collection       
;
CrysAlisPro, Agilent Technologies,
Version 1.171.36.24 (release 03-12-2012 CrysAlis171 .NET)
(compiled Dec  3 2012,18:21:49)
;
_computing_cell_refinement       
;
CrysAlisPro, Agilent Technologies,
Version 1.171.36.24 (release 03-12-2012 CrysAlis171 .NET)
(compiled Dec  3 2012,18:21:49)
;
_computing_data_reduction        
;
CrysAlisPro, Agilent Technologies,
Version 1.171.36.24 (release 03-12-2012 CrysAlis171 .NET)
(compiled Dec  3 2012,18:21:49)
;
_computing_structure_solution    
;
SIR97 (Altomare et al, 1997). 
;
_computing_structure_refinement  
;
JANA2006 (Petricek et al., 2006). 
;
_computing_molecular_graphics    
;
Diamond 3.2, Crystal Impact GbR, Bonn, Germany
Ortep. (Farrugia, J. L. J. Appl. Cryst. (2012). 45, 849-854)
;
_computing_publication_material  ?

loop_
_restr_distance_atom_site_label_1
_restr_distance_site_symmetry_1
_restr_distance_atom_site_label_2
_restr_distance_site_symmetry_2
_restr_distance_target
_restr_distance_target_weight_param
C2 . C3 . 1.38 0.001
C3 . C4 . 1.38 0.001
C4 . C5 . 1.38 0.001
C5 . C6 . 1.38 0.001
C6 . C7 . 1.38 0.001
C7 . C2 . 1.38 0.001
C12 . C13 . 1.38 0.001
C13 . C14 . 1.38 0.001
C14 . C15 . 1.38 0.001
C15 . C16 . 1.38 0.001
C16 . C17 . 1.38 0.001
C17 . C12 . 1.38 0.001


#=======================================================================

# 9. ATOMIC COORDINATES AND DISPLACEMENT PARAMETERS

loop_
 _atom_site_label
 _atom_site_type_symbol
 _atom_site_fract_x
 _atom_site_fract_y
 _atom_site_fract_z
 _atom_site_adp_type
 _atom_site_U_iso_or_equiv
 _atom_site_site_symmetry_multiplicity
 _atom_site_occupancy
 _atom_site_calc_flag
 _atom_site_refinement_flags
 _atom_site_disorder_assembly
 _atom_site_disorder_group
  N1 N 0.71346(12) 0.56673(5) 0.19619(12) Uani 0.0347(3) 4 1 d . . .
  Hn1 H 0.736161 0.55678 0.112075 Uiso 0.0416 4 1 d . . .
  N2 N 0.69047(11) 0.55747(5) 0.42325(13) Uani 0.0352(3) 4 1 d . . .
  C1 C 0.73777(11) 0.53026(5) 0.30900(15) Uani 0.0334(3) 4 1 d . . .
  C2 C 0.64533(9) 0.62309(5) 0.24022(13) Uani 0.0331(4) 4 1 d . . .
  C3 C 0.59623(13) 0.67715(6) 0.16987(16) Uani 0.0420(4) 4 1 d . . .
  H1 H 0.607186 0.681183 0.072296 Uiso 0.0504 4 1 d . . .
  C4 C 0.53077(15) 0.72478(7) 0.24792(17) Uani 0.0476(5) 4 1 d . . .
  H2 H 0.495489 0.763052 0.203409 Uiso 0.0571 4 1 d . . .
  C5 C 0.51454(15) 0.71889(7) 0.38893(16) Uani 0.0493(5) 4 1 d . . .
  H3 H 0.467516 0.752966 0.439323 Uiso 0.0591 4 1 d . . .
  C6 C 0.56438(15) 0.66524(7) 0.45837(16) Uani 0.0433(4) 4 1 d . . .
  H4 H 0.553337 0.661572 0.556006 Uiso 0.052 4 1 d . . .
  C7 C 0.63137(13) 0.61650(6) 0.38190(13) Uani 0.0339(4) 4 1 d . . .
  C8 C 0.81045(14) 0.46580(6) 0.29828(18) Uani 0.0440(4) 4 1 d . . .
  H5 H 0.890147 0.467872 0.232988 Uiso 0.0527 4 1 d . . .
  H6 H 0.855972 0.455102 0.384367 Uiso 0.0527 4 1 d . . .
  C9 C 0.70211(19) 0.41227(7) 0.25692(19) Uani 0.0507(5) 4 1 d . . .
  H7 H 0.757068 0.37463 0.230687 Uiso 0.0609 4 1 d . . .
  H8 H 0.648385 0.425135 0.17639 Uiso 0.0609 4 1 d . . .
  C10 C 0.5941(2) 0.39512(9) 0.3688(2) Uani 0.0620(6) 4 1 d . . .
  H9 H 0.541016 0.432991 0.396753 Uiso 0.0744 4 1 d . . .
  H10 H 0.647243 0.377797 0.445764 Uiso 0.0744 4 1 d . . .
  H11 H 0.525003 0.36362 0.335269 Uiso 0.0744 4 1 d . . .
  N3 N 0.21247(11) 0.12968(5) 0.19681(12) Uani 0.0313(3) 4 1 d . . .
  Hn3 H 0.255367 0.136474 0.118158 Uiso 0.0375 4 1 d . . .
  N4 N 0.17346(11) 0.13224(5) 0.42323(11) Uani 0.0318(3) 4 1 d . . .
  C11 C 0.26008(13) 0.15038(5) 0.32141(14) Uani 0.0329(3) 4 1 d . . .
  C12 C 0.08274(11) 0.09574(4) 0.21911(12) Uani 0.0279(3) 4 1 d . . .
  C13 C -0.01329(13) 0.06412(5) 0.12975(13) Uani 0.0346(4) 4 1 d . . .
  H12 H 0.003423 0.063512 0.032503 Uiso 0.0415 4 1 d . . .
  C14 C -0.13417(15) 0.03362(6) 0.18866(14) Uani 0.0409(4) 4 1 d . . .
  H13 H -0.201936 0.010388 0.130932 Uiso 0.0491 4 1 d . . .
  C15 C -0.16023(15) 0.03571(6) 0.32970(14) Uani 0.0419(4) 4 1 d . . .
  H14 H -0.246179 0.014518 0.366582 Uiso 0.0503 4 1 d . . .
  C16 C -0.06488(13) 0.06764(6) 0.41722(14) Uani 0.0359(4) 4 1 d . . .
  H15 H -0.083199 0.068882 0.514191 Uiso 0.0431 4 1 d . . .
  C17 C 0.05863(12) 0.09798(5) 0.36068(12) Uani 0.0281(3) 4 1 d . . .
  C18 C 0.39782(15) 0.18993(7) 0.33766(15) Uani 0.0442(4) 4 1 d . . .
  H16 H 0.37852 0.233229 0.308283 Uiso 0.0531 4 1 d . . .
  H17 H 0.422261 0.193348 0.433232 Uiso 0.0531 4 1 d . . .
  C19 C 0.53018(17) 0.16339(9) 0.2597(2) Uani 0.0551(5) 4 1 d . . .
  H18 H 0.547407 0.119602 0.286802 Uiso 0.0661 4 1 d . . .
  H19 H 0.507742 0.162274 0.163434 Uiso 0.0661 4 1 d . . .
  C20 C 0.6696(2) 0.20241(11) 0.2828(3) Uani 0.0888(10) 4 1 d . . .
  H20 H 0.696889 0.200419 0.377888 Uiso 0.1065 4 1 d . . .
  H21 H 0.748713 0.185242 0.227809 Uiso 0.1065 4 1 d . . .
  H22 H 0.651775 0.246375 0.257345 Uiso 0.1065 4 1 d . . .

loop_
 _atom_site_aniso_label
 _atom_site_aniso_type_symbol
 _atom_site_aniso_U_11
 _atom_site_aniso_U_22
 _atom_site_aniso_U_33
 _atom_site_aniso_U_12
 _atom_site_aniso_U_13
 _atom_site_aniso_U_23
 N1 N 0.0381(5) 0.0382(5) 0.0278(6) 0.0019(4) 0.0021(4) -0.0008(4)
 N2 N 0.0369(5) 0.0396(5) 0.0290(6) 0.0003(4) -0.0031(4) 0.0004(4)
 C1 C 0.0311(5) 0.0369(5) 0.0323(6) 0.0001(4) -0.0025(5) 0.0000(5)
 C2 C 0.0319(6) 0.0349(6) 0.0324(7) -0.0033(5) -0.0003(5) 0.0003(5)
 C3 C 0.0398(7) 0.0412(7) 0.0450(9) -0.0021(5) -0.0028(6) 0.0093(6)
 C4 C 0.0387(7) 0.0350(6) 0.0690(11) 0.0013(5) -0.0009(7) 0.0067(6)
 C5 C 0.0409(7) 0.0376(7) 0.0693(12) 0.0006(6) 0.0038(7) -0.0123(7)
 C6 C 0.0439(7) 0.0458(7) 0.0404(9) -0.0034(6) 0.0020(6) -0.0108(6)
 C7 C 0.0312(5) 0.0363(6) 0.0341(7) -0.0030(5) -0.0021(5) -0.0027(5)
 C8 C 0.0385(6) 0.0427(6) 0.0506(9) 0.0091(5) 0.0042(6) 0.0015(7)
 C9 C 0.0616(9) 0.0384(7) 0.0521(10) 0.0056(6) 0.0042(7) -0.0023(6)
 C10 C 0.0558(9) 0.0519(9) 0.0783(13) -0.0011(7) 0.0074(9) 0.0041(8)
 N3 N 0.0296(5) 0.0414(5) 0.0229(6) -0.0007(4) 0.0026(4) -0.0023(4)
 N4 N 0.0323(5) 0.0401(5) 0.0230(5) 0.0003(4) -0.0021(4) -0.0014(4)
 C11 C 0.0303(5) 0.0414(6) 0.0270(6) 0.0001(5) -0.0026(5) -0.0032(5)
 C12 C 0.0281(5) 0.0298(5) 0.0259(6) 0.0039(4) -0.0009(4) -0.0003(4)
 C13 C 0.0389(6) 0.0396(7) 0.0253(7) 0.0007(5) -0.0048(5) -0.0029(5)
 C14 C 0.0411(7) 0.0409(7) 0.0407(8) -0.0073(5) -0.0091(6) -0.0010(6)
 C15 C 0.0391(6) 0.0442(7) 0.0424(9) -0.0095(5) -0.0003(6) 0.0071(6)
 C16 C 0.0389(6) 0.0407(6) 0.0282(7) -0.0024(5) 0.0029(5) 0.0041(5)
 C17 C 0.0311(5) 0.0298(5) 0.0235(6) 0.0027(4) -0.0018(5) 0.0007(4)
 C18 C 0.0387(6) 0.0565(8) 0.0375(8) -0.0108(6) -0.0016(6) -0.0077(6)
 C19 C 0.0400(7) 0.0612(9) 0.0641(11) -0.0073(7) 0.0054(7) -0.0051(8)
 C20 C 0.0433(9) 0.0915(14) 0.131(3) -0.0209(9) 0.0122(12) -0.0220(15)


#=======================================================================

# 10. MOLECULAR GEOMETRY


loop_
 _geom_bond_atom_site_label_1
 _geom_bond_atom_site_label_2
 _geom_bond_site_symmetry_1
 _geom_bond_site_symmetry_2
 _geom_bond_distance
 _geom_bond_publ_flag
  N1 Hn1 . . 0.87 ?
  N1 C1 . . 1.3533(18) ?
  N1 C2 . . 1.3899(15) ?
  N2 C1 . . 1.3196(18) ?
  N2 C7 . . 1.3963(16) ?
  C1 C8 . . 1.4942(17) ?
  C2 C3 . . 1.3882(17) ?
  C2 C7 . . 1.3936(18) ?
  C3 H1 . . 0.96 ?
  C3 C4 . . 1.380(2) ?
  C4 H2 . . 0.96 ?
  C4 C5 . . 1.388(2) ?
  C5 H3 . . 0.96 ?
  C5 C6 . . 1.379(2) ?
  C6 H4 . . 0.96 ?
  C6 C7 . . 1.3947(19) ?
  C8 H5 . . 0.96 ?
  C8 H6 . . 0.96 ?
  C8 C9 . . 1.533(2) ?
  C9 H7 . . 0.96 ?
  C9 H8 . . 0.96 ?
  C9 C10 . . 1.504(3) ?
  C10 H9 . . 0.96 ?
  C10 H10 . . 0.96 ?
  C10 H11 . . 0.96 ?
  N3 Hn3 . . 0.87 ?
  N3 C11 . . 1.3581(17) ?
  N3 C12 . . 1.3812(14) ?
  N4 C11 . . 1.3173(16) ?
  N4 C17 . . 1.3952(15) ?
  C11 C18 . . 1.4958(18) ?
  C12 C13 . . 1.3920(16) ?
  C12 C17 . . 1.3979(16) ?
  C13 H12 . . 0.96 ?
  C13 C14 . . 1.3839(17) ?
  C14 H13 . . 0.96 ?
  C14 C15 . . 1.3955(19) ?
  C15 H14 . . 0.96 ?
  C15 C16 . . 1.3800(18) ?
  C16 H15 . . 0.96 ?
  C16 C17 . . 1.3918(16) ?
  C18 H16 . . 0.96 ?
  C18 H17 . . 0.96 ?
  C18 C19 . . 1.517(2) ?
  C19 H18 . . 0.96 ?
  C19 H19 . . 0.96 ?
  C19 C20 . . 1.511(3) ?
  C20 H20 . . 0.96 ?
  C20 H21 . . 0.96 ?
  C20 H22 . . 0.96 ?

loop_
 _geom_angle_atom_site_label_1
 _geom_angle_atom_site_label_2
 _geom_angle_atom_site_label_3
 _geom_angle_site_symmetry_1
 _geom_angle_site_symmetry_2
 _geom_angle_site_symmetry_3
 _geom_angle
 _geom_angle_publ_flag
  Hn1 N1 C1 . . . 126.51 ?
  Hn1 N1 C2 . . . 126.51 ?
  C1 N1 C2 . . . 106.99(11) ?
  C1 N2 C7 . . . 104.81(11) ?
  N1 C1 N2 . . . 113.19(10) ?
  N1 C1 C8 . . . 121.05(12) ?
  N2 C1 C8 . . . 125.75(13) ?
  N1 C2 C3 . . . 132.03(12) ?
  N1 C2 C7 . . . 105.25(10) ?
  C3 C2 C7 . . . 122.72(11) ?
  C2 C3 H1 . . . 121.83 ?
  C2 C3 C4 . . . 116.33(13) ?
  H1 C3 C4 . . . 121.83 ?
  C3 C4 H2 . . . 119.07 ?
  C3 C4 C5 . . . 121.86(13) ?
  H2 C4 C5 . . . 119.07 ?
  C4 C5 H3 . . . 119.23 ?
  C4 C5 C6 . . . 121.54(13) ?
  H3 C5 C6 . . . 119.23 ?
  C5 C6 H4 . . . 121.14 ?
  C5 C6 C7 . . . 117.72(14) ?
  H4 C6 C7 . . . 121.14 ?
  N2 C7 C2 . . . 109.77(10) ?
  N2 C7 C6 . . . 130.41(12) ?
  C2 C7 C6 . . . 119.82(11) ?
  C1 C8 H5 . . . 109.47 ?
  C1 C8 H6 . . . 109.47 ?
  C1 C8 C9 . . . 112.97(11) ?
  H5 C8 H6 . . . 105.73 ?
  H5 C8 C9 . . . 109.47 ?
  H6 C8 C9 . . . 109.47 ?
  C8 C9 H7 . . . 109.47 ?
  C8 C9 H8 . . . 109.47 ?
  C8 C9 C10 . . . 113.10(15) ?
  H7 C9 H8 . . . 105.58 ?
  H7 C9 C10 . . . 109.47 ?
  H8 C9 C10 . . . 109.47 ?
  C9 C10 H9 . . . 109.47 ?
  C9 C10 H10 . . . 109.47 ?
  C9 C10 H11 . . . 109.47 ?
  H9 C10 H10 . . . 109.47 ?
  H9 C10 H11 . . . 109.47 ?
  H10 C10 H11 . . . 109.47 ?
  Hn3 N3 C11 . . . 126.64 ?
  Hn3 N3 C12 . . . 126.64 ?
  C11 N3 C12 . . . 106.72(10) ?
  C11 N4 C17 . . . 104.78(10) ?
  N3 C11 N4 . . . 113.37(10) ?
  N3 C11 C18 . . . 122.02(11) ?
  N4 C11 C18 . . . 124.61(12) ?
  N3 C12 C13 . . . 131.86(11) ?
  N3 C12 C17 . . . 105.64(9) ?
  C13 C12 C17 . . . 122.49(10) ?
  C12 C13 H12 . . . 121.8 ?
  C12 C13 C14 . . . 116.40(12) ?
  H12 C13 C14 . . . 121.8 ?
  C13 C14 H13 . . . 119.11 ?
  C13 C14 C15 . . . 121.78(12) ?
  H13 C14 C15 . . . 119.11 ?
  C14 C15 H14 . . . 119.35 ?
  C14 C15 C16 . . . 121.31(12) ?
  H14 C15 C16 . . . 119.35 ?
  C15 C16 H15 . . . 120.99 ?
  C15 C16 C17 . . . 118.01(12) ?
  H15 C16 C17 . . . 120.99 ?
  N4 C17 C12 . . . 109.48(9) ?
  N4 C17 C16 . . . 130.52(11) ?
  C12 C17 C16 . . . 119.99(10) ?
  C11 C18 H16 . . . 109.47 ?
  C11 C18 H17 . . . 109.47 ?
  C11 C18 C19 . . . 113.46(12) ?
  H16 C18 H17 . . . 105.17 ?
  H16 C18 C19 . . . 109.47 ?
  H17 C18 C19 . . . 109.47 ?
  C18 C19 H18 . . . 109.47 ?
  C18 C19 H19 . . . 109.47 ?
  C18 C19 C20 . . . 112.48(16) ?
  H18 C19 H19 . . . 106.28 ?
  H18 C19 C20 . . . 109.47 ?
  H19 C19 C20 . . . 109.47 ?
  C19 C20 H20 . . . 109.47 ?
  C19 C20 H21 . . . 109.47 ?
  C19 C20 H22 . . . 109.47 ?
  H20 C20 H21 . . . 109.47 ?
  H20 C20 H22 . . . 109.47 ?
  H21 C20 H22 . . . 109.47 ?

loop_
_geom_torsion_atom_site_label_1
_geom_torsion_atom_site_label_2
_geom_torsion_atom_site_label_3
_geom_torsion_atom_site_label_4
_geom_torsion_site_symmetry_1
_geom_torsion_site_symmetry_2
_geom_torsion_site_symmetry_3
_geom_torsion_site_symmetry_4
_geom_torsion
_geom_torsion_publ_flag
N1 C1 C8 C9 . . . . -81.9(2) ?
N3 C11 C18 C19 . . . . -47.4(2) ?
C1 C8 C9 C10 . . . . -71.1(2) ?
C11 C18 C19 C20 . . . . -177.4(2) ?
C1 N1 N2 C1 . . 4_654 4_654 89.92(16) ?
C11 N3 N4 C11 . . 4_554 4_554 -133.21(12) ?

loop_
 _geom_hbond_atom_site_label_D
 _geom_hbond_atom_site_label_H
 _geom_hbond_atom_site_label_A
 _geom_hbond_site_symmetry_D
 _geom_hbond_site_symmetry_H
 _geom_hbond_site_symmetry_A
 _geom_hbond_distance_DH
 _geom_hbond_distance_HA
 _geom_hbond_distance_DA
 _geom_hbond_angle_DHA
 _geom_hbond_publ_flag
  N1 Hn1 N2 . . 4_654   0.87   1.96   2.8044(17)   164.74 ?
  N3 Hn3 N4 . . 4_554   0.87   2.01   2.8583(15)   165.66 ?

#=======================================================================

#=======================================================================

data_IILT
_database_code_depnum_ccdc_archive 'CCDC 1845852'
#=======================================================================

_chemical_name_systematic
?
_chemical_name_common                    '2-propyl-1H-benzimidazole '
_chemical_formula_moiety                 'C10 H12 N2'
_chemical_formula_structural             'C10 H12 N2'
_chemical_formula_analytical             'C10 H12 N2'
_chemical_formula_iupac                  ?
_chemical_formula_sum                    'C10 H12 N2'
_chemical_formula_weight                 160.2
_chemical_melting_point                  431.6
_chemical_compound_source                ?
_chemical_absolute_configuration         ?
#=======================================================================

# 6. CRYSTAL DATA

_symmetry_cell_setting                   orthorhombic
_symmetry_space_group_name_H-M           'P n a 21'
_symmetry_space_group_name_Hall          'P 2c -2n'
_symmetry_Int_Tables_number              33

loop_
 _space_group_symop_id
 _space_group_symop_operation_xyz
 1   x,y,z
 2   -x,-y,z+1/2
 3   x+1/2,-y+1/2,z
 4   -x+1/2,y+1/2,z+1/2

_cell_length_a                           8.6825(8)
_cell_length_b                           42.095(6)
_cell_length_c                           9.7523(9)
_cell_angle_alpha                        90
_cell_angle_beta                         90
_cell_angle_gamma                        90
_cell_volume                             3564.3(7)


_cell_formula_units_Z                    16

_cell_measurement_temperature   150.01(10) 
_cell_measurement_reflns_used   37102
_cell_measurement_theta_min     4.6730
_cell_measurement_theta_max     74.0430
_cell_special_details
; ?
;

_exptl_crystal_density_diffrn            1.1943
_exptl_crystal_density_meas              ?
_exptl_crystal_density_method            ?
_exptl_crystal_F_000                     1376

_exptl_absorpt_coefficient_mu            0.562
_exptl_crystal_description       plate
_exptl_crystal_size_max          0.450
_exptl_crystal_size_mid          0.20
_exptl_crystal_size_min          0.02
_exptl_crystal_colour                     colourless
_exptl_absorpt_correction_T_min                   0.57453
_exptl_absorpt_correction_T_max                   1.00000
_exptl_absorpt_correction_type            'multi-scan'
_exptl_absorpt_process_details
;
CrysAlisPro, Agilent Technologies,
Version 1.171.36.24 (release 03-12-2012 CrysAlis171 .NET)
(compiled Dec  3 2012,18:21:49)
Empirical absorption correction using spherical harmonics,
 implemented in SCALE3 ABSPACK scaling algorithm.
;
loop_
 _exptl_crystal_face_index_h
 _exptl_crystal_face_index_k
 _exptl_crystal_face_index_l
 _exptl_crystal_face_perp_dist
 ? ? ? ?

#=======================================================================

# 7. EXPERIMENTAL DATA

_exptl_special_details                   ?

_diffrn_ambient_temperature 150.01(10) 
_diffrn_radiation_wavelength 1.5418
_diffrn_radiation_type 'Cu K\a'
_diffrn_radiation_source 'SuperNova (Cu) X-ray Source'
_diffrn_radiation_monochromator 'mirror'
_diffrn_measurement_device_type 'SuperNova, Single source at offset), Atlas'
_diffrn_detector_area_resol_mean 5.2012
_diffrn_reflns_number 65861
_diffrn_reflns_av_R_equivalents 0.0414
_diffrn_reflns_av_sigmaI/netI 0.0475
_diffrn_reflns_limit_h_min -12
_diffrn_reflns_limit_h_max 11
_diffrn_reflns_limit_k_min -10
_diffrn_reflns_limit_k_max 10
_diffrn_reflns_limit_l_min -52
_diffrn_reflns_limit_l_max 52
_diffrn_reflns_theta_min 4.1969
_diffrn_reflns_theta_max 74.0611
_diffrn_measured_fraction_theta_max 0.9792
_diffrn_reflns_theta_full 66.9682
_diffrn_measured_fraction_theta_full 0.9994
_diffrn_measurement_method '\w scans'
_diffrn_orient_matrix_UB_11      -0.0169195000
_diffrn_orient_matrix_UB_12      -0.0255096000
_diffrn_orient_matrix_UB_13       0.0359748000
_diffrn_orient_matrix_UB_21       0.0600741000
_diffrn_orient_matrix_UB_22       0.1611801000
_diffrn_orient_matrix_UB_23       0.0063633000
_diffrn_orient_matrix_UB_31      -0.1450046000
_diffrn_orient_matrix_UB_32       0.0697497000
_diffrn_orient_matrix_UB_33      -0.0015497000
_diffrn_reflns_reduction_process         ?

_diffrn_standards_number                 ?
_diffrn_standards_interval_count         ?
_diffrn_standards_interval_time          ?
_diffrn_standards_decay_%                ?
loop_
_diffrn_standard_refln_index_h
_diffrn_standard_refln_index_k
_diffrn_standard_refln_index_l
  ? ? ?

_diffrn_radiation_probe                  X-ray

#=======================================================================

# 8. REFINEMENT DATA

_refine_special_details
; ?
;

_reflns_number_total                     6961
_reflns_number_gt                        6767
_reflns_threshold_expression             'I>3\s(I)'

_refine_ls_structure_factor_coef         F
_refine_ls_R_factor_gt                   0.0405
_refine_ls_wR_factor_gt                  0.0642
_refine_ls_R_factor_all                  0.0416
_refine_ls_wR_factor_ref                 0.0645
_refine_ls_goodness_of_fit_ref           3.53
_refine_ls_goodness_of_fit_gt            3.57
_refine_ls_restrained_S_gt               ?
_refine_ls_restrained_S_all              ?
_refine_ls_number_reflns                 6961
_refine_ls_number_parameters             433
_refine_ls_number_restraints             24
_refine_ls_number_constraints            1
_refine_ls_weighting_scheme              sigma
_refine_ls_weighting_details             'w=1/(\s^2^(F)+0.0001F^2^)'
_refine_ls_hydrogen_treatment            'constr'
_refine_ls_shift/su_max                  0.0403
_refine_ls_shift/su_mean                 0.0037
_refine_diff_density_max                 0.25
_refine_diff_density_min                 -0.30
_refine_ls_extinction_method
 'B-C type 1 Gaussian isotropic (Becker & Coppens, 1974)'
_refine_ls_extinction_coef               1500(600)
_refine_ls_abs_structure_details
;  3130 of Friedel pairs used in the refinement
;
_refine_ls_abs_structure_Flack           ?
_refine_ls_abs_structure_Rogers          ?

loop_
 _atom_type_symbol
 _atom_type_scat_dispersion_real
 _atom_type_scat_dispersion_imag
 _atom_type_scat_source
 C    0.0181  0.0091
 'International Tables Vol C tables 4.2.6.8 and 6.1.1.1'
 H    0.0000  0.0000
 'International Tables Vol C tables 4.2.6.8 and 6.1.1.1'
 N    0.0311  0.0180
 'International Tables Vol C tables 4.2.6.8 and 6.1.1.1'

_computing_data_collection
;
CrysAlisPro, Agilent Technologies,
Version 1.171.36.24 (release 03-12-2012 CrysAlis171 .NET)
(compiled Dec  3 2012,18:21:49)
;
_computing_cell_refinement
;
CrysAlisPro, Agilent Technologies,
Version 1.171.36.24 (release 03-12-2012 CrysAlis171 .NET)
(compiled Dec  3 2012,18:21:49)
;
_computing_data_reduction
;
CrysAlisPro, Agilent Technologies,
Version 1.171.36.24 (release 03-12-2012 CrysAlis171 .NET)
(compiled Dec  3 2012,18:21:49)
;
_computing_structure_solution    
;
SIR97 (Altomare et al, 1997). 
;
_computing_structure_refinement  
;
JANA2006 (Petricek et al., 2006). 
;
_computing_molecular_graphics    
;
Diamond 3.2, Crystal Impact GbR, Bonn, Germany
Ortep. (Farrugia, J. L. J. Appl. Cryst. (2012). 45, 849-854)
;
_computing_publication_material          ?

loop_
 _restr_distance_atom_site_label_1
 _restr_distance_site_symmetry_1
 _restr_distance_atom_site_label_2
 _restr_distance_site_symmetry_2
 _restr_distance_target
 _restr_distance_target_weight_param
C12 . C13 . 1.38 0.001
C13 . C14 . 1.38 0.001
C14 . C15 . 1.38 0.001
C15 . C16 . 1.38 0.001
C16 . C17 . 1.38 0.001
C17 . C12 . 1.38 0.001
C32 . C33 . 1.38 0.001
C33 . C34 . 1.38 0.001
C34 . C35 . 1.38 0.001
C35 . C36 . 1.38 0.001
C36 . C37 . 1.38 0.001
C37 . C32 . 1.38 0.001
C2 . C3 . 1.38 0.001
C3 . C4 . 1.38 0.001
C4 . C5 . 1.38 0.001
C5 . C6 . 1.38 0.001
C6 . C7 . 1.38 0.001
C7 . C2 . 1.38 0.001
C22 . C23 . 1.38 0.001
C23 . C24 . 1.38 0.001
C24 . C25 . 1.38 0.001
C25 . C26 . 1.38 0.001
C26 . C27 . 1.38 0.001
C27 . C22 . 1.38 0.001

#=======================================================================

# 9. ATOMIC COORDINATES AND DISPLACEMENT PARAMETERS

loop_
 _atom_site_label
 _atom_site_type_symbol
 _atom_site_fract_x
 _atom_site_fract_y
 _atom_site_fract_z
 _atom_site_adp_type
 _atom_site_U_iso_or_equiv
 _atom_site_site_symmetry_multiplicity
 _atom_site_occupancy
 _atom_site_calc_flag
 _atom_site_refinement_flags
 _atom_site_disorder_assembly
 _atom_site_disorder_group
  C1 C 0.25864(16) 0.51613(4) 0.3474(3) Uani 0.0228(5) 4 1 d . . .
  C2 C 0.3657(2) 0.56087(4) 0.4166(2) Uani 0.0221(6) 4 1 d . . .
  C3 C 0.4245(2) 0.58682(4) 0.4874(2) Uani 0.0258(6) 4 1 d . . .
  C4 C 0.5022(2) 0.60924(5) 0.4105(2) Uani 0.0292(7) 4 1 d . . .
  C5 C 0.5188(2) 0.60615(5) 0.2694(2) Uani 0.0298(7) 4 1 d . . .
  C6 C 0.4579(2) 0.58046(4) 0.1992(2) Uani 0.0261(6) 4 1 d . . .
  C7 C 0.3814(2) 0.55748(4) 0.2752(2) Uani 0.0208(6) 4 1 d . . .
  C8 C 0.1799(2) 0.48466(5) 0.3595(3) Uani 0.0266(6) 4 1 d . . .
  C9 C 0.2892(3) 0.45772(5) 0.4001(3) Uani 0.0302(6) 4 1 d . . .
  C10 C 0.3973(3) 0.44799(6) 0.2850(3) Uani 0.0392(8) 4 1 d . . .
  N1 N 0.28762(17) 0.53392(4) 0.4604(2) Uani 0.0225(5) 4 1 d . . .
  N2 N 0.31264(17) 0.52886(4) 0.23328(20) Uani 0.0229(5) 4 1 d . . .
  H1 H 0.411739 0.589045 0.584757 Uiso 0.031 4 1 d . . .
  H2 H 0.545814 0.627404 0.455674 Uiso 0.035 4 1 d . . .
  H3 H 0.573755 0.622207 0.219436 Uiso 0.0358 4 1 d . . .
  H4 H 0.468343 0.578609 0.101534 Uiso 0.0313 4 1 d . . .
  H5 H 0.130768 0.479548 0.274146 Uiso 0.0319 4 1 d . . .
  H6 H 0.098164 0.486142 0.425505 Uiso 0.0319 4 1 d . . .
  H7 H 0.348417 0.464021 0.478606 Uiso 0.0362 4 1 d . . .
  H8 H 0.230274 0.439634 0.4291 Uiso 0.0362 4 1 d . . .
  H9 H 0.470946 0.432933 0.319098 Uiso 0.047 4 1 d . . .
  H10 H 0.338922 0.438484 0.212093 Uiso 0.047 4 1 d . . .
  H11 H 0.450223 0.466392 0.250961 Uiso 0.047 4 1 d . . .
  C11 C 0.68163(19) 0.33297(4) 0.3228(2) Uani 0.0216(6) 4 1 d . . .
  C12 C 0.8443(2) 0.29978(4) 0.42011(19) Uani 0.0197(5) 4 1 d . . .
  C13 C 0.9309(2) 0.28066(4) 0.5070(2) Uani 0.0250(6) 4 1 d . . .
  C14 C 1.0435(2) 0.26210(5) 0.4464(2) Uani 0.0284(6) 4 1 d . . .
  C15 C 1.0676(2) 0.26268(5) 0.3055(2) Uani 0.0302(7) 4 1 d . . .
  C16 C 0.9810(2) 0.28179(4) 0.2198(2) Uani 0.0263(6) 4 1 d . . .
  C17 C 0.8680(2) 0.30057(4) 0.2790(2) Uani 0.0201(5) 4 1 d . . .
  C18 C 0.5637(3) 0.35867(5) 0.3101(2) Uani 0.0281(6) 4 1 d . . .
  C19 C 0.4204(3) 0.35392(6) 0.3982(3) Uani 0.0326(7) 4 1 d . . .
  C20 C 0.3244(3) 0.32595(6) 0.3534(3) Uani 0.0389(8) 4 1 d . . .
  N3 N 0.72497(18) 0.32075(4) 0.4452(2) Uani 0.0221(5) 4 1 d . . .
  N4 N 0.76326(19) 0.32159(4) 0.2193(2) Uani 0.0224(5) 4 1 d . . .
  H12 H 0.913426 0.28034 0.604237 Uiso 0.03 4 1 d . . .
  H13 H 1.106195 0.248578 0.502735 Uiso 0.0341 4 1 d . . .
  H14 H 1.146405 0.249451 0.266735 Uiso 0.0362 4 1 d . . .
  H15 H 0.998528 0.282049 0.12262 Uiso 0.0316 4 1 d . . .
  H16 H 0.533952 0.360864 0.215791 Uiso 0.0338 4 1 d . . .
  H17 H 0.609902 0.378775 0.331676 Uiso 0.0338 4 1 d . . .
  H18 H 0.358752 0.372843 0.396017 Uiso 0.0391 4 1 d . . .
  H19 H 0.450302 0.351192 0.492273 Uiso 0.0391 4 1 d . . .
  H20 H 0.235779 0.324147 0.411694 Uiso 0.0467 4 1 d . . .
  H21 H 0.291702 0.329013 0.260299 Uiso 0.0467 4 1 d . . .
  H22 H 0.384698 0.306887 0.359619 Uiso 0.0467 4 1 d . . .
  C21 C 0.76481(16) 0.48121(4) 0.3496(2) Uani 0.0230(5) 4 1 d . . .
  C22 C 0.8591(2) 0.43523(5) 0.4171(2) Uani 0.0243(6) 4 1 d . . .
  C23 C 0.9091(2) 0.40832(4) 0.4865(2) Uani 0.0288(7) 4 1 d . . .
  C24 C 0.9763(2) 0.38477(5) 0.4072(2) Uani 0.0338(7) 4 1 d . . .
  C25 C 0.9916(2) 0.38773(5) 0.2659(2) Uani 0.0346(8) 4 1 d . . .
  C26 C 0.9402(2) 0.41455(5) 0.1974(2) Uani 0.0315(7) 4 1 d . . .
  C27 C 0.8726(2) 0.43850(5) 0.2753(2) Uani 0.0232(6) 4 1 d . . .
  C28 C 0.6916(2) 0.51326(5) 0.3624(3) Uani 0.0298(6) 4 1 d . . .
  C29 C 0.8061(3) 0.53965(5) 0.3983(3) Uani 0.0326(7) 4 1 d . . .
  C30 C 0.9062(3) 0.54950(6) 0.2781(3) Uani 0.0397(8) 4 1 d . . .
  N5 N 0.78954(17) 0.46306(4) 0.4616(2) Uani 0.0237(5) 4 1 d . . .
  N6 N 0.81239(17) 0.46784(4) 0.2349(2) Uani 0.0246(5) 4 1 d . . .
  H23 H 0.897771 0.406152 0.583992 Uiso 0.0345 4 1 d . . .
  H24 H 1.013455 0.365858 0.451226 Uiso 0.0405 4 1 d . . .
  H25 H 1.038736 0.370848 0.214704 Uiso 0.0415 4 1 d . . .
  H26 H 0.950891 0.41654 0.099756 Uiso 0.0378 4 1 d . . .
  H27 H 0.61203 0.512493 0.430699 Uiso 0.0358 4 1 d . . .
  H28 H 0.639831 0.518473 0.278415 Uiso 0.0358 4 1 d . . .
  H29 H 0.751107 0.557805 0.432203 Uiso 0.0392 4 1 d . . .
  H30 H 0.870359 0.532824 0.472808 Uiso 0.0392 4 1 d . . .
  H31 H 0.843584 0.559561 0.209638 Uiso 0.0477 4 1 d . . .
  H32 H 0.983679 0.56411 0.309125 Uiso 0.0477 4 1 d . . .
  H33 H 0.954847 0.531064 0.239592 Uiso 0.0477 4 1 d . . .
  C31 C 0.2990(2) 0.67257(4) 0.3206(2) Uani 0.0255(6) 4 1 d . . .
  C32 C 0.4841(2) 0.70021(4) 0.41922(20) Uani 0.0206(6) 4 1 d . . .
  C33 C 0.5837(2) 0.71661(4) 0.5047(2) Uani 0.0264(6) 4 1 d . . .
  C34 C 0.7069(2) 0.73181(5) 0.4436(2) Uani 0.0300(7) 4 1 d . . .
  C35 C 0.7308(2) 0.73039(5) 0.3026(2) Uani 0.0307(7) 4 1 d . . .
  C36 C 0.6319(2) 0.71381(5) 0.2175(2) Uani 0.0286(6) 4 1 d . . .
  C37 C 0.5058(2) 0.69875(4) 0.2775(2) Uani 0.0228(6) 4 1 d . . .
  C38 C 0.1564(3) 0.65273(6) 0.3081(3) Uani 0.0340(7) 4 1 d . . .
  C39 C 0.0209(3) 0.66584(6) 0.3856(3) Uani 0.0449(9) 4 1 d . . .
  C40 C -0.1243(3) 0.64632(8) 0.3637(5) Uani 0.0612(12) 4 1 d . . .
  N7 N 0.35003(19) 0.68339(4) 0.4445(2) Uani 0.0231(5) 4 1 d . . .
  N8 N 0.3871(2) 0.68115(4) 0.2179(2) Uani 0.0246(5) 4 1 d . . .
  H34 H 0.567732 0.717379 0.602071 Uiso 0.0317 4 1 d . . .
  H35 H 0.777577 0.7436 0.499625 Uiso 0.036 4 1 d . . .
  H36 H 0.817823 0.741156 0.263523 Uiso 0.0369 4 1 d . . .
  H37 H 0.649538 0.712717 0.120453 Uiso 0.0343 4 1 d . . .
  H38 H 0.177632 0.631529 0.339057 Uiso 0.0408 4 1 d . . .
  H39 H 0.129709 0.650454 0.213042 Uiso 0.0408 4 1 d . . .
  H40 H 0.002543 0.687373 0.357625 Uiso 0.0539 4 1 d . . .
  H41 H 0.044726 0.666549 0.481669 Uiso 0.0539 4 1 d . . .
  H42 H -0.205262 0.654436 0.420759 Uiso 0.0735 4 1 d . . .
  H43 H -0.15483 0.647626 0.269232 Uiso 0.0735 4 1 d . . .
  H44 H -0.104357 0.624551 0.387134 Uiso 0.0735 4 1 d . . .
  H1n1 H 0.262164 0.52932 0.544326 Uiso 0.027 4 1 d . . .
  H1n3 H 0.685224 0.325245 0.524795 Uiso 0.0265 4 1 d . . .
  H1n5 H 0.766217 0.467897 0.545816 Uiso 0.0285 4 1 d . . .
  H1n7 H 0.306732 0.680311 0.523874 Uiso 0.0277 4 1 d . . .

loop_
 _atom_site_aniso_label
 _atom_site_aniso_type_symbol
 _atom_site_aniso_U_11
 _atom_site_aniso_U_22
 _atom_site_aniso_U_33
 _atom_site_aniso_U_12
 _atom_site_aniso_U_13
 _atom_site_aniso_U_23
 C1 C 0.0203(9) 0.0239(8) 0.0241(10) 0.0011(7) 0.0001(8) -0.0009(8)
 C2 C 0.0198(9) 0.0233(9) 0.0232(11) 0.0019(7) -0.0006(8) 0.0003(8)
 C3 C 0.0268(11) 0.0287(10) 0.0220(12) 0.0025(8) -0.0010(8) -0.0051(8)
 C4 C 0.0250(11) 0.0235(10) 0.0390(15) -0.0003(8) -0.0024(9) -0.0043(9)
 C5 C 0.0235(10) 0.0283(11) 0.0377(14) -0.0003(8) 0.0000(10) 0.0058(9)
 C6 C 0.0255(10) 0.0315(10) 0.0213(12) 0.0026(8) 0.0000(9) 0.0042(9)
 C7 C 0.0197(9) 0.0240(9) 0.0187(10) 0.0035(7) -0.0021(8) -0.0004(7)
 C8 C 0.0204(9) 0.0268(9) 0.0327(12) -0.0031(7) -0.0007(9) -0.0010(9)
 C9 C 0.0328(11) 0.0251(9) 0.0326(13) -0.0016(8) -0.0004(10) 0.0028(8)
 C10 C 0.0345(12) 0.0320(11) 0.0511(17) 0.0022(9) 0.0075(12) -0.0048(11)
 N1 N 0.0245(8) 0.0252(8) 0.0179(9) -0.0008(6) 0.0021(7) 0.0007(7)
 N2 N 0.0234(8) 0.0259(8) 0.0195(9) 0.0000(6) -0.0031(7) -0.0006(7)
 C11 C 0.0192(9) 0.0238(9) 0.0218(12) -0.0007(7) -0.0032(8) 0.0030(8)
 C12 C 0.0153(9) 0.0218(9) 0.0220(11) -0.0031(7) -0.0013(8) 0.0003(8)
 C13 C 0.0264(11) 0.0275(9) 0.0210(11) -0.0015(8) -0.0030(8) 0.0036(8)
 C14 C 0.0235(10) 0.0286(10) 0.0332(12) 0.0029(8) -0.0037(10) 0.0036(9)
 C15 C 0.0280(11) 0.0286(10) 0.0340(14) 0.0041(8) -0.0015(10) -0.0034(9)
 C16 C 0.0279(10) 0.0303(10) 0.0209(11) -0.0006(8) 0.0019(9) -0.0035(9)
 C17 C 0.0202(9) 0.0215(9) 0.0186(10) -0.0031(7) -0.0004(8) -0.0006(7)
 C18 C 0.0301(11) 0.0271(10) 0.0272(13) 0.0040(8) -0.0022(9) 0.0060(8)
 C19 C 0.0306(11) 0.0345(11) 0.0326(13) 0.0079(9) -0.0030(10) -0.0009(9)
 C20 C 0.0295(11) 0.0394(11) 0.0480(16) 0.0004(9) 0.0050(11) 0.0023(12)
 N3 N 0.0227(8) 0.0257(8) 0.0179(9) 0.0016(6) 0.0042(7) 0.0023(7)
 N4 N 0.0236(8) 0.0252(8) 0.0186(9) -0.0020(6) -0.0037(7) 0.0019(7)
 C21 C 0.0202(9) 0.0272(9) 0.0217(10) -0.0012(7) -0.0010(8) 0.0007(8)
 C22 C 0.0215(10) 0.0248(10) 0.0267(12) -0.0042(7) 0.0009(8) -0.0007(8)
 C23 C 0.0283(11) 0.0289(10) 0.0290(13) -0.0034(8) -0.0024(9) 0.0045(9)
 C24 C 0.0287(11) 0.0253(10) 0.0475(16) -0.0010(8) -0.0028(10) 0.0039(10)
 C25 C 0.0291(11) 0.0280(11) 0.0467(16) -0.0003(8) 0.0042(11) -0.0088(10)
 C26 C 0.0325(12) 0.0334(11) 0.0287(13) -0.0021(9) 0.0027(9) -0.0072(9)
 C27 C 0.0211(10) 0.0261(10) 0.0224(11) -0.0033(7) 0.0010(8) -0.0021(8)
 C28 C 0.0239(10) 0.0319(10) 0.0336(13) 0.0068(8) 0.0028(9) 0.0021(10)
 C29 C 0.0356(12) 0.0280(10) 0.0343(13) 0.0054(9) 0.0016(10) -0.0017(9)
 C30 C 0.0332(12) 0.0352(12) 0.0508(17) 0.0014(10) 0.0006(12) 0.0069(11)
 N5 N 0.0265(9) 0.0264(8) 0.0183(10) 0.0005(6) 0.0021(7) -0.0010(7)
 N6 N 0.0250(9) 0.0289(8) 0.0199(9) -0.0004(7) -0.0011(7) 0.0003(7)
 C31 C 0.0259(10) 0.0270(9) 0.0234(12) 0.0000(7) -0.0027(9) -0.0048(8)
 C32 C 0.0206(9) 0.0207(8) 0.0206(11) 0.0026(7) -0.0013(8) -0.0004(7)
 C33 C 0.0319(11) 0.0281(9) 0.0191(11) 0.0010(8) -0.0034(9) -0.0022(9)
 C34 C 0.0254(10) 0.0301(10) 0.0346(13) -0.0036(8) -0.0038(10) -0.0001(10)
 C35 C 0.0257(11) 0.0344(11) 0.0322(14) -0.0038(8) 0.0020(9) 0.0055(9)
 C36 C 0.0319(11) 0.0304(10) 0.0235(12) 0.0010(8) 0.0062(9) 0.0043(9)
 C37 C 0.0258(10) 0.0222(9) 0.0203(11) 0.0032(7) -0.0047(8) -0.0001(8)
 C38 C 0.0309(12) 0.0397(12) 0.0315(14) -0.0070(9) -0.0041(10) -0.0070(10)
 C39 C 0.0281(12) 0.0452(13) 0.061(2) -0.0033(10) 0.0062(12) -0.0108(13)
 C40 C 0.0242(12) 0.0665(18) 0.093(3) -0.0101(12) 0.0036(16) -0.017(2)
 N7 N 0.0251(9) 0.0268(8) 0.0175(9) -0.0012(6) 0.0026(8) -0.0016(7)
 N8 N 0.0254(9) 0.0306(8) 0.0177(9) 0.0014(7) -0.0026(7) -0.0025(7)

#=======================================================================

# 10. MOLECULAR GEOMETRY


loop_
 _geom_bond_atom_site_label_1
 _geom_bond_atom_site_label_2
 _geom_bond_site_symmetry_1
 _geom_bond_site_symmetry_2
 _geom_bond_distance
 _geom_bond_publ_flag
  C1 C8 . . 1.495(3) ?
  C1 N1 . . 1.355(2) ?
  C1 N2 . . 1.321(2) ?
  C2 C3 . . 1.390(3) ?
  C2 C7 . . 1.393(3) ?
  C2 N1 . . 1.389(2) ?
  C3 C4 . . 1.382(3) ?
  C3 H1 . . 0.96 ?
  C4 C5 . . 1.390(3) ?
  C4 H2 . . 0.96 ?
  C5 C6 . . 1.385(3) ?
  C5 H3 . . 0.96 ?
  C6 C7 . . 1.388(3) ?
  C6 H4 . . 0.96 ?
  C7 N2 . . 1.405(2) ?
  C8 C9 . . 1.531(3) ?
  C8 H5 . . 0.96 ?
  C8 H6 . . 0.96 ?
  C9 C10 . . 1.519(4) ?
  C9 H7 . . 0.96 ?
  C9 H8 . . 0.96 ?
  C10 H9 . . 0.96 ?
  C10 H10 . . 0.96 ?
  C10 H11 . . 0.96 ?
  N1 H1n1 . . 0.87 ?
  C11 C18 . . 1.495(3) ?
  C11 N3 . . 1.353(3) ?
  C11 N4 . . 1.324(3) ?
  C12 C13 . . 1.390(3) ?
  C12 C17 . . 1.391(3) ?
  C12 N3 . . 1.383(2) ?
  C13 C14 . . 1.384(3) ?
  C13 H12 . . 0.96 ?
  C14 C15 . . 1.390(3) ?
  C14 H13 . . 0.96 ?
  C15 C16 . . 1.383(3) ?
  C15 H14 . . 0.96 ?
  C16 C17 . . 1.386(3) ?
  C16 H15 . . 0.96 ?
  C17 N4 . . 1.396(2) ?
  C18 C19 . . 1.525(3) ?
  C18 H16 . . 0.96 ?
  C18 H17 . . 0.96 ?
  C19 C20 . . 1.507(3) ?
  C19 H18 . . 0.96 ?
  C19 H19 . . 0.96 ?
  C20 H20 . . 0.96 ?
  C20 H21 . . 0.96 ?
  C20 H22 . . 0.96 ?
  N3 H1n3 . . 0.87 ?
  C21 C28 . . 1.497(3) ?
  C21 N5 . . 1.351(3) ?
  C21 N6 . . 1.318(3) ?
  C22 C23 . . 1.389(3) ?
  C22 C27 . . 1.395(3) ?
  C22 N5 . . 1.388(3) ?
  C23 C24 . . 1.386(3) ?
  C23 H23 . . 0.96 ?
  C24 C25 . . 1.391(3) ?
  C24 H24 . . 0.96 ?
  C25 C26 . . 1.386(3) ?
  C25 H25 . . 0.96 ?
  C26 C27 . . 1.392(3) ?
  C26 H26 . . 0.96 ?
  C27 N6 . . 1.398(3) ?
  C28 C29 . . 1.531(3) ?
  C28 H27 . . 0.96 ?
  C28 H28 . . 0.96 ?
  C29 C30 . . 1.517(4) ?
  C29 H29 . . 0.96 ?
  C29 H30 . . 0.96 ?
  C30 H31 . . 0.96 ?
  C30 H32 . . 0.96 ?
  C30 H33 . . 0.96 ?
  N5 H1n5 . . 0.87 ?
  C31 C38 . . 1.499(3) ?
  C31 N7 . . 1.365(3) ?
  C31 N8 . . 1.311(3) ?
  C32 C33 . . 1.385(3) ?
  C32 C37 . . 1.396(3) ?
  C32 N7 . . 1.385(2) ?
  C33 C34 . . 1.382(3) ?
  C33 H34 . . 0.96 ?
  C34 C35 . . 1.392(3) ?
  C34 H35 . . 0.96 ?
  C35 C36 . . 1.382(3) ?
  C35 H36 . . 0.96 ?
  C36 C37 . . 1.394(3) ?
  C36 H37 . . 0.96 ?
  C37 N8 . . 1.397(3) ?
  C38 C39 . . 1.503(4) ?
  C38 H38 . . 0.96 ?
  C38 H39 . . 0.96 ?
  C39 C40 . . 1.519(4) ?
  C39 H40 . . 0.96 ?
  C39 H41 . . 0.96 ?
  C40 H42 . . 0.96 ?
  C40 H43 . . 0.96 ?
  C40 H44 . . 0.96 ?
  N7 H1n7 . . 0.87 ?

loop_
 _geom_angle_atom_site_label_1
 _geom_angle_atom_site_label_2
 _geom_angle_atom_site_label_3
 _geom_angle_site_symmetry_1
 _geom_angle_site_symmetry_2
 _geom_angle_site_symmetry_3
 _geom_angle
 _geom_angle_publ_flag
  C8 C1 N1 . . . 120.67(13) ?
  C8 C1 N2 . . . 126.01(14) ?
  N1 C1 N2 . . . 113.25(15) ?
  C3 C2 C7 . . . 122.48(17) ?
  C3 C2 N1 . . . 131.94(19) ?
  C7 C2 N1 . . . 105.56(16) ?
  C2 C3 C4 . . . 116.51(19) ?
  C2 C3 H1 . . . 121.74 ?
  C4 C3 H1 . . . 121.75 ?
  C3 C4 C5 . . . 121.62(19) ?
  C3 C4 H2 . . . 119.19 ?
  C5 C4 H2 . . . 119.19 ?
  C4 C5 C6 . . . 121.53(19) ?
  C4 C5 H3 . . . 119.23 ?
  C6 C5 H3 . . . 119.24 ?
  C5 C6 C7 . . . 117.60(19) ?
  C5 C6 H4 . . . 121.2 ?
  C7 C6 H4 . . . 121.2 ?
  C2 C7 C6 . . . 120.25(17) ?
  C2 C7 N2 . . . 109.53(16) ?
  C6 C7 N2 . . . 130.22(18) ?
  C1 C8 C9 . . . 113.16(16) ?
  C1 C8 H5 . . . 109.47 ?
  C1 C8 H6 . . . 109.47 ?
  C9 C8 H5 . . . 109.47 ?
  C9 C8 H6 . . . 109.47 ?
  H5 C8 H6 . . . 105.51 ?
  C8 C9 C10 . . . 113.1(2) ?
  C8 C9 H7 . . . 109.47 ?
  C8 C9 H8 . . . 109.47 ?
  C10 C9 H7 . . . 109.47 ?
  C10 C9 H8 . . . 109.47 ?
  H7 C9 H8 . . . 105.61 ?
  C9 C10 H9 . . . 109.47 ?
  C9 C10 H10 . . . 109.47 ?
  C9 C10 H11 . . . 109.47 ?
  H9 C10 H10 . . . 109.47 ?
  H9 C10 H11 . . . 109.47 ?
  H10 C10 H11 . . . 109.47 ?
  C1 N1 C2 . . . 106.98(16) ?
  C1 N1 H1n1 . . . 126.51 ?
  C2 N1 H1n1 . . . 126.51 ?
  C1 N2 C7 . . . 104.67(16) ?
  C18 C11 N3 . . . 122.60(18) ?
  C18 C11 N4 . . . 124.44(19) ?
  N3 C11 N4 . . . 112.74(15) ?
  C13 C12 C17 . . . 122.50(17) ?
  C13 C12 N3 . . . 131.81(18) ?
  C17 C12 N3 . . . 105.68(16) ?
  C12 C13 C14 . . . 116.64(19) ?
  C12 C13 H12 . . . 121.68 ?
  C14 C13 H12 . . . 121.68 ?
  C13 C14 C15 . . . 121.23(19) ?
  C13 C14 H13 . . . 119.39 ?
  C15 C14 H13 . . . 119.39 ?
  C14 C15 C16 . . . 121.75(19) ?
  C14 C15 H14 . . . 119.13 ?
  C16 C15 H14 . . . 119.12 ?
  C15 C16 C17 . . . 117.69(19) ?
  C15 C16 H15 . . . 121.15 ?
  C17 C16 H15 . . . 121.15 ?
  C12 C17 C16 . . . 120.19(17) ?
  C12 C17 N4 . . . 109.39(16) ?
  C16 C17 N4 . . . 130.41(19) ?
  C11 C18 C19 . . . 114.66(18) ?
  C11 C18 H16 . . . 109.47 ?
  C11 C18 H17 . . . 109.47 ?
  C19 C18 H16 . . . 109.47 ?
  C19 C18 H17 . . . 109.47 ?
  H16 C18 H17 . . . 103.72 ?
  C18 C19 C20 . . . 112.9(2) ?
  C18 C19 H18 . . . 109.47 ?
  C18 C19 H19 . . . 109.47 ?
  C20 C19 H18 . . . 109.47 ?
  C20 C19 H19 . . . 109.47 ?
  H18 C19 H19 . . . 105.75 ?
  C19 C20 H20 . . . 109.47 ?
  C19 C20 H21 . . . 109.47 ?
  C19 C20 H22 . . . 109.47 ?
  H20 C20 H21 . . . 109.47 ?
  H20 C20 H22 . . . 109.47 ?
  H21 C20 H22 . . . 109.47 ?
  C11 N3 C12 . . . 107.15(17) ?
  C11 N3 H1n3 . . . 126.43 ?
  C12 N3 H1n3 . . . 126.43 ?
  C11 N4 C17 . . . 105.04(17) ?
  C28 C21 N5 . . . 120.7(2) ?
  C28 C21 N6 . . . 126.1(2) ?
  N5 C21 N6 . . . 113.26(16) ?
  C23 C22 C27 . . . 122.50(18) ?
  C23 C22 N5 . . . 132.2(2) ?
  C27 C22 N5 . . . 105.25(17) ?
  C22 C23 C24 . . . 116.3(2) ?
  C22 C23 H23 . . . 121.85 ?
  C24 C23 H23 . . . 121.85 ?
  C23 C24 C25 . . . 121.9(2) ?
  C23 C24 H24 . . . 119.03 ?
  C25 C24 H24 . . . 119.03 ?
  C24 C25 C26 . . . 121.4(2) ?
  C24 C25 H25 . . . 119.32 ?
  C26 C25 H25 . . . 119.32 ?
  C25 C26 C27 . . . 117.6(2) ?
  C25 C26 H26 . . . 121.22 ?
  C27 C26 H26 . . . 121.23 ?
  C22 C27 C26 . . . 120.32(18) ?
  C22 C27 N6 . . . 109.57(17) ?
  C26 C27 N6 . . . 130.10(19) ?
  C21 C28 C29 . . . 113.41(17) ?
  C21 C28 H27 . . . 109.47 ?
  C21 C28 H28 . . . 109.47 ?
  C29 C28 H27 . . . 109.47 ?
  C29 C28 H28 . . . 109.47 ?
  H27 C28 H28 . . . 105.22 ?
  C28 C29 C30 . . . 113.2(2) ?
  C28 C29 H29 . . . 109.47 ?
  C28 C29 H30 . . . 109.47 ?
  C30 C29 H29 . . . 109.47 ?
  C30 C29 H30 . . . 109.47 ?
  H29 C29 H30 . . . 105.46 ?
  C29 C30 H31 . . . 109.47 ?
  C29 C30 H32 . . . 109.47 ?
  C29 C30 H33 . . . 109.47 ?
  H31 C30 H32 . . . 109.47 ?
  H31 C30 H33 . . . 109.47 ?
  H32 C30 H33 . . . 109.47 ?
  C21 N5 C22 . . . 107.11(18) ?
  C21 N5 H1n5 . . . 126.45 ?
  C22 N5 H1n5 . . . 126.45 ?
  C21 N6 C27 . . . 104.82(17) ?
  C38 C31 N7 . . . 121.72(19) ?
  C38 C31 N8 . . . 125.0(2) ?
  N7 C31 N8 . . . 113.28(16) ?
  C33 C32 C37 . . . 122.24(17) ?
  C33 C32 N7 . . . 132.23(19) ?
  C37 C32 N7 . . . 105.51(16) ?
  C32 C33 C34 . . . 117.02(19) ?
  C32 C33 H34 . . . 121.49 ?
  C34 C33 H34 . . . 121.49 ?
  C33 C34 C35 . . . 121.44(19) ?
  C33 C34 H35 . . . 119.28 ?
  C35 C34 H35 . . . 119.28 ?
  C34 C35 C36 . . . 121.46(19) ?
  C34 C35 H36 . . . 119.27 ?
  C36 C35 H36 . . . 119.27 ?
  C35 C36 C37 . . . 117.7(2) ?
  C35 C36 H37 . . . 121.14 ?
  C37 C36 H37 . . . 121.14 ?
  C32 C37 C36 . . . 120.11(18) ?
  C32 C37 N8 . . . 109.61(17) ?
  C36 C37 N8 . . . 130.28(19) ?
  C31 C38 C39 . . . 113.7(2) ?
  C31 C38 H38 . . . 109.47 ?
  C31 C38 H39 . . . 109.47 ?
  C39 C38 H38 . . . 109.47 ?
  C39 C38 H39 . . . 109.47 ?
  H38 C38 H39 . . . 104.93 ?
  C38 C39 C40 . . . 112.3(2) ?
  C38 C39 H40 . . . 109.47 ?
  C38 C39 H41 . . . 109.47 ?
  C40 C39 H40 . . . 109.47 ?
  C40 C39 H41 . . . 109.47 ?
  H40 C39 H41 . . . 106.47 ?
  C39 C40 H42 . . . 109.47 ?
  C39 C40 H43 . . . 109.47 ?
  C39 C40 H44 . . . 109.47 ?
  H42 C40 H43 . . . 109.47 ?
  H42 C40 H44 . . . 109.47 ?
  H43 C40 H44 . . . 109.47 ?
  C31 N7 C32 . . . 106.58(17) ?
  C31 N7 H1n7 . . . 126.71 ?
  C32 N7 H1n7 . . . 126.71 ?
  C31 N8 C37 . . . 105.01(17) ?

loop_
 _geom_torsion_atom_site_label_1
 _geom_torsion_atom_site_label_2
 _geom_torsion_atom_site_label_3
 _geom_torsion_atom_site_label_4
 _geom_torsion_site_symmetry_1
 _geom_torsion_site_symmetry_2
 _geom_torsion_site_symmetry_3
 _geom_torsion_site_symmetry_4
 _geom_torsion
 _geom_torsion_publ_flag
C1 C8 C9 C10 . . . . -72.4(2) ?
C11 C18 C19 C20 . . . . -67.1(3) ?
C21 C28 C29 C30 . . . . 75.0(3) ?
C31 C38 C39 C40 . . . . 176.4(2) ?
N1 C1 C8 C9 . . . . -81.5(2) ?
N3 C11 C18 C19 . . . . -44.6(3) ?
N5 C21 C28 C29 . . . . 84.2(2) ?
N7 C31 C38 C39 . . . . 47.6(3) ?
C1 N1 N6 C21 . . 2_665 2_665 90.7(2) ?
C11 N3 N8 C31 . . 2_665 2_665 -127.8(2) ?
C21 N5 N2 C1 . . 2_665 2_665 -94.3(2) ?
C31 N7 N4 C11 . . 2_665 2_665 124.88(19) ?

loop_
 _geom_hbond_atom_site_label_D
 _geom_hbond_atom_site_label_H
 _geom_hbond_atom_site_label_A
 _geom_hbond_site_symmetry_D
 _geom_hbond_site_symmetry_H
 _geom_hbond_site_symmetry_A
 _geom_hbond_distance_DH
 _geom_hbond_distance_HA
 _geom_hbond_distance_DA
 _geom_hbond_angle_DHA
 _geom_hbond_publ_flag
  N1 H1n1 N6 . . 2_665   0.87   1.97   2.816(3)   163.18 ?
  N3 H1n3 N8 . . 2_665   0.87   2.00   2.833(3)   158.99 ?
  N5 H1n5 N2 . . 2_665   0.87   1.96   2.815(3)   168.39 ?
  N7 H1n7 N4 . . 2_665   0.87   2.00   2.862(3)   169.70 ?

#=======================================================================
