# Supplementary material for: Conformational aspects of polymorphs and phases of 2-propyl-1H-benzimidazole
Source: IUCrJ. 2018 Sep 14;5(Pt 6):706–15. doi: 10.1107/S2052252518011685 (PMC6211527; doi:10.1107/S2052252518011685)
Supplement: Supplementary file 2 [file m-05-00706-IIHTsup2.hkl]

#=======================================================================
data_IIHT
#=======================================================================

# 12. STRUCTURE-FACTOR LIST

loop_
 _refln_index_h
 _refln_index_k
 _refln_index_l
 _refln_F_squared_calc
 _refln_F_squared_meas
 _refln_F_squared_sigma
 _refln_observed_status
 _refln_d_spacing
   0   2   0     4709.19     4673.10      101.53 o 10.761301
   1   1   0     8262.77     8254.88      171.68 o  8.299863
   0   3   0     1651.57     1689.91       58.61 o  7.174201
   1   2   0       19.33       26.71       27.18 <  6.901848
   1   1   1     2913.09     2913.88       64.10 o  6.359870
   1   2   1      178.43      169.62        7.00 o  5.661430
   1   3   0     3347.34     3171.08       79.68 o  5.608895
   0   4   0    11462.68    11374.20      261.70 o  5.380651
   0   0   2    51547.29    51165.43     1060.41 o  4.949100
   1   3   1     4996.31     5096.42      111.64 o  4.879881
   0   1   2      410.63      365.07       23.52 o  4.823225
   1   4   0     1513.67     1588.66       65.57 o  4.617658
   2   0   0      246.11      179.65       22.05 o  4.497832
   0   2   2      359.69      261.67       31.95 o  4.496384
   2   1   0     6455.69     6234.50      151.89 o  4.402718
   0   5   0       33.39       77.83       15.72 o  4.304521
   1   1   2      265.28      282.25       20.47 o  4.250765
   1   4   1    18794.22    18870.86      390.51 o  4.184687
   2   2   0     7011.19     7016.90      163.15 o  4.149931
   2   0   1     9599.91     9588.95      217.37 o  4.094885
   0   3   2     3944.37     3814.01       90.59 o  4.073797
   2   1   1     4384.42     4190.86       97.80 o  4.022724
   1   2   2      483.13      461.73       10.77 o  4.021947
   1   5   0     8206.37     8249.21      200.79 o  3.882878
   2   2   1     1157.46     1077.73       27.65 o  3.827171
   2   3   0     8982.47     8753.60      207.11 o  3.810818
   1   3   2       43.71       66.68       31.12 <  3.710998
   0   4   2      168.96      192.86       40.60 o  3.642567
   1   5   1     2286.83     2391.05       72.62 o  3.614702
   0   6   0      979.57     2109.65      234.35 o  3.587100
   2   3   1       42.38       47.02       35.66 <  3.556350
   2   4   0        1.28      599.27      248.97 <  3.450924
   1   4   2        7.92       20.51        4.37 o  3.376274
   1   6   0    11336.28    11869.42      278.76 o  3.331963
   2   0   2     2164.61     2267.42       53.32 o  3.328578
   2   1   2      949.03      697.30       41.46 o  3.289471
   2   4   1     9354.86     9533.87      213.91 o  3.258561
   0   5   2     1196.35     1199.88       28.59 o  3.247905
   2   2   2     2221.75     2250.22       77.43 o  3.179935
   1   6   1     1703.68     1543.18       63.74 o  3.157847
   2   5   0     3417.63     3402.97      141.13 o  3.109851
   0   7   0     1464.43     1795.50       70.45 o  3.074657
   1   1   3     1860.07     2012.69       68.46 o  3.066026
   1   5   2     1107.76     1009.62       40.85 o  3.054887
   2   3   2      372.07      330.49       51.78 o  3.019419
   1   2   3      219.79      147.86       31.90 o  2.976751
   3   1   0      350.07      246.10       51.47 o  2.969870
   2   5   1        1.36        0.97        0.22 o  2.966865
   1   7   0      543.09      938.92      170.63 o  2.909408
   0   6   2        1.47        2.41        0.43 o  2.904432
   3   2   0      894.21     1305.67      155.78 o  2.888516
   3   1   1        1.71        1.85        0.41 o  2.844587
   1   3   3      281.02      304.93       63.78 o  2.843854
   2   4   2        4.40        4.68        2.06 <  2.830715
   2   6   0      219.22      145.85      118.13 <  2.804447
   1   7   1       34.89       11.62       15.80 <  2.791325
   3   2   1       24.28       23.70        1.32 o  2.772859
   3   3   0     1919.61     1861.07       90.52 o  2.766621
   1   6   2      740.21      721.12       35.05 o  2.763939
   2   6   1     1680.45     1513.24       68.59 o  2.698237
   0   8   0     2592.93     2131.51      112.16 o  2.690325
   1   4   3      112.21       67.80        6.84 o  2.684537
   3   3   1     4542.94     4112.03      120.67 o  2.664497
   2   0   3      463.81      425.55       12.64 o  2.660373
   2   1   3      163.97       54.85       25.33 <  2.640279
   2   5   2      263.53       97.16       36.60 <  2.633156
   3   4   0     1861.14     2356.44      150.10 o  2.619283
   0   7   2      821.13      892.49       69.23 o  2.611690
   2   2   3        4.46        6.24        1.94 o  2.582623
   1   8   0      233.51      292.73      127.59 <  2.577524
   3   1   2       56.50       53.99        3.18 o  2.546549
   2   7   0     4542.06     4959.47      183.77 o  2.538275
   3   4   1      814.94      927.44       36.06 o  2.532127
   1   5   3       57.03       73.72       12.98 o  2.514277
   1   7   2      356.45      437.45       70.77 o  2.508123
   3   2   2        4.78        1.39        1.25 <  2.494701
   1   8   1      189.54       56.53       50.56 <  2.494340
   2   3   3       15.27        4.55        4.11 <  2.494392
   0   0   4     4007.36     4495.06      340.22 o  2.474550
   3   5   0     1541.90     1447.80       96.17 o  2.460428
   2   7   1      438.34      411.56       27.50 o  2.458719
   0   1   4      167.00      157.13       10.48 o  2.458354
   2   6   2       19.08       29.25       51.25 <  2.439940
   3   3   2        5.00        3.66        3.06 <  2.414907
   0   2   4      198.04      148.88      127.72 <  2.411612
   0   9   0      115.51       58.38       16.70 o  2.391400
   3   5   1      401.97      211.17       56.25 o  2.387765
   2   4   3       19.57       10.32        2.82 o  2.384797
   1   1   4      690.90      885.02       91.07 o  2.371397
   0   8   2        1.02        1.26        0.17 o  2.363666
   1   6   3      115.32      150.71       21.94 o  2.344456
   0   3   4      853.91     1045.62      141.04 o  2.339303
   1   2   4      369.21      290.89       59.13 o  2.329359
   3   4   2      141.66      127.32       17.61 o  2.315051
   1   9   0      344.56      328.35       37.78 o  2.311130
   2   8   0      957.27      913.48      105.28 o  2.308829
   3   6   0      153.80      202.26       47.31 o  2.300616
   1   8   2       31.01      187.19       67.94 <  2.286067
   1   3   4     1144.01     1388.29       98.64 o  2.264004
   2   5   3        9.32       11.31        0.80 o  2.263041
   2   7   2       23.24       26.42        2.18 o  2.258550
