# Supplementary material for: Conformational aspects of polymorphs and phases of 2-propyl-1H-benzimidazole
Source: IUCrJ. 2018 Sep 14;5(Pt 6):706–15. doi: 10.1107/S2052252518011685 (PMC6211527; doi:10.1107/S2052252518011685)
Supplement: Supplementary file 3 [file m-05-00706-IIHTsup3.rtv]

#=======================================================================
data_IIHT
#=======================================================================
# 11. POWDER PROFILE

loop_
 _pd_proc_point_id
 _pd_proc_2theta_corrected
 _pd_proc_intensity_net
 _pd_calc_intensity_net
 _pd_proc_ls_weight
         1         4.9800         402.00         451.53          20.05
         2         4.9900         399.00         451.22          19.98
         3         5.0000         401.00         450.91          20.02
         4         5.0100         416.00         450.61          20.40
         5         5.0200         411.00         450.30          20.27
         6         5.0300         396.00         450.00          19.90
         7         5.0400         379.00         449.70          19.47
         8         5.0500         372.00         449.39          19.29
         9         5.0600         376.00         449.09          19.39
        10         5.0700         386.00         448.79          19.65
        11         5.0800         395.00         448.49          19.87
        12         5.0900         399.00         448.19          19.98
        13         5.1000         398.00         447.90          19.95
        14         5.1100         394.00         447.60          19.85
        15         5.1200         393.00         447.31          19.82
        16         5.1300         399.00         447.01          19.98
        17         5.1400         408.00         446.72          20.20
        18         5.1500         414.00         446.43          20.35
        19         5.1600         411.00         446.14          20.27
        20         5.1700         405.00         445.85          20.12
        21         5.1800         402.00         445.56          20.05
        22         5.1900         399.00         445.27          19.98
        23         5.2000         397.00         444.98          19.92
        24         5.2100         398.00         444.69          19.95
        25         5.2200         405.00         444.41          20.12
        26         5.2300         411.00         444.12          20.27
        27         5.2400         409.00         443.84          20.22
        28         5.2500         402.00         443.56          20.05
        29         5.2600         395.00         443.28          19.87
        30         5.2700         395.00         443.00          19.87
        31         5.2800         405.00         442.72          20.12
        32         5.2900         417.00         442.44          20.42
        33         5.3000         417.00         442.16          20.42
        34         5.3100         407.00         441.89          20.17
        35         5.3200         399.00         441.61          19.98
        36         5.3300         399.00         441.34          19.98
        37         5.3400         402.00         441.06          20.05
        38         5.3500         403.00         440.79          20.07
        39         5.3600         401.00         440.52          20.02
        40         5.3700         397.00         440.25          19.92
        41         5.3800         396.00         439.98          19.90
        42         5.3900         400.00         439.71          20.00
        43         5.4000         403.00         439.44          20.07
        44         5.4100         404.00         439.18          20.10
        45         5.4200         407.00         438.91          20.17
        46         5.4300         411.00         438.65          20.27
        47         5.4400         412.00         438.38          20.30
        48         5.4500         407.00         438.12          20.17
        49         5.4600         402.00         437.86          20.05
        50         5.4700         401.00         437.60          20.02
        51         5.4800         401.00         437.34          20.02
        52         5.4900         397.00         437.08          19.92
        53         5.5000         392.00         436.82          19.80
        54         5.5100         390.00         436.57          19.75
        55         5.5200         389.00         436.31          19.72
        56         5.5300         388.00         436.05          19.70
        57         5.5400         395.00         435.80          19.87
        58         5.5500         409.00         435.55          20.22
        59         5.5600         418.00         435.29          20.44
        60         5.5700         411.00         435.04          20.27
        61         5.5800         400.00         434.79          20.00
        62         5.5900         396.00         434.54          19.90
        63         5.6000         399.00         434.30          19.98
        64         5.6100         406.00         434.05          20.15
        65         5.6200         413.00         433.80          20.32
        66         5.6300         414.00         433.55          20.35
        67         5.6400         414.00         433.31          20.35
        68         5.6500         419.00         433.07          20.47
        69         5.6600         423.00         432.82          20.57
        70         5.6700         415.00         432.58          20.37
        71         5.6800         401.00         432.34          20.02
        72         5.6900         399.00         432.10          19.98
        73         5.7000         407.00         431.86          20.17
        74         5.7100         410.00         431.62          20.25
        75         5.7200         408.00         431.39          20.20
        76         5.7300         406.00         431.15          20.15
        77         5.7400         408.00         430.92          20.20
        78         5.7500         413.00         430.68          20.32
        79         5.7600         413.00         430.45          20.32
        80         5.7700         407.00         430.21          20.17
        81         5.7800         400.00         429.98          20.00
        82         5.7900         401.00         429.75          20.02
        83         5.8000         411.00         429.52          20.27
        84         5.8100         422.00         429.29          20.54
        85         5.8200         422.00         429.06          20.54
        86         5.8300         412.00         428.84          20.30
        87         5.8400         404.00         428.61          20.10
        88         5.8500         404.00         428.39          20.10
        89         5.8600         408.00         428.16          20.20
        90         5.8700         411.00         427.94          20.27
        91         5.8800         414.00         427.71          20.35
        92         5.8900         422.00         427.49          20.54
        93         5.9000         426.00         427.27          20.64
        94         5.9100         422.00         427.05          20.54
        95         5.9200         417.00         426.83          20.42
        96         5.9300         420.00         426.61          20.49
        97         5.9400         426.00         426.40          20.64
        98         5.9500         421.00         426.18          20.52
        99         5.9600         412.00         425.97          20.30
       100         5.9700         407.00         425.75          20.17
       101         5.9800         410.00         425.54          20.25
       102         5.9900         418.00         425.33          20.44
       103         6.0000         426.00         425.11          20.64
       104         6.0100         429.00         424.90          20.71
       105         6.0200         422.00         424.69          20.54
       106         6.0300         412.00         424.48          20.30
       107         6.0400         407.00         424.27          20.17
       108         6.0500         409.00         424.07          20.22
       109         6.0600         413.00         423.86          20.32
       110         6.0700         414.00         423.65          20.35
       111         6.0800         412.00         423.45          20.30
       112         6.0900         414.00         423.25          20.35
       113         6.1000         423.00         423.04          20.57
       114         6.1100         430.00         422.84          20.74
       115         6.1200         426.00         422.64          20.64
       116         6.1300         419.00         422.44          20.47
       117         6.1400         419.00         422.24          20.47
       118         6.1500         419.00         422.04          20.47
       119         6.1600         412.00         421.84          20.30
       120         6.1700         406.00         421.64          20.15
       121         6.1800         407.00         421.45          20.17
       122         6.1900         409.00         421.25          20.22
       123         6.2000         412.00         421.06          20.30
       124         6.2100         422.00         420.87          20.54
       125         6.2200         432.00         420.67          20.78
       126         6.2300         433.00         420.48          20.81
       127         6.2400         430.00         420.29          20.74
       128         6.2500         432.00         420.10          20.78
       129         6.2600         435.00         419.91          20.86
       130         6.2700         435.00         419.72          20.86
       131         6.2800         434.00         419.54          20.83
       132         6.2900         434.00         419.35          20.83
       133         6.3000         437.00         419.16          20.90
       134         6.3100         440.00         418.98          20.98
       135         6.3200         432.00         418.79          20.78
       136         6.3300         416.00         418.61          20.40
       137         6.3400         410.00         418.43          20.25
       138         6.3500         420.00         418.25          20.49
       139         6.3600         430.00         418.07          20.74
       140         6.3700         431.00         417.89          20.76
       141         6.3800         430.00         417.71          20.74
       142         6.3900         424.00         417.53          20.59
       143         6.4000         409.00         417.35          20.22
       144         6.4100         399.00         417.17          19.98
       145         6.4200         406.00         417.00          20.15
       146         6.4300         426.00         416.82          20.64
       147         6.4400         438.00         416.65          20.93
       148         6.4500         436.00         416.48          20.88
       149         6.4600         429.00         416.30          20.71
       150         6.4700         423.00         416.13          20.57
       151         6.4800         417.00         415.96          20.42
       152         6.4900         414.00         415.79          20.35
       153         6.5000         416.00         415.62          20.40
       154         6.5100         420.00         415.45          20.49
       155         6.5200         426.00         415.29          20.64
       156         6.5300         431.00         415.12          20.76
       157         6.5400         424.00         414.95          20.59
       158         6.5500         409.00         414.79          20.22
       159         6.5600         397.00         414.62          19.92
       160         6.5700         401.00         414.46          20.02
       161         6.5800         415.00         414.30          20.37
       162         6.5900         426.00         414.14          20.64
       163         6.6000         424.00         413.98          20.59
       164         6.6100         419.00         413.81          20.47
       165         6.6200         420.00         413.65          20.49
       166         6.6300         425.00         413.50          20.62
       167         6.6400         426.00         413.34          20.64
       168         6.6500         425.00         413.18          20.62
       169         6.6600         425.00         413.03          20.62
       170         6.6700         425.00         412.87          20.62
       171         6.6800         422.00         412.72          20.54
       172         6.6900         423.00         412.56          20.57
       173         6.7000         427.00         412.41          20.66
       174         6.7100         431.00         412.26          20.76
       175         6.7200         436.00         412.11          20.88
       176         6.7300         440.00         411.95          20.98
       177         6.7400         439.00         411.80          20.95
       178         6.7500         436.00         411.66          20.88
       179         6.7600         436.00         411.51          20.88
       180         6.7700         434.00         411.36          20.83
       181         6.7800         429.00         411.21          20.71
       182         6.7900         430.00         411.07          20.74
       183         6.8000         443.00         410.92          21.05
       184         6.8100         455.00         410.78          21.33
       185         6.8200         453.00         410.64          21.28
       186         6.8300         443.00         410.49          21.05
       187         6.8400         433.00         410.35          20.81
       188         6.8500         433.00         410.21          20.81
       189         6.8600         437.00         410.07          20.90
       190         6.8700         439.00         409.93          20.95
       191         6.8800         435.00         409.79          20.86
       192         6.8900         427.00         409.65          20.66
       193         6.9000         421.00         409.52          20.52
       194         6.9100         422.00         409.38          20.54
       195         6.9200         432.00         409.24          20.78
       196         6.9300         441.00         409.11          21.00
       197         6.9400         443.00         408.97          21.05
       198         6.9500         435.00         408.84          20.86
       199         6.9600         423.00         408.71          20.57
       200         6.9700         416.00         408.58          20.40
       201         6.9800         419.00         408.45          20.47
       202         6.9900         424.00         408.31          20.59
       203         7.0000         421.00         408.18          20.52
       204         7.0100         413.00         408.06          20.32
       205         7.0200         410.00         407.93          20.25
       206         7.0300         420.00         407.80          20.49
       207         7.0400         439.00         407.67          20.95
       208         7.0500         452.00         407.55          21.26
       209         7.0600         453.00         407.42          21.28
       210         7.0700         446.00         407.30          21.12
       211         7.0800         435.00         407.17          20.86
       212         7.0900         426.00         407.05          20.64
       213         7.1000         428.00         406.93          20.69
       214         7.1100         436.00         406.81          20.88
       215         7.1200         434.00         406.69          20.83
       216         7.1300         424.00         406.57          20.59
       217         7.1400         419.00         406.45          20.47
       218         7.1500         422.00         406.33          20.54
       219         7.1600         423.00         406.21          20.57
       220         7.1700         420.00         406.10          20.49
       221         7.1800         422.00         405.98          20.54
       222         7.1900         429.00         405.86          20.71
       223         7.2000         432.00         405.75          20.78
       224         7.2100         427.00         405.64          20.66
       225         7.2200         420.00         405.52          20.49
       226         7.2300         419.00         405.41          20.47
       227         7.2400         424.00         405.30          20.59
       228         7.2500         431.00         405.19          20.76
       229         7.2600         433.00         405.08          20.81
       230         7.2700         428.00         404.97          20.69
       231         7.2800         423.00         404.86          20.57
       232         7.2900         424.00         404.75          20.59
       233         7.3000         427.00         404.64          20.66
       234         7.3100         429.00         404.54          20.71
       235         7.3200         429.00         404.43          20.71
       236         7.3300         427.00         404.33          20.66
       237         7.3400         423.00         404.22          20.57
       238         7.3500         417.00         404.12          20.42
       239         7.3600         411.00         404.02          20.27
       240         7.3700         408.00         403.91          20.20
       241         7.3800         414.00         403.81          20.35
       242         7.3900         423.00         403.71          20.57
       243         7.4000         427.00         403.61          20.66
       244         7.4100         427.00         403.51          20.66
       245         7.4200         430.00         403.41          20.74
       246         7.4300         439.00         403.31          20.95
       247         7.4400         444.00         403.22          21.07
       248         7.4500         437.00         403.12          20.90
       249         7.4600         422.00         403.02          20.54
       250         7.4700         411.00         402.93          20.27
       251         7.4800         411.00         402.83          20.27
       252         7.4900         418.00         402.74          20.44
       253         7.5000         426.00         402.65          20.64
       254         7.5100         430.00         402.55          20.74
       255         7.5200         432.00         402.46          20.78
       256         7.5300         430.00         402.37          20.74
       257         7.5400         425.00         402.28          20.62
       258         7.5500         426.00         402.19          20.64
       259         7.5600         433.00         402.10          20.81
       260         7.5700         433.00         402.01          20.81
       261         7.5800         425.00         407.40          20.62
       262         7.5900         424.00         407.52          20.59
       263         7.6000         430.00         407.64          20.74
       264         7.6100         433.00         407.79          20.81
       265         7.6200         438.00         407.94          20.93
       266         7.6300         453.00         408.11          21.28
       267         7.6400         471.00         408.30          21.70
       268         7.6500         468.00         408.51          21.63
       269         7.6600         444.00         408.74          21.07
       270         7.6700         423.00         408.99          20.57
       271         7.6800         419.00         409.26          20.47
       272         7.6900         430.00         409.56          20.74
       273         7.7000         441.00         409.89          21.00
       274         7.7100         440.00         410.25          20.98
       275         7.7200         433.00         410.65          20.81
       276         7.7300         430.00         411.08          20.74
       277         7.7400         430.00         411.56          20.74
       278         7.7500         424.00         412.09          20.59
       279         7.7600         422.00         412.68          20.54
       280         7.7700         430.00         413.33          20.74
       281         7.7800         437.00         414.05          20.90
       282         7.7900         437.00         414.85          20.90
       283         7.8000         437.00         415.76          20.90
       284         7.8100         443.00         416.79          21.05
       285         7.8200         450.00         417.98          21.21
       286         7.8300         457.00         419.40          21.38
       287         7.8400         468.00         421.15          21.63
       288         7.8500         477.00         423.40          21.84
       289         7.8600         483.00         426.40          21.98
       290         7.8700         486.00         430.51          22.05
       291         7.8800         489.00         436.17          22.11
       292         7.8900         495.00         443.89          22.25
       293         7.9000         503.00         454.18          22.43
       294         7.9100         514.00         467.48          22.67
       295         7.9200         528.00         484.02          22.98
       296         7.9300         547.00         503.87          23.39
       297         7.9400         566.00         526.91          23.79
       298         7.9500         586.00         552.96          24.21
       299         7.9600         609.00         581.84          24.68
       300         7.9700         630.00         613.43          25.10
       301         7.9800         645.00         647.72          25.40
       302         7.9900         663.00         684.81          25.75
       303         8.0000         694.00         724.89          26.34
       304         8.0100         734.00         768.26          27.09
       305         8.0200         772.00         815.33          27.78
       306         8.0300         809.00         866.62          28.44
       307         8.0400         851.00         922.78          29.17
       308         8.0500         901.00         984.65          30.02
       309         8.0600         971.00        1053.32          31.16
       310         8.0700        1071.00        1130.26          32.73
       311         8.0800        1187.00        1217.50          34.45
       312         8.0900        1297.00        1317.84          36.01
       313         8.1000        1420.00        1435.22          37.68
       314         8.1100        1589.00        1574.66          39.86
       315         8.1200        1797.00        1742.00          42.39
       316         8.1300        2021.00        1942.38          44.96
       317         8.1400        2276.00        2177.49          47.71
       318         8.1500        2582.00        2441.32          50.81
       319         8.1600        2908.00        2715.90          53.93
       320         8.1700        3180.00        2968.97          56.39
       321         8.1800        3337.00        3155.79          57.77
       322         8.1900        3334.00        3226.48          57.74
       323         8.2000        3155.00        3140.50          56.17
       324         8.2100        2818.00        2888.55          53.08
       325         8.2200        2378.00        2508.63          48.76
       326         8.2300        1911.00        2071.86          43.72
       327         8.2400        1491.00        1647.90          38.61
       328         8.2500        1156.00        1283.61          34.00
       329         8.2600         907.00        1000.13          30.12
       330         8.2700         734.00         797.71          27.09
       331         8.2800         625.00         663.66          25.00
       332         8.2900         560.00         580.07          23.66
       333         8.3000         519.00         529.83          22.78
       334         8.3100         488.00         499.72          22.09
       335         8.3200         465.00         480.95          21.56
       336         8.3300         456.00         468.34          21.35
       337         8.3400         461.00         459.13          21.47
       338         8.3500         462.00         451.92          21.49
       339         8.3600         449.00         446.02          21.19
       340         8.3700         436.00         441.05          20.88
       341         8.3800         441.00         436.82          21.00
       342         8.3900         450.00         433.16          21.21
       343         8.4000         448.00         429.98          21.17
       344         8.4100         436.00         427.19          20.88
       345         8.4200         429.00         424.74          20.71
       346         8.4300         430.00         422.57          20.74
       347         8.4400         430.00         420.64          20.74
       348         8.4500         431.00         418.92          20.76
       349         8.4600         438.00         417.37          20.93
       350         8.4700         447.00         415.97          21.14
       351         8.4800         446.00         414.71          21.12
       352         8.4900         432.00         413.56          20.78
       353         8.5000         419.00         412.51          20.47
       354         8.5100         423.00         411.56          20.57
       355         8.5200         445.00         410.68          21.09
       356         8.5300         462.00         409.88          21.49
       357         8.5400         456.00         409.14          21.35
       358         8.5500         441.00         408.46          21.00
       359         8.5600         437.00         407.82          20.90
       360         8.5700         442.00         407.24          21.02
       361         8.5800         439.00         406.69          20.95
       362         8.5900         430.00         406.18          20.74
       363         8.6000         425.00         405.71          20.62
       364         8.6100         423.00         405.27          20.57
       365         8.6200         421.00         404.86          20.52
       366         8.6300         424.00         404.47          20.59
       367         8.6400         434.00         404.10          20.83
       368         8.6500         444.00         403.76          21.07
       369         8.6600         449.00         403.44          21.19
       370         8.6700         449.00         403.14          21.19
       371         8.6800         447.00         402.85          21.14
       372         8.6900         439.00         402.58          20.95
       373         8.7000         428.00         402.33          20.69
       374         8.7100         424.00         402.08          20.59
       375         8.7200         429.00         401.85          20.71
       376         8.7300         438.00         401.64          20.93
       377         8.7400         445.00         401.43          21.09
       378         8.7500         445.00         401.23          21.09
       379         8.7600         443.00         401.05          21.05
       380         8.7700         443.00         400.87          21.05
       381         8.7800         448.00         400.70          21.17
       382         8.7900         450.00         400.54          21.21
       383         8.8000         444.00         400.39          21.07
       384         8.8100         437.00         400.24          20.90
       385         8.8200         434.00         400.11          20.83
       386         8.8300         426.00         399.97          20.64
       387         8.8400         412.00         399.85          20.30
       388         8.8500         406.00         395.99          20.15
       389         8.8600         411.00         395.98          20.27
       390         8.8700         419.00         395.98          20.47
       391         8.8800         422.00         395.97          20.54
       392         8.8900         425.00         395.96          20.62
       393         8.9000         427.00         395.95          20.66
       394         8.9100         422.00         395.95          20.54
       395         8.9200         414.00         395.94          20.35
       396         8.9300         414.00         395.94          20.35
       397         8.9400         420.00         395.93          20.49
       398         8.9500         418.00         395.93          20.44
       399         8.9600         406.00         395.92          20.15
       400         8.9700         398.00         395.92          19.95
       401         8.9800         403.00         395.92          20.07
       402         8.9900         415.00         395.92          20.37
       403         9.0000         425.00         395.92          20.62
       404         9.0100         427.00         395.92          20.66
       405         9.0200         426.00         395.91          20.64
       406         9.0300         429.00         395.92          20.71
       407         9.0400         433.00         395.92          20.81
       408         9.0500         426.00         395.92          20.64
       409         9.0600         415.00         395.92          20.37
       410         9.0700         413.00         395.92          20.32
       411         9.0800         411.00         395.92          20.27
       412         9.0900         396.00         395.93          19.90
       413         9.1000         379.00         395.93          19.47
       414         9.1100         381.00         395.93          19.52
       415         9.1200         397.00         395.94          19.92
       416         9.1300         412.00         395.94          20.30
       417         9.1400         420.00         395.95          20.49
       418         9.1500         424.00         395.96          20.59
       419         9.1600         427.00         395.96          20.66
       420         9.1700         429.00         395.97          20.71
       421         9.1800         427.00         395.98          20.66
       422         9.1900         422.00         395.99          20.54
       423         9.2000         412.00         395.99          20.30
       424         9.2100         407.00         396.00          20.17
       425         9.2200         412.00         396.01          20.30
       426         9.2300         424.00         396.02          20.59
       427         9.2400         432.00         396.04          20.78
       428         9.2500         429.00         396.05          20.71
       429         9.2600         416.00         396.06          20.40
       430         9.2700         401.00         396.07          20.02
       431         9.2800         392.00         396.08          19.80
       432         9.2900         393.00         396.10          19.82
       433         9.3000         401.00         396.11          20.02
       434         9.3100         414.00         396.12          20.35
       435         9.3200         423.00         396.14          20.57
       436         9.3300         422.00         396.15          20.54
       437         9.3400         424.00         396.17          20.59
       438         9.3500         431.00         396.19          20.76
       439         9.3600         434.00         396.20          20.83
       440         9.3700         425.00         396.22          20.62
       441         9.3800         416.00         396.24          20.40
       442         9.3900         416.00         396.26          20.40
       443         9.4000         419.00         396.27          20.47
       444         9.4100         420.00         396.29          20.49
       445         9.4200         422.00         396.31          20.54
       446         9.4300         425.00         396.33          20.62
       447         9.4400         426.00         396.35          20.64
       448         9.4500         426.00         396.38          20.64
       449         9.4600         431.00         396.40          20.76
       450         9.4700         438.00         396.42          20.93
       451         9.4800         440.00         396.44          20.98
       452         9.4900         433.00         396.46          20.81
       453         9.5000         420.00         396.49          20.49
       454         9.5100         411.00         396.51          20.27
       455         9.5200         410.00         396.54          20.25
       456         9.5300         412.00         396.56          20.30
       457         9.5400         408.00         396.59          20.20
       458         9.5500         405.00         396.61          20.12
       459         9.5600         411.00         396.64          20.27
       460         9.5700         419.00         396.67          20.47
       461         9.5800         416.00         396.69          20.40
       462         9.5900         407.00         396.72          20.17
       463         9.6000         404.00         396.75          20.10
       464         9.6100         409.00         396.78          20.22
       465         9.6200         410.00         396.81          20.25
       466         9.6300         407.00         396.83          20.17
       467         9.6400         411.00         396.86          20.27
       468         9.6500         423.00         396.89          20.57
       469         9.6600         428.00         396.93          20.69
       470         9.6700         418.00         396.96          20.44
       471         9.6800         409.00         396.99          20.22
       472         9.6900         413.00         397.02          20.32
       473         9.7000         417.00         397.05          20.42
       474         9.7100         412.00         397.09          20.30
       475         9.7200         404.00         397.12          20.10
       476         9.7300         403.00         397.15          20.07
       477         9.7400         408.00         397.19          20.20
       478         9.7500         414.00         397.22          20.35
       479         9.7600         414.00         397.26          20.35
       480         9.7700         411.00         397.30          20.27
       481         9.7800         412.00         397.33          20.30
       482         9.7900         418.00         397.37          20.44
       483         9.8000         418.00         397.40          20.44
       484         9.8100         413.00         397.44          20.32
       485         9.8200         412.00         397.48          20.30
       486         9.8300         420.00         397.52          20.49
       487         9.8400         421.00         397.56          20.52
       488         9.8500         414.00         397.60          20.35
       489         9.8600         413.00         397.64          20.32
       490         9.8700         420.00         397.68          20.49
       491         9.8800         424.00         397.72          20.59
       492         9.8900         423.00         397.76          20.57
       493         9.9000         424.00         397.80          20.59
       494         9.9100         426.00         397.84          20.64
       495         9.9200         429.00         397.89          20.71
       496         9.9300         430.00         397.93          20.74
       497         9.9400         426.00         397.97          20.64
       498         9.9500         419.00         398.01          20.47
       499         9.9600         414.00         398.06          20.35
       500         9.9700         416.00         398.10          20.40
       501         9.9800         421.00         398.15          20.52
       502         9.9900         428.00         398.19          20.69
       503        10.0000         430.00         398.24          20.74
       504        10.0100         426.00         398.29          20.64
       505        10.0200         419.00         409.02          20.47
       506        10.0300         412.00         409.45          20.30
       507        10.0400         405.00         409.90          20.12
       508        10.0500         405.00         410.36          20.12
       509        10.0600         414.00         410.86          20.35
       510        10.0700         425.00         411.38          20.62
       511        10.0800         427.00         411.93          20.66
       512        10.0900         422.00         412.51          20.54
       513        10.1000         419.00         413.12          20.47
       514        10.1100         428.00         413.77          20.69
       515        10.1200         440.00         414.45          20.98
       516        10.1300         441.00         415.18          21.00
       517        10.1400         432.00         415.95          20.78
       518        10.1500         434.00         416.78          20.83
       519        10.1600         439.00         417.66          20.95
       520        10.1700         425.00         418.60          20.62
       521        10.1800         400.00         419.61          20.00
       522        10.1900         396.00         420.69          19.90
       523        10.2000         416.00         421.85          20.40
       524        10.2100         431.00         423.11          20.76
       525        10.2200         432.00         424.46          20.78
       526        10.2300         438.00         425.93          20.93
       527        10.2400         453.00         427.52          21.28
       528        10.2500         462.00         429.26          21.49
       529        10.2600         458.00         431.16          21.40
       530        10.2700         448.00         433.24          21.17
       531        10.2800         439.00         435.54          20.95
       532        10.2900         434.00         438.07          20.83
       533        10.3000         437.00         440.90          20.90
       534        10.3100         448.00         444.06          21.17
       535        10.3200         465.00         447.64          21.56
       536        10.3300         484.00         451.77          22.00
       537        10.3400         502.00         456.65          22.41
       538        10.3500         521.00         462.62          22.83
       539        10.3600         544.00         470.25          23.32
       540        10.3700         576.00         480.40          24.00
       541        10.3800         616.00         494.30          24.82
       542        10.3900         651.00         513.56          25.51
       543        10.4000         683.00         540.14          26.13
       544        10.4100         731.00         576.11          27.04
       545        10.4200         804.00         623.37          28.35
       546        10.4300         879.00         683.37          29.65
       547        10.4400         932.00         756.85          30.53
       548        10.4500         977.00         844.04          31.26
       549        10.4600        1042.00         944.88          32.28
       550        10.4700        1131.00        1059.44          33.63
       551        10.4800        1231.00        1188.16          35.09
       552        10.4900        1345.00        1332.11          36.67
       553        10.5000        1489.00        1493.20          38.59
       554        10.5100        1674.00        1674.39          40.91
       555        10.5200        1890.00        1880.17          43.47
       556        10.5300        2134.00        2116.95          46.20
       557        10.5400        2415.00        2393.76          49.14
       558        10.5500        2754.00        2722.56          52.48
       559        10.5600        3166.00        3117.64          56.27
       560        10.5700        3653.00        3592.46          60.44
       561        10.5800        4205.00        4153.34          64.85
       562        10.5900        4812.00        4789.61          69.37
       563        10.6000        5449.00        5463.21          73.82
       564        10.6100        6047.00        6101.50          77.76
       565        10.6200        6499.00        6600.20          80.62
       566        10.6300        6693.00        6839.12          81.81
       567        10.6400        6545.00        6714.90          80.90
       568        10.6500        6029.00        6192.72          77.65
       569        10.6600        5223.00        5350.18          72.27
       570        10.6700        4298.00        4351.55          65.56
       571        10.6800        3410.00        3364.79          58.40
       572        10.6900        2644.00        2507.09          51.42
       573        10.7000        2024.00        1834.09          44.99
       574        10.7100        1543.00        1350.85          39.28
       575        10.7200        1182.00        1029.64          34.38
       576        10.7300         923.00         829.15          30.38
       577        10.7400         750.00         708.94          27.39
       578        10.7500         635.00         637.34          25.20
       579        10.7600         562.00         593.14          23.71
       580        10.7700         524.00         563.81          22.89
       581        10.7800         504.00         542.62          22.45
       582        10.7900         483.00         526.17          21.98
       583        10.8000         459.00         512.79          21.42
       584        10.8100         445.00         501.60          21.09
       585        10.8200         447.00         492.09          21.14
       586        10.8300         453.00         483.93          21.28
       587        10.8400         457.00         476.86          21.38
       588        10.8500         455.00         470.71          21.33
       589        10.8600         448.00         465.33          21.17
       590        10.8700         440.00         460.58          20.98
       591        10.8800         436.00         456.38          20.88
       592        10.8900         438.00         452.65          20.93
       593        10.9000         443.00         449.32          21.05
       594        10.9100         445.00         446.33          21.09
       595        10.9200         441.00         443.65          21.00
       596        10.9300         437.00         441.23          20.90
       597        10.9400         442.00         439.05          21.02
       598        10.9500         450.00         437.06          21.21
       599        10.9600         451.00         435.26          21.24
       600        10.9700         442.00         433.61          21.02
       601        10.9800         434.00         432.11          20.83
       602        10.9900         432.00         430.73          20.78
       603        11.0000         433.00         429.47          20.81
       604        11.0100         434.00         428.30          20.83
       605        11.0200         433.00         427.24          20.81
       606        11.0300         435.00         426.25          20.86
       607        11.0400         442.00         425.34          21.02
       608        11.0500         444.00         424.50          21.07
       609        11.0600         434.00         423.72          20.83
       610        11.0700         417.00         423.00          20.42
       611        11.0800         408.00         422.33          20.20
       612        11.0900         409.00         421.71          20.22
       613        11.1000         418.00         421.13          20.44
       614        11.1100         433.00         420.60          20.81
       615        11.1200         445.00         420.10          21.09
       616        11.1300         449.00         419.63          21.19
       617        11.1400         449.00         419.20          21.19
       618        11.1500         447.00         418.79          21.14
       619        11.1600         442.00         418.42          21.02
       620        11.1700         438.00         418.06          20.93
       621        11.1800         437.00         417.73          20.90
       622        11.1900         434.00         417.43          20.83
       623        11.2000         424.00         417.14          20.59
       624        11.2100         415.00         416.88          20.37
       625        11.2200         418.00         416.63          20.44
       626        11.2300         425.00         416.39          20.62
       627        11.2400         426.00         416.18          20.64
       628        11.2500         421.00         415.98          20.52
       629        11.2600         416.00         415.79          20.40
       630        11.2700         417.00         415.61          20.42
       631        11.2800         420.00         415.45          20.49
       632        11.2900         418.00         407.30          20.44
       633        11.3000         408.00         407.39          20.20
       634        11.3100         399.00         407.48          19.98
       635        11.3200         399.00         407.57          19.98
       636        11.3300         406.00         407.67          20.15
       637        11.3400         417.00         407.76          20.42
       638        11.3500         426.00         407.85          20.64
       639        11.3600         429.00         407.95          20.71
       640        11.3700         426.00         408.04          20.64
       641        11.3800         418.00         408.13          20.44
       642        11.3900         410.00         408.23          20.25
       643        11.4000         408.00         408.32          20.20
       644        11.4100         412.00         408.42          20.30
       645        11.4200         417.00         408.51          20.42
       646        11.4300         422.00         408.61          20.54
       647        11.4400         426.00         408.70          20.64
       648        11.4500         424.00         408.80          20.59
       649        11.4600         414.00         408.90          20.35
       650        11.4700         405.00         408.99          20.12
       651        11.4800         403.00         409.09          20.07
       652        11.4900         404.00         409.19          20.10
       653        11.5000         406.00         409.29          20.15
       654        11.5100         415.00         409.38          20.37
       655        11.5200         427.00         409.48          20.66
       656        11.5300         427.00         409.58          20.66
       657        11.5400         420.00         409.68          20.49
       658        11.5500         422.00         409.78          20.54
       659        11.5600         431.00         409.88          20.76
       660        11.5700         431.00         409.98          20.76
       661        11.5800         425.00         410.08          20.62
       662        11.5900         428.00         410.18          20.69
       663        11.6000         439.00         410.28          20.95
       664        11.6100         442.00         410.38          21.02
       665        11.6200         430.00         410.48          20.74
       666        11.6300         412.00         410.58          20.30
       667        11.6400         407.00         410.68          20.17
       668        11.6500         413.00         410.78          20.32
       669        11.6600         418.00         410.88          20.44
       670        11.6700         414.00         410.99          20.35
       671        11.6800         417.00         411.09          20.42
       672        11.6900         433.00         411.95          20.81
       673        11.7000         444.00         412.08          21.07
       674        11.7100         432.00         412.21          20.78
       675        11.7200         408.00         412.34          20.20
       676        11.7300         396.00         412.48          19.90
       677        11.7400         400.00         412.61          20.00
       678        11.7500         412.00         412.75          20.30
       679        11.7600         427.00         412.89          20.66
       680        11.7700         434.00         413.03          20.83
       681        11.7800         428.00         413.18          20.69
       682        11.7900         418.00         413.33          20.44
       683        11.8000         412.00         413.48          20.30
       684        11.8100         413.00         413.63          20.32
       685        11.8200         419.00         413.79          20.47
       686        11.8300         428.00         413.95          20.69
       687        11.8400         430.00         414.12          20.74
       688        11.8500         421.00         414.29          20.52
       689        11.8600         411.00         414.46          20.27
       690        11.8700         405.00         414.64          20.12
       691        11.8800         402.00         414.83          20.05
       692        11.8900         403.00         415.02          20.07
       693        11.9000         406.00         415.22          20.15
       694        11.9100         404.00         415.43          20.10
       695        11.9200         395.00         415.64          19.87
       696        11.9300         390.00         415.87          19.75
       697        11.9400         398.00         416.11          19.95
       698        11.9500         410.00         416.36          20.25
       699        11.9600         417.00         416.62          20.42
       700        11.9700         420.00         416.90          20.49
       701        11.9800         423.00         417.20          20.57
       702        11.9900         419.00         417.51          20.47
       703        12.0000         409.00         417.86          20.22
       704        12.0100         401.00         418.23          20.02
       705        12.0200         403.00         418.63          20.07
       706        12.0300         415.00         419.08          20.37
       707        12.0400         425.00         419.58          20.62
       708        12.0500         428.00         420.17          20.69
       709        12.0600         425.00         420.86          20.62
       710        12.0700         422.00         421.73          20.54
       711        12.0800         419.00         422.87          20.47
       712        12.0900         418.00         424.40          20.44
       713        12.1000         429.00         426.50          20.71
       714        12.1100         449.00         429.38          21.19
       715        12.1200         464.00         433.26          21.54
       716        12.1300         464.00         438.35          21.54
       717        12.1400         457.00         444.82          21.38
       718        12.1500         456.00         452.80          21.35
       719        12.1600         460.00         462.34          21.45
       720        12.1700         465.00         473.52          21.56
       721        12.1800         475.00         486.45          21.79
       722        12.1900         500.00         501.30          22.36
       723        12.2000         535.00         518.42          23.13
       724        12.2100         562.00         538.33          23.71
       725        12.2200         577.00         561.79          24.02
       726        12.2300         599.00         589.82          24.47
       727        12.2400         648.00         623.59          25.46
       728        12.2500         709.00         664.08          26.63
       729        12.2600         757.00         711.54          27.51
       730        12.2700         794.00         764.61          28.18
       731        12.2800         837.00         819.53          28.93
       732        12.2900         881.00         869.77          29.68
       733        12.3000         908.00         906.47          30.13
       734        12.3100         913.00         920.11          30.22
       735        12.3200         895.00         903.43          29.92
       736        12.3300         855.00         855.86          29.24
       737        12.3400         792.00         785.85          28.14
       738        12.3500         712.00         707.07          26.68
       739        12.3600         627.00         631.95          25.04
       740        12.3700         556.00         568.43          23.58
       741        12.3800         505.00         519.75          22.47
       742        12.3900         468.00         485.54          21.63
       743        12.4000         446.00         463.23          21.12
       744        12.4100         438.00         449.52          20.93
       745        12.4200         434.00         441.39          20.83
       746        12.4300         427.00         436.58          20.66
       747        12.4400         426.00         433.62          20.64
       748        12.4500         430.00         431.65          20.74
       749        12.4600         431.00         430.24          20.76
       750        12.4700         425.00         429.15          20.62
       751        12.4800         419.00         428.28          20.47
       752        12.4900         417.00         427.57          20.42
       753        12.5000         417.00         426.99          20.42
       754        12.5100         416.00         426.50          20.40
       755        12.5200         412.00         426.10          20.30
       756        12.5300         411.00         425.76          20.27
       757        12.5400         420.00         425.49          20.49
       758        12.5500         434.00         425.26          20.83
       759        12.5600         438.00         425.08          20.93
       760        12.5700         430.00         424.93          20.74
       761        12.5800         420.00         424.83          20.49
       762        12.5900         415.00         424.76          20.37
       763        12.6000         409.00         424.73          20.22
       764        12.6100         400.00         424.74          20.00
       765        12.6200         398.00         424.79          19.95
       766        12.6300         407.00         424.89          20.17
       767        12.6400         419.00         425.03          20.47
       768        12.6500         426.00         425.23          20.64
       769        12.6600         424.00         425.47          20.59
       770        12.6700         419.00         425.77          20.47
       771        12.6800         419.00         426.12          20.47
       772        12.6900         428.00         426.53          20.69
       773        12.7000         433.00         427.02          20.81
       774        12.7100         430.00         427.59          20.74
       775        12.7200         424.00         428.28          20.59
       776        12.7300         423.00         429.10          20.57
       777        12.7400         427.00         430.07          20.66
       778        12.7500         444.00         431.21          21.07
       779        12.7600         470.00         432.45          21.68
       780        12.7700         485.00         433.73          22.02
       781        12.7800         479.00         434.88          21.89
       782        12.7900         467.00         435.70          21.61
       783        12.8000         461.00         435.98          21.47
       784        12.8100         459.00         435.60          21.42
       785        12.8200         455.00         434.55          21.33
       786        12.8300         450.00         433.07          21.21
       787        12.8400         440.00         431.43          20.98
       788        12.8500         428.00         429.92          20.69
       789        12.8600         424.00         428.67          20.59
       790        12.8700         428.00         427.75          20.69
       791        12.8800         428.00         427.15          20.69
       792        12.8900         424.00         426.79          20.59
       793        12.9000         425.00         426.61          20.62
       794        12.9100         429.00         426.55          20.71
       795        12.9200         427.00         426.55          20.66
       796        12.9300         425.00         426.60          20.62
       797        12.9400         431.00         426.66          20.76
       798        12.9500         437.00         426.73          20.90
       799        12.9600         426.00         426.82          20.64
       800        12.9700         405.00         426.31          20.12
       801        12.9800         393.00         426.42          19.82
       802        12.9900         398.00         426.53          19.95
       803        13.0000         407.00         426.65          20.17
       804        13.0100         412.00         426.77          20.30
       805        13.0200         415.00         426.88          20.37
       806        13.0300         421.00         427.01          20.52
       807        13.0400         430.00         427.13          20.74
       808        13.0500         437.00         427.25          20.90
       809        13.0600         438.00         427.37          20.93
       810        13.0700         435.00         427.50          20.86
       811        13.0800         431.00         427.62          20.76
       812        13.0900         427.00         427.75          20.66
       813        13.1000         423.00         427.87          20.57
       814        13.1100         422.00         428.00          20.54
       815        13.1200         423.00         428.13          20.57
       816        13.1300         423.00         428.26          20.57
       817        13.1400         421.00         428.38          20.52
       818        13.1500         420.00         428.51          20.49
       819        13.1600         417.00         428.64          20.42
       820        13.1700         409.00         428.77          20.22
       821        13.1800         403.00         428.90          20.07
       822        13.1900         405.00         429.03          20.12
       823        13.2000         413.00         429.16          20.32
       824        13.2100         418.00         429.29          20.44
       825        13.2200         419.00         429.42          20.47
       826        13.2300         424.00         429.55          20.59
       827        13.2400         434.00         429.68          20.83
       828        13.2500         439.00         429.81          20.95
       829        13.2600         430.00         429.94          20.74
       830        13.2700         415.00         430.07          20.37
       831        13.2800         410.00         434.39          20.25
       832        13.2900         420.00         434.66          20.49
       833        13.3000         432.00         434.95          20.78
       834        13.3100         431.00         435.24          20.76
       835        13.3200         422.00         435.54          20.54
       836        13.3300         416.00         435.85          20.40
       837        13.3400         417.00         436.17          20.42
       838        13.3500         419.00         436.50          20.47
       839        13.3600         422.00         436.84          20.54
       840        13.3700         428.00         437.19          20.69
       841        13.3800         430.00         437.56          20.74
       842        13.3900         422.00         437.95          20.54
       843        13.4000         408.00         438.35          20.20
       844        13.4100         404.00         438.76          20.10
       845        13.4200         416.00         439.20          20.40
       846        13.4300         430.00         439.65          20.74
       847        13.4400         431.00         440.13          20.76
       848        13.4500         423.00         440.64          20.57
       849        13.4600         415.00         441.16          20.37
       850        13.4700         411.00         441.72          20.27
       851        13.4800         412.00         442.32          20.30
       852        13.4900         422.00         442.95          20.54
       853        13.5000         439.00         443.62          20.95
       854        13.5100         450.00         444.34          21.21
       855        13.5200         443.00         445.11          21.05
       856        13.5300         429.00         445.94          20.71
       857        13.5400         425.00         446.83          20.62
       858        13.5500         433.00         447.79          20.81
       859        13.5600         437.00         448.83          20.90
       860        13.5700         432.00         449.97          20.78
       861        13.5800         423.00         451.21          20.57
       862        13.5900         416.00         452.58          20.40
       863        13.6000         416.00         454.09          20.40
       864        13.6100         425.00         455.77          20.62
       865        13.6200         435.00         457.64          20.86
       866        13.6300         436.00         459.76          20.88
       867        13.6400         435.00         462.17          20.86
       868        13.6500         440.00         465.00          20.98
       869        13.6600         450.00         468.40          21.21
       870        13.6700         457.00         472.65          21.38
       871        13.6800         462.00         478.21          21.49
       872        13.6900         471.00         485.76          21.70
       873        13.7000         489.00         496.31          22.11
       874        13.7100         517.00         511.13          22.74
       875        13.7200         548.00         531.79          23.41
       876        13.7300         569.00         560.01          23.85
       877        13.7400         587.00         597.45          24.23
       878        13.7500         625.00         645.54          25.00
       879        13.7600         680.00         705.44          26.08
       880        13.7700         734.00         778.22          27.09
       881        13.7800         786.00         865.21          28.04
       882        13.7900         860.00         968.49          29.33
       883        13.8000         975.00        1091.29          31.23
       884        13.8100        1130.00        1238.43          33.62
       885        13.8200        1311.00        1416.07          36.21
       886        13.8300        1527.00        1630.74          39.08
       887        13.8400        1794.00        1886.72          42.36
       888        13.8500        2113.00        2182.11          45.97
       889        13.8600        2473.00        2503.57          49.73
       890        13.8700        2854.00        2822.65          53.42
       891        13.8800        3209.00        3095.37          56.65
       892        13.8900        3441.00        3267.55          58.66
       893        13.9000        3463.00        3286.87          58.85
       894        13.9100        3250.00        3124.08          57.01
       895        13.9200        2861.00        2796.83          53.49
       896        13.9300        2401.00        2369.62          49.00
       897        13.9400        1957.00        1921.33          44.24
       898        13.9500        1563.00        1513.76          39.53
       899        13.9600        1224.00        1181.61          34.99
       900        13.9700         954.00         934.83          30.89
       901        13.9800         774.00         765.85          27.82
       902        13.9900         672.00         657.85          25.92
       903        14.0000         606.00         592.24          24.62
       904        14.0100         551.00         553.29          23.47
       905        14.0200         506.00         529.79          22.49
       906        14.0300         472.00         514.78          21.73
       907        14.0400         450.00         504.37          21.21
       908        14.0500         446.00         496.56          21.12
       909        14.0600         453.00         490.35          21.28
       910        14.0700         451.00         485.23          21.24
       911        14.0800         436.00         480.92          20.88
       912        14.0900         430.00         477.26          20.74
       913        14.1000         441.00         474.12          21.00
       914        14.1100         450.00         471.40          21.21
       915        14.1200         441.00         469.04          21.00
       916        14.1300         423.00         466.99          20.57
       917        14.1400         421.00         465.18          20.52
       918        14.1500         435.00         463.60          20.86
       919        14.1600         450.00         462.20          21.21
       920        14.1700         450.00         460.96          21.21
       921        14.1800         436.00         459.85          20.88
       922        14.1900         423.00         458.87          20.57
       923        14.2000         420.00         457.99          20.49
       924        14.2100         426.00         457.21          20.64
       925        14.2200         427.00         456.51          20.66
       926        14.2300         423.00         455.88          20.57
       927        14.2400         423.00         455.32          20.57
       928        14.2500         430.00         454.81          20.74
       929        14.2600         443.00         454.35          21.05
       930        14.2700         454.00         453.94          21.31
       931        14.2800         458.00         453.57          21.40
       932        14.2900         452.00         453.24          21.26
       933        14.3000         436.00         452.95          20.88
       934        14.3100         417.00         452.68          20.42
       935        14.3200         411.00         452.44          20.27
       936        14.3300         418.00         452.23          20.44
       937        14.3400         422.00         452.04          20.54
       938        14.3500         417.00         451.87          20.42
       939        14.3600         421.00         451.72          20.52
       940        14.3700         437.00         451.59          20.90
       941        14.3800         446.00         451.47          21.12
       942        14.3900         442.00         451.37          21.02
       943        14.4000         436.00         451.29          20.88
       944        14.4100         432.00         451.21          20.78
       945        14.4200         427.00         451.15          20.66
       946        14.4300         426.00         451.10          20.64
       947        14.4400         431.00         451.06          20.76
       948        14.4500         438.00         451.03          20.93
       949        14.4600         436.00         451.01          20.88
       950        14.4700         427.00         451.00          20.66
       951        14.4800         420.00         450.99          20.49
       952        14.4900         420.00         450.99          20.49
       953        14.5000         424.00         451.00          20.59
       954        14.5100         427.00         451.02          20.66
       955        14.5200         430.00         451.04          20.74
       956        14.5300         438.00         451.07          20.93
       957        14.5400         449.00         451.10          21.19
       958        14.5500         458.00         451.13          21.40
       959        14.5600         455.00         447.87          21.33
       960        14.5700         440.00         448.01          20.98
       961        14.5800         428.00         448.15          20.69
       962        14.5900         430.00         448.30          20.74
       963        14.6000         440.00         448.44          20.98
       964        14.6100         443.00         448.58          21.05
       965        14.6200         437.00         448.72          20.90
       966        14.6300         428.00         448.86          20.69
       967        14.6400         421.00         449.01          20.52
       968        14.6500         419.00         449.15          20.47
       969        14.6600         421.00         449.29          20.52
       970        14.6700         424.00         449.43          20.59
       971        14.6800         428.00         449.57          20.69
       972        14.6900         432.00         449.71          20.78
       973        14.7000         435.00         449.86          20.86
       974        14.7100         435.00         450.00          20.86
       975        14.7200         435.00         450.14          20.86
       976        14.7300         432.00         450.28          20.78
       977        14.7400         427.00         450.43          20.66
       978        14.7500         426.00         450.57          20.64
       979        14.7600         428.00         450.71          20.69
       980        14.7700         428.00         450.85          20.69
       981        14.7800         426.00         450.99          20.64
       982        14.7900         425.00         451.14          20.62
       983        14.8000         428.00         451.28          20.69
       984        14.8100         429.00         451.42          20.71
       985        14.8200         429.00         451.56          20.71
       986        14.8300         426.00         451.71          20.64
       987        14.8400         422.00         451.85          20.54
       988        14.8500         423.00         451.99          20.57
       989        14.8600         433.00         452.13          20.81
       990        14.8700         446.00         452.28          21.12
       991        14.8800         455.00         452.42          21.33
       992        14.8900         455.00         452.56          21.33
       993        14.9000         445.00         452.70          21.09
       994        14.9100         433.00         452.85          20.81
       995        14.9200         431.00         452.99          20.76
       996        14.9300         440.00         453.13          20.98
       997        14.9400         445.00         453.27          21.09
       998        14.9500         439.00         453.41          20.95
       999        14.9600         434.00         453.56          20.83
      1000        14.9700         438.00         453.70          20.93
      1001        14.9800         443.00         453.84          21.05
      1002        14.9900         439.00         453.98          20.95
      1003        15.0000         431.00         454.32          20.76
      1004        15.0100         432.00         454.47          20.78
      1005        15.0200         439.00         454.62          20.95
      1006        15.0300         446.00         454.77          21.12
      1007        15.0400         451.00         454.92          21.24
      1008        15.0500         453.00         455.07          21.28
      1009        15.0600         449.00         455.22          21.19
      1010        15.0700         442.00         455.37          21.02
      1011        15.0800         440.00         455.52          20.98
      1012        15.0900         441.00         455.67          21.00
      1013        15.1000         439.00         455.83          20.95
      1014        15.1100         434.00         455.98          20.83
      1015        15.1200         433.00         456.14          20.81
      1016        15.1300         443.00         456.29          21.05
      1017        15.1400         452.00         458.21          21.26
      1018        15.1500         449.00         458.42          21.19
      1019        15.1600         438.00         458.64          20.93
      1020        15.1700         435.00         458.86          20.86
      1021        15.1800         444.00         459.09          21.07
      1022        15.1900         453.00         459.32          21.28
      1023        15.2000         453.00         459.56          21.28
      1024        15.2100         448.00         459.80          21.17
      1025        15.2200         445.00         460.05          21.09
      1026        15.2300         441.00         460.31          21.00
      1027        15.2400         434.00         460.58          20.83
      1028        15.2500         432.00         460.85          20.78
      1029        15.2600         434.00         461.13          20.83
      1030        15.2700         435.00         461.42          20.86
      1031        15.2800         435.00         461.72          20.86
      1032        15.2900         440.00         462.03          20.98
      1033        15.3000         446.00         462.36          21.12
      1034        15.3100         450.00         462.69          21.21
      1035        15.3200         454.00         463.05          21.31
      1036        15.3300         455.00         463.42          21.33
      1037        15.3400         453.00         463.81          21.28
      1038        15.3500         449.00         464.23          21.19
      1039        15.3600         444.00         464.67          21.07
      1040        15.3700         435.00         465.14          20.86
      1041        15.3800         424.00         465.64          20.59
      1042        15.3900         420.00         466.18          20.49
      1043        15.4000         425.00         466.77          20.62
      1044        15.4100         435.00         467.43          20.86
      1045        15.4200         441.00         468.18          21.00
      1046        15.4300         444.00         469.05          21.07
      1047        15.4400         445.00         470.11          21.09
      1048        15.4500         438.00         471.43          20.93
      1049        15.4600         428.00         473.10          20.69
      1050        15.4700         424.00         475.23          20.59
      1051        15.4800         425.00         477.96          20.62
      1052        15.4900         432.00         481.40          20.78
      1053        15.5000         447.00         485.69          21.14
      1054        15.5100         469.00         490.95          21.66
      1055        15.5200         487.00         497.34          22.07
      1056        15.5300         492.00         505.07          22.18
      1057        15.5400         494.00         514.45          22.23
      1058        15.5500         504.00         525.86          22.45
      1059        15.5600         521.00         539.70          22.83
      1060        15.5700         535.00         556.31          23.13
      1061        15.5800         545.00         575.71          23.35
      1062        15.5900         562.00         597.48          23.71
      1063        15.6000         593.00         620.59          24.35
      1064        15.6100         625.00         643.52          25.00
      1065        15.6200         647.00         664.55          25.44
      1066        15.6300         666.00         682.50          25.81
      1067        15.6400         689.00         697.70          26.25
      1068        15.6500         715.00         712.94          26.74
      1069        15.6600         743.00         732.93          27.26
      1070        15.6700         778.00         762.75          27.89
      1071        15.6800         820.00         806.92          28.64
      1072        15.6900         869.00         869.31          29.48
      1073        15.7000         932.00         952.96          30.53
      1074        15.7100        1024.00        1059.71          32.00
      1075        15.7200        1142.00        1188.94          33.79
      1076        15.7300        1282.00        1335.63          35.81
      1077        15.7400        1445.00        1488.62          38.01
      1078        15.7500        1615.00        1629.71          40.19
      1079        15.7600        1737.00        1735.08          41.68
      1080        15.7700        1759.00        1779.37          41.94
      1081        15.7800        1682.00        1743.45          41.01
      1082        15.7900        1537.00        1625.54          39.20
      1083        15.8000        1344.00        1447.12          36.66
      1084        15.8100        1133.00        1245.77          33.66
      1085        15.8200         955.00        1048.64          30.90
      1086        15.8300         831.00         879.62          28.83
      1087        15.8400         739.00         748.25          27.18
      1088        15.8500         656.00         654.49          25.61
      1089        15.8600         582.00         592.38          24.12
      1090        15.8700         529.00         553.68          23.00
      1091        15.8800         501.00         530.51          22.38
      1092        15.8900         494.00         516.75          22.23
      1093        15.9000         490.00         508.32          22.14
      1094        15.9100         474.00         502.80          21.77
      1095        15.9200         454.00         498.90          21.31
      1096        15.9300         446.00         495.93          21.12
      1097        15.9400         450.00         493.58          21.21
      1098        15.9500         450.00         491.68          21.21
      1099        15.9600         443.00         490.11          21.05
      1100        15.9700         442.00         488.82          21.02
      1101        15.9800         455.00         487.77          21.33
      1102        15.9900         471.00         486.90          21.70
      1103        16.0000         473.00         486.20          21.75
      1104        16.0100         464.00         485.65          21.54
      1105        16.0200         454.00         485.23          21.31
      1106        16.0300         449.00         484.92          21.19
      1107        16.0400         449.00         484.71          21.19
      1108        16.0500         448.00         484.60          21.17
      1109        16.0600         444.00         484.58          21.07
      1110        16.0700         443.00         484.64          21.05
      1111        16.0800         449.00         484.79          21.19
      1112        16.0900         460.00         485.01          21.45
      1113        16.1000         465.00         485.32          21.56
      1114        16.1100         461.00         485.72          21.47
      1115        16.1200         455.00         486.20          21.33
      1116        16.1300         455.00         486.77          21.33
      1117        16.1400         466.00         487.45          21.59
      1118        16.1500         477.00         488.23          21.84
      1119        16.1600         472.00         489.13          21.73
      1120        16.1700         459.00         490.17          21.42
      1121        16.1800         454.00         491.36          21.31
      1122        16.1900         459.00         492.73          21.42
      1123        16.2000         462.00         494.32          21.49
      1124        16.2100         463.00         496.16          21.52
      1125        16.2200         464.00         498.35          21.54
      1126        16.2300         466.00         501.01          21.59
      1127        16.2400         469.00         504.35          21.66
      1128        16.2500         471.00         508.74          21.70
      1129        16.2600         475.00         514.73          21.79
      1130        16.2700         488.00         523.18          22.09
      1131        16.2800         512.00         535.23          22.63
      1132        16.2900         544.00         552.27          23.32
      1133        16.3000         581.00         576.39          24.10
      1134        16.3100         620.00         609.46          24.90
      1135        16.3200         660.00         653.54          25.69
      1136        16.3300         716.00         710.78          26.76
      1137        16.3400         805.00         783.46          28.37
      1138        16.3500         912.00         874.41          30.20
      1139        16.3600        1016.00         987.20          31.87
      1140        16.3700        1128.00        1126.19          33.59
      1141        16.3800        1281.00        1295.52          35.79
      1142        16.3900        1479.00        1497.02          38.46
      1143        16.4000        1692.00        1727.24          41.13
      1144        16.4100        1902.00        1973.78          43.61
      1145        16.4200        2115.00        2213.34          45.99
      1146        16.4300        2320.00        2411.99          48.17
      1147        16.4400        2470.00        2528.62          49.70
      1148        16.4500        2515.00        2530.39          50.15
      1149        16.4600        2428.00        2399.57          49.27
      1150        16.4700        2210.00        2154.74          47.01
      1151        16.4800        1903.00        1844.65          43.62
      1152        16.4900        1577.00        1524.41          39.71
      1153        16.5000        1278.00        1235.59          35.75
      1154        16.5100        1022.00        1001.11          31.97
      1155        16.5200         824.00         827.03          28.71
      1156        16.5300         692.00         707.66          26.31
      1157        16.5400         616.00         631.09          24.82
      1158        16.5500         575.00         584.36          23.98
      1159        16.5600         545.00         556.51          23.35
      1160        16.5700         516.00         539.67          22.72
      1161        16.5800         493.00         528.95          22.20
      1162        16.5900         483.00         521.55          21.98
      1163        16.6000         484.00         516.03          22.00
      1164        16.6100         487.00         511.65          22.07
      1165        16.6200         485.00         508.06          22.02
      1166        16.6300         475.00         505.05          21.79
      1167        16.6400         464.00         502.48          21.54
      1168        16.6500         460.00         500.29          21.45
      1169        16.6600         463.00         498.40          21.52
      1170        16.6700         466.00         496.76          21.59
      1171        16.6800         465.00         495.33          21.56
      1172        16.6900         465.00         494.09          21.56
      1173        16.7000         469.00         493.00          21.66
      1174        16.7100         476.00         492.03          21.82
      1175        16.7200         480.00         491.19          21.91
      1176        16.7300         476.00         490.44          21.82
      1177        16.7400         462.00         489.77          21.49
      1178        16.7500         447.00         489.18          21.14
      1179        16.7600         444.00         488.66          21.07
      1180        16.7700         458.00         488.19          21.40
      1181        16.7800         475.00         487.78          21.79
      1182        16.7900         481.00         487.41          21.93
      1183        16.8000         479.00         487.08          21.89
      1184        16.8100         476.00         486.79          21.82
      1185        16.8200         469.00         486.53          21.66
      1186        16.8300         454.00         486.30          21.31
      1187        16.8400         439.00         486.09          20.95
      1188        16.8500         439.00         485.91          20.95
      1189        16.8600         454.00         485.75          21.31
      1190        16.8700         467.00         485.62          21.61
      1191        16.8800         469.00         485.49          21.66
      1192        16.8900         464.00         485.39          21.54
      1193        16.9000         459.00         485.30          21.42
      1194        16.9100         458.00         485.23          21.40
      1195        16.9200         456.00         485.16          21.35
      1196        16.9300         453.00         485.11          21.28
      1197        16.9400         451.00         485.07          21.24
      1198        16.9500         454.00         485.04          21.31
      1199        16.9600         464.00         485.02          21.54
      1200        16.9700         482.00         485.00          21.95
      1201        16.9800         496.00         484.99          22.27
      1202        16.9900         494.00         484.99          22.23
      1203        17.0000         481.00         485.00          21.93
      1204        17.0100         473.00         485.02          21.75
      1205        17.0200         469.00         485.04          21.66
      1206        17.0300         467.00         485.06          21.61
      1207        17.0400         466.00         485.09          21.59
      1208        17.0500         467.00         485.12          21.61
      1209        17.0600         464.00         485.16          21.54
      1210        17.0700         462.00         485.21          21.49
      1211        17.0800         464.00         485.25          21.54
      1212        17.0900         471.00         485.30          21.70
      1213        17.1000         478.00         485.36          21.86
      1214        17.1100         485.00         485.41          22.02
      1215        17.1200         491.00         483.21          22.16
      1216        17.1300         495.00         483.33          22.25
      1217        17.1400         498.00         483.46          22.32
      1218        17.1500         500.00         483.59          22.36
      1219        17.1600         494.00         483.72          22.23
      1220        17.1700         484.00         483.84          22.00
      1221        17.1800         477.00         483.97          21.84
      1222        17.1900         475.00         484.10          21.79
      1223        17.2000         477.00         484.22          21.84
      1224        17.2100         482.00         484.35          21.95
      1225        17.2200         489.00         484.48          22.11
      1226        17.2300         493.00         484.60          22.20
      1227        17.2400         490.00         484.73          22.14
      1228        17.2500         486.00         494.85          22.05
      1229        17.2600         488.00         495.30          22.09
      1230        17.2700         495.00         495.76          22.25
      1231        17.2800         503.00         496.24          22.43
      1232        17.2900         501.00         496.74          22.38
      1233        17.3000         486.00         497.26          22.05
      1234        17.3100         468.00         497.80          21.63
      1235        17.3200         461.00         498.36          21.47
      1236        17.3300         467.00         498.95          21.61
      1237        17.3400         472.00         499.56          21.73
      1238        17.3500         471.00         500.20          21.70
      1239        17.3600         473.00         500.86          21.75
      1240        17.3700         488.00         501.57          22.09
      1241        17.3800         499.00         502.30          22.34
      1242        17.3900         491.00         503.07          22.16
      1243        17.4000         474.00         503.89          21.77
      1244        17.4100         469.00         504.74          21.66
      1245        17.4200         477.00         505.65          21.84
      1246        17.4300         482.00         506.60          21.95
      1247        17.4400         482.00         507.62          21.95
      1248        17.4500         488.00         508.69          22.09
      1249        17.4600         496.00         509.84          22.27
      1250        17.4700         497.00         511.06          22.29
      1251        17.4800         491.00         512.36          22.16
      1252        17.4900         487.00         513.75          22.07
      1253        17.5000         485.00         515.25          22.02
      1254        17.5100         486.00         520.67          22.05
      1255        17.5200         490.00         522.52          22.14
      1256        17.5300         492.00         524.52          22.18
      1257        17.5400         495.00         526.69          22.25
      1258        17.5500         501.00         529.03          22.38
      1259        17.5600         504.00         531.58          22.45
      1260        17.5700         500.00         534.36          22.36
      1261        17.5800         497.00         537.41          22.29
      1262        17.5900         505.00         540.75          22.47
      1263        17.6000         519.00         544.44          22.78
      1264        17.6100         531.00         548.52          23.04
      1265        17.6200         536.00         553.05          23.15
      1266        17.6300         534.00         558.12          23.11
      1267        17.6400         527.00         563.81          22.96
      1268        17.6500         519.00         570.24          22.78
      1269        17.6600         518.00         577.59          22.76
      1270        17.6700         530.00         586.09          23.02
      1271        17.6800         549.00         596.14          23.43
      1272        17.6900         566.00         608.38          23.79
      1273        17.7000         574.00         623.89          23.96
      1274        17.7100         578.00         644.44          24.04
      1275        17.7200         600.00         672.95          24.49
      1276        17.7300         653.00         713.22          25.55
      1277        17.7400         725.00         771.05          26.93
      1278        17.7500         800.00         853.80          28.28
      1279        17.7600         888.00         970.39          29.80
      1280        17.7700        1011.00        1131.14          31.80
      1281        17.7800        1181.00        1347.32          34.37
      1282        17.7900        1401.00        1631.53          37.43
      1283        17.8000        1694.00        1997.69          41.16
      1284        17.8100        2104.00        2461.98          45.87
      1285        17.8200        2677.00        3041.00          51.74
      1286        17.8300        3446.00        3747.63          58.70
      1287        17.8400        4416.00        4581.11          66.45
      1288        17.8500        5554.00        5515.72          74.53
      1289        17.8600        6781.00        6487.88          82.35
      1290        17.8700        7928.00        7393.21          89.04
      1291        17.8800        8745.00        8092.33          93.51
      1292        17.8900        9005.00        8434.49          94.89
      1293        17.9000        8626.00        8301.71          92.88
      1294        17.9100        7711.00        7671.21          87.81
      1295        17.9200        6485.00        6654.22          80.53
      1296        17.9300        5198.00        5451.10          72.10
      1297        17.9400        4031.00        4257.89          63.49
      1298        17.9500        3071.00        3211.84          55.42
      1299        17.9600        2329.00        2381.57          48.26
      1300        17.9700        1781.00        1778.65          42.20
      1301        17.9800        1391.00        1375.73          37.30
      1302        17.9900        1128.00        1128.40          33.59
      1303        18.0000         967.00         991.52          31.10
      1304        18.0100         890.00         929.48          29.83
      1305        18.0200         879.00         918.85          29.65
      1306        18.0300         917.00         947.10          30.28
      1307        18.0400         991.00        1009.51          31.48
      1308        18.0500        1092.00        1106.34          33.05
      1309        18.0600        1224.00        1240.89          34.99
      1310        18.0700        1398.00        1418.33          37.39
      1311        18.0800        1627.00        1643.92          40.34
      1312        18.0900        1921.00        1920.58          43.83
      1313        18.1000        2283.00        2244.44          47.78
      1314        18.1100        2687.00        2600.34          51.84
      1315        18.1200        3082.00        2958.10          55.52
      1316        18.1300        3411.00        3272.33          58.40
      1317        18.1400        3612.00        3487.22          60.10
      1318        18.1500        3625.00        3548.27          60.21
      1319        18.1600        3445.00        3421.70          58.69
      1320        18.1700        3122.00        3117.73          55.87
      1321        18.1800        2710.00        2694.71          52.06
      1322        18.1900        2250.00        2230.94          47.43
      1323        18.2000        1805.00        1793.15          42.49
      1324        18.2100        1440.00        1423.17          37.95
      1325        18.2200        1167.00        1138.06          34.16
      1326        18.2300         964.00         935.76          31.05
      1327        18.2400         826.00         802.42          28.74
      1328        18.2500         747.00         720.11          27.33
      1329        18.2600         690.00         672.11          26.27
      1330        18.2700         631.00         645.63          25.12
      1331        18.2800         587.00         632.23          24.23
      1332        18.2900         573.00         626.99          23.94
      1333        18.3000         581.00         627.28          24.10
      1334        18.3100         603.00         631.67          24.56
      1335        18.3200         628.00         639.07          25.06
      1336        18.3300         639.00         648.22          25.28
      1337        18.3400         640.00         657.36          25.30
      1338        18.3500         651.00         664.31          25.51
      1339        18.3600         666.00         666.68          25.81
      1340        18.3700         661.00         662.49          25.71
      1341        18.3800         640.00         651.09          25.30
      1342        18.3900         621.00         633.81          24.92
      1343        18.4000         603.00         613.50          24.56
      1344        18.4100         578.00         593.15          24.04
      1345        18.4200         557.00         574.94          23.60
      1346        18.4300         547.00         560.03          23.39
      1347        18.4400         538.00         548.67          23.19
      1348        18.4500         521.00         540.52          22.83
      1349        18.4600         503.00         534.87          22.43
      1350        18.4700         499.00         531.01          22.34
      1351        18.4800         506.00         528.31          22.49
      1352        18.4900         512.00         526.33          22.63
      1353        18.5000         511.00         524.77          22.61
      1354        18.5100         517.00         523.48          22.74
      1355        18.5200         530.00         522.36          23.02
      1356        18.5300         537.00         521.37          23.17
      1357        18.5400         534.00         520.97          23.11
      1358        18.5500         528.00         520.17          22.98
      1359        18.5600         521.00         519.44          22.83
      1360        18.5700         516.00         510.22          22.72
      1361        18.5800         521.00         509.85          22.83
      1362        18.5900         527.00         509.53          22.96
      1363        18.6000         520.00         509.24          22.80
      1364        18.6100         505.00         508.98          22.47
      1365        18.6200         496.00         508.75          22.27
      1366        18.6300         498.00         508.54          22.32
      1367        18.6400         508.00         508.36          22.54
      1368        18.6500         515.00         508.20          22.69
      1369        18.6600         513.00         508.07          22.65
      1370        18.6700         509.00         507.95          22.56
      1371        18.6800         509.00         507.84          22.56
      1372        18.6900         505.00         507.75          22.47
      1373        18.7000         493.00         507.68          22.20
      1374        18.7100         489.00         507.62          22.11
      1375        18.7200         499.00         507.57          22.34
      1376        18.7300         510.00         507.54          22.58
      1377        18.7400         507.00         507.52          22.52
      1378        18.7500         497.00         507.51          22.29
      1379        18.7600         498.00         507.51          22.32
      1380        18.7700         511.00         507.53          22.61
      1381        18.7800         522.00         507.55          22.85
      1382        18.7900         524.00         507.59          22.89
      1383        18.8000         524.00         507.63          22.89
      1384        18.8100         523.00         507.69          22.87
      1385        18.8200         517.00         507.76          22.74
      1386        18.8300         513.00         504.65          22.65
      1387        18.8400         516.00         504.83          22.72
      1388        18.8500         520.00         505.03          22.80
      1389        18.8600         518.00         505.23          22.76
      1390        18.8700         511.00         505.45          22.61
      1391        18.8800         507.00         505.68          22.52
      1392        18.8900         511.00         505.93          22.61
      1393        18.9000         520.00         506.19          22.80
      1394        18.9100         526.00         506.47          22.93
      1395        18.9200         528.00         506.78          22.98
      1396        18.9300         530.00         507.11          23.02
      1397        18.9400         534.00         507.47          23.11
      1398        18.9500         533.00         507.87          23.09
      1399        18.9600         522.00         508.32          22.85
      1400        18.9700         507.00         508.82          22.52
      1401        18.9800         496.00         509.39          22.27
      1402        18.9900         494.00         510.07          22.23
      1403        19.0000         502.00         510.90          22.41
      1404        19.0100         514.00         511.95          22.67
      1405        19.0200         522.00         513.37          22.85
      1406        19.0300         524.00         515.33          22.89
      1407        19.0400         525.00         518.14          22.91
      1408        19.0500         531.00         522.08          23.04
      1409        19.0600         538.00         527.96          23.19
      1410        19.0700         549.00         536.07          23.43
      1411        19.0800         566.00         547.25          23.79
      1412        19.0900         581.00         562.30          24.10
      1413        19.1000         588.00         582.13          24.25
      1414        19.1100         594.00         607.65          24.37
      1415        19.1200         614.00         639.73          24.78
      1416        19.1300         659.00         678.82          25.67
      1417        19.1400         725.00         724.43          26.93
      1418        19.1500         794.00         774.60          28.18
      1419        19.1600         846.00         825.33          29.09
      1420        19.1700         885.00         870.60          29.75
      1421        19.1800         927.00         902.97          30.45
      1422        19.1900         954.00         915.02          30.89
      1423        19.2000         935.00         901.83          30.58
      1424        19.2100         877.00         864.08          29.61
      1425        19.2200         815.00         808.96          28.55
      1426        19.2300         763.00         746.84          27.62
      1427        19.2400         709.00         687.00          26.63
      1428        19.2500         655.00         635.49          25.59
      1429        19.2600         614.00         595.12          24.78
      1430        19.2700         582.00         565.95          24.12
      1431        19.2800         552.00         546.35          23.49
      1432        19.2900         524.00         533.95          22.89
      1433        19.3000         505.00         526.43          22.47
      1434        19.3100         507.00         521.95          22.52
      1435        19.3200         528.00         519.23          22.98
      1436        19.3300         549.00         517.48          23.43
      1437        19.3400         548.00         516.28          23.41
      1438        19.3500         528.00         515.39          22.98
      1439        19.3600         506.00         514.69          22.49
      1440        19.3700         493.00         514.14          22.20
      1441        19.3800         488.00         513.68          22.09
      1442        19.3900         494.00         513.32          22.23
      1443        19.4000         506.00         513.02          22.49
      1444        19.4100         518.00         512.78          22.76
      1445        19.4200         522.00         512.59          22.85
      1446        19.4300         523.00         512.44          22.87
      1447        19.4400         524.00         512.33          22.89
      1448        19.4500         525.00         512.26          22.91
      1449        19.4600         523.00         512.22          22.87
      1450        19.4700         513.00         512.21          22.65
      1451        19.4800         495.00         514.11          22.25
      1452        19.4900         485.00         514.22          22.02
      1453        19.5000         496.00         514.37          22.27
      1454        19.5100         514.00         514.57          22.67
      1455        19.5200         519.00         514.81          22.78
      1456        19.5300         516.00         515.13          22.72
      1457        19.5400         518.00         515.56          22.76
      1458        19.5500         519.00         516.14          22.78
      1459        19.5600         513.00         516.96          22.65
      1460        19.5700         510.00         518.13          22.58
      1461        19.5800         519.00         519.79          22.78
      1462        19.5900         535.00         522.13          23.13
      1463        19.6000         546.00         525.37          23.37
      1464        19.6100         546.00         529.78          23.37
      1465        19.6200         537.00         535.63          23.17
      1466        19.6300         532.00         543.22          23.07
      1467        19.6400         541.00         552.82          23.26
      1468        19.6500         559.00         564.57          23.64
      1469        19.6600         573.00         578.37          23.94
      1470        19.6700         577.00         593.65          24.02
      1471        19.6800         577.00         609.28          24.02
      1472        19.6900         584.00         623.52          24.17
      1473        19.7000         605.00         634.19          24.60
      1474        19.7100         625.00         639.06          25.00
      1475        19.7200         623.00         636.53          24.96
      1476        19.7300         595.00         626.55          24.39
      1477        19.7400         565.00         610.99          23.77
      1478        19.7500         550.00         592.83          23.45
      1479        19.7600         547.00         574.92          23.39
      1480        19.7700         543.00         559.26          23.30
      1481        19.7800         535.00         546.85          23.13
      1482        19.7900         526.00         537.85          22.93
      1483        19.8000         517.00         531.86          22.74
      1484        19.8100         509.00         528.22          22.56
      1485        19.8200         512.00         526.22          22.63
      1486        19.8300         527.00         525.28          22.96
      1487        19.8400         536.00         525.00          23.15
      1488        19.8500         528.00         525.13          22.98
      1489        19.8600         516.00         525.52          22.72
      1490        19.8700         520.00         526.10          22.80
      1491        19.8800         542.00         526.43          23.28
      1492        19.8900         559.00         527.36          23.64
      1493        19.9000         550.00         528.47          23.45
      1494        19.9100         521.00         529.78          22.83
      1495        19.9200         506.00         531.32          22.49
      1496        19.9300         521.00         533.16          22.83
      1497        19.9400         546.00         535.41          23.37
      1498        19.9500         562.00         538.24          23.71
      1499        19.9600         567.00         541.94          23.81
      1500        19.9700         564.00         547.01          23.75
      1501        19.9800         556.00         554.20          23.58
      1502        19.9900         553.00         564.63          23.52
      1503        20.0000         573.00         579.89          23.94
      1504        20.0100         619.00         602.05          24.88
      1505        20.0200         677.00         633.74          26.02
      1506        20.0300         741.00         678.13          27.22
      1507        20.0400         810.00         738.87          28.46
      1508        20.0500         887.00         819.87          29.78
      1509        20.0600         983.00         924.97          31.35
      1510        20.0700        1109.00        1057.20          33.30
      1511        20.0800        1256.00        1217.20          35.44
      1512        20.0900        1402.00        1401.31          37.44
      1513        20.1000        1536.00        1599.37          39.19
      1514        20.1100        1668.00        1793.27          40.84
      1515        20.1200        1799.00        1957.99          42.41
      1516        20.1300        1913.00        2064.38          43.74
      1517        20.1400        1974.00        2085.98          44.43
      1518        20.1500        1949.00        2009.31          44.15
      1519        20.1600        1830.00        1844.23          42.78
      1520        20.1700        1633.00        1622.86          40.41
      1521        20.1800        1399.00        1384.35          37.40
      1522        20.1900        1180.00        1161.03          34.35
      1523        20.2000        1003.00         972.76          31.67
      1524        20.2100         874.00         827.30          29.56
      1525        20.2200         789.00         723.39          28.09
      1526        20.2300         733.00         654.08          27.07
      1527        20.2400         683.00         610.33          26.13
      1528        20.2500         631.00         583.70          25.12
      1529        20.2600         586.00         567.62          24.21
      1530        20.2700         556.00         557.63          23.58
      1531        20.2800         540.00         551.02          23.24
      1532        20.2900         533.00         546.30          23.09
      1533        20.3000         530.00         542.68          23.02
      1534        20.3100         532.00         539.75          23.07
      1535        20.3200         542.00         537.32          23.28
      1536        20.3300         549.00         535.25          23.43
      1537        20.3400         541.00         533.49          23.26
      1538        20.3500         520.00         531.96          22.80
      1539        20.3600         507.00         530.64          22.52
      1540        20.3700         520.00         529.49          22.80
      1541        20.3800         550.00         528.48          23.45
      1542        20.3900         568.00         527.59          23.83
      1543        20.4000         563.00         526.78          23.73
      1544        20.4100         549.00         525.99          23.43
      1545        20.4200         540.00         525.38          23.24
      1546        20.4300         537.00         524.85          23.17
      1547        20.4400         537.00         524.38          23.17
      1548        20.4500         537.00         523.96          23.17
      1549        20.4600         536.00         523.60          23.15
      1550        20.4700         539.00         523.30          23.22
      1551        20.4800         545.00         523.05          23.35
      1552        20.4900         550.00         522.87          23.45
      1553        20.5000         546.00         522.75          23.37
      1554        20.5100         539.00         522.70          23.22
      1555        20.5200         536.00         522.73          23.15
      1556        20.5300         542.00         532.28          23.28
      1557        20.5400         555.00         532.78          23.56
      1558        20.5500         564.00         533.38          23.75
      1559        20.5600         570.00         534.06          23.87
      1560        20.5700         575.00         534.78          23.98
      1561        20.5800         574.00         535.50          23.96
      1562        20.5900         566.00         536.15          23.79
      1563        20.6000         562.00         536.65          23.71
      1564        20.6100         569.00         536.97          23.85
      1565        20.6200         574.00         537.09          23.96
      1566        20.6300         570.00         537.08          23.87
      1567        20.6400         565.00         537.03          23.77
      1568        20.6500         567.00         537.04          23.81
      1569        20.6600         570.00         537.16          23.87
      1570        20.6700         568.00         537.44          23.83
      1571        20.6800         562.00         537.91          23.71
      1572        20.6900         552.00         538.57          23.49
      1573        20.7000         546.00         539.46          23.37
      1574        20.7100         548.00         542.33          23.41
      1575        20.7200         557.00         543.85          23.60
      1576        20.7300         571.00         545.82          23.90
      1577        20.7400         584.00         548.40          24.17
      1578        20.7500         590.00         551.80          24.29
      1579        20.7600         586.00         556.29          24.21
      1580        20.7700         578.00         562.19          24.04
      1581        20.7800         575.00         569.82          23.98
      1582        20.7900         586.00         579.50          24.21
      1583        20.8000         607.00         591.45          24.64
      1584        20.8100         628.00         605.67          25.06
      1585        20.8200         642.00         621.80          25.34
      1586        20.8300         650.00         638.94          25.50
      1587        20.8400         661.00         654.03          25.71
      1588        20.8500         681.00         668.29          26.10
      1589        20.8600         704.00         677.90          26.53
      1590        20.8700         707.00         680.97          26.59
      1591        20.8800         687.00         676.76          26.21
      1592        20.8900         660.00         666.37          25.69
      1593        20.9000         647.00         652.41          25.44
      1594        20.9100         642.00         637.85          25.34
      1595        20.9200         632.00         625.05          25.14
      1596        20.9300         615.00         615.46          24.80
      1597        20.9400         602.00         609.66          24.54
      1598        20.9500         595.00         607.58          24.39
      1599        20.9600         593.00         608.78          24.35
      1600        20.9700         594.00         612.71          24.37
      1601        20.9800         595.00         618.95          24.39
      1602        20.9900         594.00         627.29          24.37
      1603        21.0000         605.00         640.14          24.60
      1604        21.0100         634.00         653.48          25.18
      1605        21.0200         669.00         670.65          25.86
      1606        21.0300         699.00         693.61          26.44
      1607        21.0400         742.00         725.59          27.24
      1608        21.0500         815.00         771.61          28.55
      1609        21.0600         920.00         838.99          30.33
      1610        21.0700        1059.00         938.02          32.54
      1611        21.0800        1236.00        1082.24          35.16
      1612        21.0900        1453.00        1288.82          38.12
      1613        21.1000        1721.00        1578.12          41.48
      1614        21.1100        2076.00        1973.73          45.56
      1615        21.1200        2560.00        2496.29          50.60
      1616        21.1300        3206.00        3164.71          56.62
      1617        21.1400        4036.00        3984.84          63.53
      1618        21.1500        5023.00        4941.08          70.87
      1619        21.1600        6083.00        5984.52          77.99
      1620        21.1700        7109.00        7027.35          84.31
      1621        21.1800        7995.00        7943.54          89.41
      1622        21.1900        8604.00        8584.46          92.76
      1623        21.2000        8779.00        8808.46          93.70
      1624        21.2100        8433.00        8529.38          91.83
      1625        21.2200        7633.00        7772.56          87.37
      1626        21.2300        6564.00        6683.87          81.02
      1627        21.2400        5417.00        5463.45          73.60
      1628        21.2500        4317.00        4289.88          65.70
      1629        21.2600        3338.00        3282.89          57.78
      1630        21.2700        2547.00        2501.76          50.47
      1631        21.2800        1991.00        1954.88          44.62
      1632        21.2900        1663.00        1617.56          40.78
      1633        21.3000        1509.00        1449.77          38.85
      1634        21.3100        1461.00        1410.05          38.22
      1635        21.3200        1481.00        1462.58          38.48
      1636        21.3300        1562.00        1578.09          39.52
      1637        21.3400        1689.00        1730.91          41.10
      1638        21.3500        1830.00        1895.05          42.78
      1639        21.3600        1969.00        2042.20          44.37
      1640        21.3700        2087.00        2142.51          45.68
      1641        21.3800        2148.00        2168.70          46.35
      1642        21.3900        2107.00        2106.85          45.90
      1643        21.4000        1964.00        1957.24          44.32
      1644        21.4100        1756.00        1748.41          41.90
      1645        21.4200        1530.00        1516.62          39.12
      1646        21.4300        1321.00        1293.66          36.35
      1647        21.4400        1142.00        1100.86          33.79
      1648        21.4500         993.00         948.10          31.51
      1649        21.4600         873.00         836.27          29.55
      1650        21.4700         785.00         760.04          28.02
      1651        21.4800         728.00         711.50          26.98
      1652        21.4900         689.00         682.66          26.25
      1653        21.5000         666.00         667.21          25.81
      1654        21.5100         664.00         661.08          25.77
      1655        21.5200         678.00         662.35          26.04
      1656        21.5300         695.00         670.96          26.36
      1657        21.5400         715.00         688.40          26.74
      1658        21.5500         744.00         717.44          27.28
      1659        21.5600         791.00         762.05          28.12
      1660        21.5700         861.00         827.08          29.34
      1661        21.5800         957.00         918.44          30.94
      1662        21.5900        1081.00        1041.68          32.88
      1663        21.6000        1238.00        1201.48          35.19
      1664        21.6100        1440.00        1399.53          37.95
      1665        21.6200        1687.00        1632.56          41.07
      1666        21.6300        1953.00        1889.31          44.19
      1667        21.6400        2208.00        2149.40          46.99
      1668        21.6500        2426.00        2383.45          49.25
      1669        21.6600        2574.00        2556.78          50.73
      1670        21.6700        2621.00        2636.12          51.20
      1671        21.6800        2560.00        2601.21          50.60
      1672        21.6900        2397.00        2458.05          48.96
      1673        21.7000        2157.00        2241.83          46.44
      1674        21.7100        1908.00        2002.39          43.68
      1675        21.7200        1712.00        1784.35          41.38
      1676        21.7300        1582.00        1617.10          39.77
      1677        21.7400        1512.00        1512.15          38.88
      1678        21.7500        1498.00        1464.81          38.70
      1679        21.7600        1505.00        1457.89          38.79
      1680        21.7700        1496.00        1467.05          38.68
      1681        21.7800        1455.00        1466.73          38.14
      1682        21.7900        1386.00        1436.22          37.23
      1683        21.8000        1293.00        1366.07          35.96
      1684        21.8100        1186.00        1261.27          34.44
      1685        21.8200        1079.00        1137.42          32.85
      1686        21.8300         981.00        1012.02          31.32
      1687        21.8400         890.00         898.74          29.83
      1688        21.8500         806.00         805.48          28.39
      1689        21.8600         736.00         734.85          27.13
      1690        21.8700         688.00         685.40          26.23
      1691        21.8800         655.00         653.53          25.59
      1692        21.8900         627.00         635.02          25.04
      1693        21.9000         611.00         626.35          24.72
      1694        21.9100         619.00         617.16          24.88
      1695        21.9200         647.00         623.21          25.44
      1696        21.9300         677.00         636.87          26.02
      1697        21.9400         701.00         660.25          26.48
      1698        21.9500         727.00         696.70          26.96
      1699        21.9600         778.00         750.75          27.89
      1700        21.9700         859.00         827.76          29.31
      1701        21.9800         960.00         933.53          30.98
      1702        21.9900        1090.00        1073.25          33.02
      1703        22.0000        1263.00        1250.02          35.54
      1704        22.0100        1471.00        1462.66          38.35
      1705        22.0200        1696.00        1703.33          41.18
      1706        22.0300        1928.00        1955.28          43.91
      1707        22.0400        2153.00        2192.77          46.40
      1708        22.0500        2331.00        2382.59          48.28
      1709        22.0600        2406.00        2489.58          49.05
      1710        22.0700        2351.00        2485.56          48.49
      1711        22.0800        2189.00        2362.15          46.79
      1712        22.0900        1975.00        2138.18          44.44
      1713        22.1000        1748.00        1858.58          41.81
      1714        22.1100        1512.00        1567.26          38.88
      1715        22.1200        1272.00        1299.19          35.67
      1716        22.1300        1058.00        1075.24          32.53
      1717        22.1400         895.00         903.05          29.92
      1718        22.1500         788.00         779.94          28.07
      1719        22.1600         726.00         697.42          26.94
      1720        22.1700         695.00         644.86          26.36
      1721        22.1800         673.00         614.13          25.94
      1722        22.1900         644.00         594.34          25.38
      1723        22.2000         610.00         581.89          24.70
      1724        22.2100         583.00         573.56          24.15
      1725        22.2200         570.00         567.57          23.87
      1726        22.2300         573.00         562.94          23.94
      1727        22.2400         582.00         559.18          24.12
      1728        22.2500         589.00         556.03          24.27
      1729        22.2600         590.00         553.34          24.29
      1730        22.2700         592.00         551.02          24.33
      1731        22.2800         596.00         549.00          24.41
      1732        22.2900         595.00         547.24          24.39
      1733        22.3000         588.00         545.69          24.25
      1734        22.3100         576.00         544.32          24.00
      1735        22.3200         564.00         543.12          23.75
      1736        22.3300         559.00         542.05          23.64
      1737        22.3400         559.00         541.10          23.64
      1738        22.3500         561.00         540.26          23.69
      1739        22.3600         568.00         539.51          23.83
      1740        22.3700         581.00         538.84          24.10
      1741        22.3800         587.00         536.25          24.23
      1742        22.3900         574.00         535.79          23.96
      1743        22.4000         554.00         535.38          23.54
      1744        22.4100         545.00         535.03          23.35
      1745        22.4200         554.00         534.72          23.54
      1746        22.4300         568.00         534.47          23.83
      1747        22.4400         570.00         534.26          23.87
      1748        22.4500         563.00         534.10          23.73
      1749        22.4600         559.00         533.98          23.64
      1750        22.4700         564.00         533.90          23.75
      1751        22.4800         575.00         533.85          23.98
      1752        22.4900         585.00         533.85          24.19
      1753        22.5000         582.00         533.10          24.12
      1754        22.5100         570.00         533.20          23.87
      1755        22.5200         566.00         533.81          23.79
      1756        22.5300         582.00         534.01          24.12
      1757        22.5400         603.00         534.27          24.56
      1758        22.5500         604.00         534.57          24.58
      1759        22.5600         583.00         534.94          24.15
      1760        22.5700         560.00         535.36          23.66
      1761        22.5800         557.00         535.86          23.60
      1762        22.5900         572.00         536.43          23.92
      1763        22.6000         591.00         537.09          24.31
      1764        22.6100         603.00         537.85          24.56
      1765        22.6200         602.00         540.47          24.54
      1766        22.6300         592.00         541.53          24.33
      1767        22.6400         578.00         542.74          24.04
      1768        22.6500         569.00         544.14          23.85
      1769        22.6600         567.00         545.77          23.81
      1770        22.6700         570.00         547.70          23.87
      1771        22.6800         575.00         550.03          23.98
      1772        22.6900         575.00         552.96          23.98
      1773        22.7000         573.00         556.78          23.94
      1774        22.7100         581.00         562.00          24.10
      1775        22.7200         598.00         569.44          24.45
      1776        22.7300         616.00         580.35          24.82
      1777        22.7400         637.00         596.56          25.24
      1778        22.7500         660.00         620.62          25.69
      1779        22.7600         685.00         655.88          26.17
      1780        22.7700         723.00         706.47          26.89
      1781        22.7800         791.00         775.39          28.12
      1782        22.7900         889.00         870.64          29.82
      1783        22.8000        1005.00         994.50          31.70
      1784        22.8100        1135.00        1147.84          33.69
      1785        22.8200        1297.00        1327.41          36.01
      1786        22.8300        1500.00        1523.72          38.73
      1787        22.8400        1713.00        1720.24          41.39
      1788        22.8500        1881.00        1893.75          43.37
      1789        22.8600        1978.00        2017.29          44.47
      1790        22.8700        2019.00        2065.29          44.93
      1791        22.8800        2004.00        2021.92          44.77
      1792        22.8900        1908.00        1890.56          43.68
      1793        22.9000        1731.00        1695.71          41.61
      1794        22.9100        1513.00        1472.18          38.90
      1795        22.9200        1303.00        1252.03          36.10
      1796        22.9300        1123.00        1057.54          33.51
      1797        22.9400         976.00         900.38          31.24
      1798        22.9500         862.00         782.86          29.36
      1799        22.9600         773.00         700.98          27.80
      1800        22.9700         703.00         647.35          26.51
      1801        22.9800         652.00         613.97          25.53
      1802        22.9900         621.00         593.90          24.92
      1803        23.0000         602.00         582.02          24.54
      1804        23.0100         588.00         574.93          24.25
      1805        23.0200         579.00         570.65          24.06
      1806        23.0300         579.00         568.10          24.06
      1807        23.0400         582.00         566.78          24.12
      1808        23.0500         584.00         566.55          24.17
      1809        23.0600         586.00         567.50          24.21
      1810        23.0700         587.00         569.93          24.23
      1811        23.0800         586.00         574.34          24.21
      1812        23.0900         585.00         581.47          24.19
      1813        23.1000         586.00         592.29          24.21
      1814        23.1100         594.00         608.04          24.37
      1815        23.1200         616.00         630.16          24.82
      1816        23.1300         649.00         660.07          25.48
      1817        23.1400         687.00         699.00          26.21
      1818        23.1500         727.00         747.53          26.96
      1819        23.1600         775.00         805.28          27.84
      1820        23.1700         840.00         870.54          28.98
      1821        23.1800         911.00         940.34          30.18
      1822        23.1900         975.00        1010.80          31.23
      1823        23.2000        1032.00        1078.23          32.12
      1824        23.2100        1090.00        1140.59          33.02
      1825        23.2200        1148.00        1199.73          33.88
      1826        23.2300        1198.00        1262.89          34.61
      1827        23.2400        1252.00        1341.33          35.38
      1828        23.2500        1338.00        1445.16          36.58
      1829        23.2600        1473.00        1578.20          38.38
      1830        23.2700        1644.00        1734.90          40.55
      1831        23.2800        1827.00        1899.25          42.74
      1832        23.2900        1994.00        2046.57          44.65
      1833        23.3000        2115.00        2147.05          45.99
      1834        23.3100        2167.00        2172.75          46.55
      1835        23.3200        2136.00        2107.16          46.22
      1836        23.3300        2011.00        1954.91          44.84
      1837        23.3400        1803.00        1742.13          42.46
      1838        23.3500        1553.00        1504.32          39.41
      1839        23.3600        1311.00        1273.40          36.21
      1840        23.3700        1103.00        1071.03          33.21
      1841        23.3800         932.00         908.24          30.53
      1842        23.3900         797.00         786.74          28.23
      1843        23.4000         704.00         701.93          26.53
      1844        23.4100         654.00         645.99          25.57
      1845        23.4200         634.00         610.65          25.18
      1846        23.4300         620.00         588.79          24.90
      1847        23.4400         598.00         575.18          24.45
      1848        23.4500         578.00         566.34          24.04
      1849        23.4600         574.00         560.21          23.96
      1850        23.4700         582.00         555.63          24.12
      1851        23.4800         582.00         552.00          24.12
      1852        23.4900         574.00         548.98          23.96
      1853        23.5000         566.00         546.42          23.79
      1854        23.5100         563.00         544.20          23.73
      1855        23.5200         560.00         542.26          23.66
      1856        23.5300         554.00         540.55          23.54
      1857        23.5400         542.00         539.04          23.28
      1858        23.5500         535.00         537.70          23.13
      1859        23.5600         547.00         536.50          23.39
      1860        23.5700         563.00         535.42          23.73
      1861        23.5800         560.00         534.44          23.66
      1862        23.5900         543.00         533.56          23.30
      1863        23.6000         536.00         531.30          23.15
      1864        23.6100         544.00         530.60          23.32
      1865        23.6200         554.00         529.97          23.54
      1866        23.6300         557.00         529.39          23.60
      1867        23.6400         554.00         528.85          23.54
      1868        23.6500         549.00         528.36          23.43
      1869        23.6600         544.00         527.90          23.32
      1870        23.6700         536.00         527.48          23.15
      1871        23.6800         530.00         527.09          23.02
      1872        23.6900         536.00         526.73          23.15
      1873        23.7000         550.00         526.42          23.45
      1874        23.7100         560.00         526.10          23.66
      1875        23.7200         557.00         525.81          23.60
      1876        23.7300         547.00         525.54          23.39
      1877        23.7400         546.00         525.29          23.37
      1878        23.7500         556.00         525.05          23.58
      1879        23.7600         563.00         524.83          23.73
      1880        23.7700         558.00         524.64          23.62
      1881        23.7800         551.00         524.46          23.47
      1882        23.7900         544.00         524.31          23.32
      1883        23.8000         537.00         524.19          23.17
      1884        23.8100         534.00         524.12          23.11
      1885        23.8200         540.00         524.12          23.24
      1886        23.8300         550.00         524.22          23.45
      1887        23.8400         555.00         524.45          23.56
      1888        23.8500         554.00         524.86          23.54
      1889        23.8600         548.00         525.49          23.41
      1890        23.8700         537.00         526.40          23.17
      1891        23.8800         527.00         527.61          22.96
      1892        23.8900         525.00         529.86          22.91
      1893        23.9000         529.00         531.60          23.00
      1894        23.9100         539.00         533.44          23.22
      1895        23.9200         549.00         535.19          23.43
      1896        23.9300         558.00         536.59          23.62
      1897        23.9400         565.00         537.00          23.77
      1898        23.9500         568.00         537.01          23.83
      1899        23.9600         562.00         536.13          23.71
      1900        23.9700         548.00         534.50          23.41
      1901        23.9800         538.00         532.40          23.19
      1902        23.9900         535.00         530.17          23.13
      1903        24.0000         535.00         528.07          23.13
      1904        24.0100         532.00         526.26          23.07
      1905        24.0200         533.00         524.83          23.09
      1906        24.0300         538.00         523.78          23.19
      1907        24.0400         539.00         521.51          23.22
      1908        24.0500         535.00         521.06          23.13
      1909        24.0600         536.00         520.79          23.15
      1910        24.0700         546.00         520.62          23.37
      1911        24.0800         554.00         520.61          23.54
      1912        24.0900         552.00         520.56          23.49
      1913        24.1000         540.00         520.54          23.24
      1914        24.1100         531.00         520.53          23.04
      1915        24.1200         530.00         520.53          23.02
      1916        24.1300         536.00         520.55          23.15
      1917        24.1400         542.00         520.58          23.28
      1918        24.1500         540.00         520.61          23.24
      1919        24.1600         527.00         520.66          22.96
      1920        24.1700         513.00         520.72          22.65
      1921        24.1800         511.00         520.79          22.61
      1922        24.1900         519.00         520.87          22.78
      1923        24.2000         530.00         520.97          23.02
      1924        24.2100         540.00         521.08          23.24
      1925        24.2200         544.00         521.21          23.32
      1926        24.2300         537.00         521.37          23.17
      1927        24.2400         528.00         521.56          22.98
      1928        24.2500         528.00         521.80          22.98
      1929        24.2600         532.00         522.11          23.07
      1930        24.2700         534.00         522.52          23.11
      1931        24.2800         535.00         523.07          23.13
      1932        24.2900         535.00         523.84          23.13
      1933        24.3000         531.00         524.89          23.04
      1934        24.3100         532.00         526.30          23.07
      1935        24.3200         547.00         528.20          23.39
      1936        24.3300         564.00         530.64          23.75
      1937        24.3400         568.00         533.68          23.83
      1938        24.3500         558.00         537.28          23.62
      1939        24.3600         544.00         541.29          23.32
      1940        24.3700         535.00         545.45          23.13
      1941        24.3800         534.00         549.40          23.11
      1942        24.3900         539.00         552.69          23.22
      1943        24.4000         547.00         554.89          23.39
      1944        24.4100         559.00         555.75          23.64
      1945        24.4200         574.00         555.35          23.96
      1946        24.4300         578.00         554.19          24.04
      1947        24.4400         568.00         553.16          23.83
      1948        24.4500         561.00         553.30          23.69
      1949        24.4600         571.00         555.82          23.90
      1950        24.4700         587.00         562.04          24.23
      1951        24.4800         598.00         573.55          24.45
      1952        24.4900         614.00         592.27          24.78
      1953        24.5000         647.00         620.39          25.44
      1954        24.5100         689.00         660.22          26.25
      1955        24.5200         731.00         713.72          27.04
      1956        24.5300         789.00         781.83          28.09
      1957        24.5400         878.00         863.63          29.63
      1958        24.5500         978.00         955.42          31.27
      1959        24.5600        1071.00        1050.30          32.73
      1960        24.5700        1158.00        1138.23          34.03
      1961        24.5800        1232.00        1207.09          35.10
      1962        24.5900        1269.00        1244.57          35.62
      1963        24.6000        1255.00        1241.51          35.43
      1964        24.6100        1205.00        1196.08          34.71
      1965        24.6200        1131.00        1116.02          33.63
      1966        24.6300        1039.00        1015.92          32.23
      1967        24.6400         939.00         911.19          30.64
      1968        24.6500         852.00         814.04          29.19
      1969        24.6600         787.00         732.03          28.05
      1970        24.6700         738.00         668.38          27.17
      1971        24.6800         694.00         622.84          26.34
      1972        24.6900         653.00         593.08          25.55
      1973        24.7000         620.00         575.78          24.90
      1974        24.7100         605.00         567.76          24.60
      1975        24.7200         614.00         566.35          24.78
      1976        24.7300         636.00         569.50          25.22
      1977        24.7400         656.00         575.59          25.61
      1978        24.7500         667.00         583.22          25.83
      1979        24.7600         677.00         590.96          26.02
      1980        24.7700         693.00         597.35          26.32
      1981        24.7800         707.00         600.98          26.59
      1982        24.7900         711.00         600.69          26.66
      1983        24.8000         707.00         596.04          26.59
      1984        24.8100         698.00         587.58          26.42
      1985        24.8200         683.00         576.71          26.13
      1986        24.8300         663.00         565.03          25.75
      1987        24.8400         645.00         553.94          25.40
      1988        24.8500         624.00         544.32          24.98
      1989        24.8600         599.00         536.60          24.47
      1990        24.8700         567.00         530.84          23.81
      1991        24.8800         536.00         526.80          23.15
      1992        24.8900         514.00         524.17          22.67
      1993        24.9000         513.00         522.60          22.65
      1994        24.9100         529.00         521.81          23.00
      1995        24.9200         546.00         521.62          23.37
      1996        24.9300         548.00         521.90          23.41
      1997        24.9400         536.00         522.57          23.15
      1998        24.9500         526.00         523.57          22.93
      1999        24.9600         527.00         524.80          22.96
      2000        24.9700         534.00         526.12          23.11
      2001        24.9800         541.00         527.36          23.26
      2002        24.9900         548.00         528.29          23.41
      2003        25.0000         550.00         528.71          23.45
      2004        25.0100         542.00         528.43          23.28
      2005        25.0200         529.00         527.42          23.00
      2006        25.0300         515.00         525.82          22.69
      2007        25.0400         506.00         523.86          22.49
      2008        25.0500         508.00         521.82          22.54
      2009        25.0600         520.00         519.90          22.80
      2010        25.0700         533.00         518.24          23.09
      2011        25.0800         533.00         516.91          23.09
      2012        25.0900         524.00         515.88          22.89
      2013        25.1000         519.00         515.13          22.78
      2014        25.1100         520.00         514.58          22.80
      2015        25.1200         523.00         514.18          22.87
      2016        25.1300         521.00         513.88          22.83
      2017        25.1400         513.00         513.61          22.65
      2018        25.1500         508.00         513.41          22.54
      2019        25.1600         514.00         513.23          22.67
      2020        25.1700         522.00         513.06          22.85
      2021        25.1800         520.00         512.91          22.80
      2022        25.1900         513.00         512.76          22.65
      2023        25.2000         517.00         512.61          22.74
      2024        25.2100         526.00         512.47          22.93
      2025        25.2200         525.00         512.33          22.91
      2026        25.2300         511.00         512.20          22.61
      2027        25.2400         498.00         512.07          22.32
      2028        25.2500         497.00         511.94          22.29
      2029        25.2600         506.00         511.81          22.49
      2030        25.2700         511.00         511.69          22.61
      2031        25.2800         506.00         511.57          22.49
      2032        25.2900         501.00         511.45          22.38
      2033        25.3000         505.00         511.33          22.47
      2034        25.3100         511.00         511.21          22.61
      2035        25.3200         512.00         511.09          22.63
      2036        25.3300         512.00         510.98          22.63
      2037        25.3400         514.00         510.20          22.67
      2038        25.3500         514.00         510.10          22.67
      2039        25.3600         513.00         510.00          22.65
      2040        25.3700         514.00         509.91          22.67
      2041        25.3800         513.00         509.81          22.65
      2042        25.3900         513.00         509.72          22.65
      2043        25.4000         516.00         509.63          22.72
      2044        25.4100         521.00         509.53          22.83
      2045        25.4200         521.00         509.43          22.83
      2046        25.4300         518.00         509.34          22.76
      2047        25.4400         518.00         509.24          22.76
      2048        25.4500         523.00         509.15          22.87
      2049        25.4600         527.00         509.05          22.96
      2050        25.4700         522.00         508.96          22.85
      2051        25.4800         512.00         508.86          22.63
      2052        25.4900         508.00         508.77          22.54
      2053        25.5000         508.00         508.67          22.54
      2054        25.5100         505.00         508.58          22.47
      2055        25.5200         501.00         508.48          22.38
      2056        25.5300         504.00         508.32          22.45
      2057        25.5400         512.00         508.22          22.63
      2058        25.5500         516.00         508.13          22.72
      2059        25.5600         517.00         508.03          22.74
      2060        25.5700         518.00         507.94          22.76
      2061        25.5800         521.00         507.84          22.83
      2062        25.5900         521.00         507.74          22.83
      2063        25.6000         517.00         507.65          22.74
      2064        25.6100         512.00         507.55          22.63
      2065        25.6200         504.00         507.46          22.45
      2066        25.6300         498.00         507.36          22.32
      2067        25.6400         501.00         507.27          22.38
      2068        25.6500         510.00         507.17          22.58
      2069        25.6600         515.00         507.08          22.69
      2070        25.6700         515.00         506.98          22.69
      2071        25.6800         520.00         506.89          22.80
      2072        25.6900         532.00         506.80          23.07
      2073        25.7000         547.00         506.71          23.39
      2074        25.7100         559.00         506.62          23.64
      2075        25.7200         568.00         506.54          23.83
      2076        25.7300         572.00         506.46          23.92
      2077        25.7400         578.00         506.38          24.04
      2078        25.7500         595.00         506.29          24.39
      2079        25.7600         613.00         506.20          24.76
      2080        25.7700         615.00         506.12          24.80
      2081        25.7800         602.00         506.02          24.54
      2082        25.7900         592.00         505.92          24.33
      2083        25.8000         591.00         505.81          24.31
      2084        25.8100         590.00         505.68          24.29
      2085        25.8200         571.00         505.56          23.90
      2086        25.8300         540.00         505.43          23.24
      2087        25.8400         517.00         505.31          22.74
      2088        25.8500         514.00         505.19          22.67
      2089        25.8600         516.00         505.07          22.72
      2090        25.8700         511.00         504.96          22.61
      2091        25.8800         504.00         504.85          22.45
      2092        25.8900         503.00         504.74          22.43
      2093        25.9000         506.00         504.63          22.49
      2094        25.9100         504.00         504.52          22.45
      2095        25.9200         495.00         504.42          22.25
      2096        25.9300         488.00         504.31          22.09
      2097        25.9400         494.00         504.21          22.23
      2098        25.9500         502.00         504.10          22.41
      2099        25.9600         503.00         503.99          22.43
      2100        25.9700         502.00         503.89          22.41
      2101        25.9800         506.00         505.23          22.49
      2102        25.9900         511.00         505.17          22.61
      2103        26.0000         510.00         505.10          22.58
      2104        26.0100         507.00         505.31          22.52
      2105        26.0200         506.00         505.26          22.49
      2106        26.0300         507.00         505.21          22.52
      2107        26.0400         510.00         505.15          22.58
      2108        26.0500         514.00         505.11          22.67
      2109        26.0600         518.00         505.06          22.76
      2110        26.0700         526.00         505.02          22.93
      2111        26.0800         535.00         504.98          23.13
      2112        26.0900         535.00         504.94          23.13
      2113        26.1000         525.00         504.91          22.91
      2114        26.1100         514.00         504.88          22.67
      2115        26.1200         508.00         504.85          22.54
      2116        26.1300         499.00         504.83          22.34
      2117        26.1400         484.00         504.81          22.00
      2118        26.1500         481.00         504.80          21.93
      2119        26.1600         498.00         504.79          22.32
      2120        26.1700         518.00         504.79          22.76
      2121        26.1800         518.00         504.79          22.76
      2122        26.1900         507.00         504.80          22.52
      2123        26.2000         500.00         504.83          22.36
      2124        26.2100         497.00         504.86          22.29
      2125        26.2200         502.00         504.90          22.41
      2126        26.2300         518.00         504.95          22.76
      2127        26.2400         534.00         505.03          23.11
      2128        26.2500         533.00         505.13          23.09
      2129        26.2600         522.00         505.26          22.85
      2130        26.2700         514.00         505.44          22.67
      2131        26.2800         512.00         505.66          22.63
      2132        26.2900         512.00         505.94          22.63
      2133        26.3000         512.00         506.27          22.63
      2134        26.3100         512.00         506.67          22.63
      2135        26.3200         513.00         507.11          22.65
      2136        26.3300         521.00         507.81          22.83
      2137        26.3400         533.00         508.28          23.09
      2138        26.3500         537.00         508.70          23.17
      2139        26.3600         530.00         509.06          23.02
      2140        26.3700         526.00         509.33          22.93
      2141        26.3800         530.00         509.51          23.02
      2142        26.3900         531.00         509.64          23.04
      2143        26.4000         525.00         509.76          22.91
      2144        26.4100         522.00         509.92          22.85
      2145        26.4200         531.00         510.15          23.04
      2146        26.4300         539.00         510.50          23.22
      2147        26.4400         539.00         510.97          23.22
      2148        26.4500         535.00         511.58          23.13
      2149        26.4600         532.00         512.33          23.07
      2150        26.4700         530.00         513.23          23.02
      2151        26.4800         526.00         514.28          22.93
      2152        26.4900         522.00         515.51          22.85
      2153        26.5000         525.00         516.94          22.91
      2154        26.5100         537.00         518.60          23.17
      2155        26.5200         550.00         520.56          23.45
      2156        26.5300         550.00         522.91          23.45
      2157        26.5400         542.00         525.82          23.28
      2158        26.5500         541.00         529.55          23.26
      2159        26.5600         553.00         534.58          23.52
      2160        26.5700         570.00         541.68          23.87
      2161        26.5800         586.00         552.11          24.21
      2162        26.5900         603.00         570.05          24.56
      2163        26.6000         626.00         593.83          25.02
      2164        26.6100         656.00         629.48          25.61
      2165        26.6200         703.00         681.91          26.51
      2166        26.6300         782.00         756.80          27.96
      2167        26.6400         901.00         859.78          30.02
      2168        26.6500        1040.00         995.29          32.25
      2169        26.6600        1190.00        1164.59          34.50
      2170        26.6700        1365.00        1364.02          36.95
      2171        26.6800        1575.00        1583.39          39.69
      2172        26.6900        1795.00        1805.12          42.37
      2173        26.7000        1988.00        2005.85          44.59
      2174        26.7100        2135.00        2158.67          46.21
      2175        26.7200        2237.00        2238.12          47.30
      2176        26.7300        2279.00        2227.76          47.74
      2177        26.7400        2232.00        2127.45          47.24
      2178        26.7500        2096.00        1954.52          45.78
      2179        26.7600        1897.00        1736.72          43.55
      2180        26.7700        1669.00        1503.16          40.85
      2181        26.7800        1432.00        1278.86          37.84
      2182        26.7900        1208.00        1081.23          34.76
      2183        26.8000        1015.00         919.40          31.86
      2184        26.8100         867.00         795.16          29.44
      2185        26.8200         764.00         705.03          27.64
      2186        26.8300         693.00         642.85          26.32
      2187        26.8400         642.00         601.69          25.34
      2188        26.8500         609.00         575.25          24.68
      2189        26.8600         590.00         558.53          24.29
      2190        26.8700         585.00         547.90          24.19
      2191        26.8800         589.00         541.00          24.27
      2192        26.8900         587.00         536.35          24.23
      2193        26.9000         570.00         533.15          23.87
      2194        26.9100         546.00         530.95          23.37
      2195        26.9200         527.00         529.62          22.96
      2196        26.9300         518.00         529.17          22.76
      2197        26.9400         521.00         529.79          22.83
      2198        26.9500         530.00         531.83          23.02
      2199        26.9600         536.00         535.82          23.15
      2200        26.9700         536.00         542.42          23.15
      2201        26.9800         544.00         552.45          23.32
      2202        26.9900         563.00         566.71          23.73
      2203        27.0000         581.00         585.80          24.10
      2204        27.0100         592.00         609.89          24.33
      2205        27.0200         602.00         638.37          24.54
      2206        27.0300         618.00         669.68          24.86
      2207        27.0400         640.00         701.20          25.30
      2208        27.0500         665.00         729.46          25.79
      2209        27.0600         685.00         750.52          26.17
      2210        27.0700         688.00         760.73          26.23
      2211        27.0800         677.00         757.80          26.02
      2212        27.0900         660.00         741.92          25.69
      2213        27.1000         644.00         716.08          25.38
      2214        27.1100         626.00         684.90          25.02
      2215        27.1200         609.00         652.97          24.68
      2216        27.1300         596.00         623.89          24.41
      2217        27.1400         582.00         600.00          24.12
      2218        27.1500         569.00         582.39          23.85
      2219        27.1600         563.00         571.30          23.73
      2220        27.1700         571.00         566.57          23.90
      2221        27.1800         583.00         568.11          24.15
      2222        27.1900         593.00         576.45          24.35
      2223        27.2000         608.00         593.17          24.66
      2224        27.2100         638.00         621.25          25.26
      2225        27.2200         689.00         665.36          26.25
      2226        27.2300         762.00         731.79          27.60
      2227        27.2400         869.00         828.18          29.48
      2228        27.2500        1011.00         962.42          31.80
      2229        27.2600        1179.00        1141.07          34.34
      2230        27.2700        1380.00        1367.12          37.15
      2231        27.2800        1634.00        1635.47          40.42
      2232        27.2900        1945.00        1933.43          44.10
      2233        27.3000        2279.00        2238.03          47.74
      2234        27.3100        2590.00        2517.37          50.89
      2235        27.3200        2849.00        2734.66          53.38
      2236        27.3300        3014.00        2854.15          54.90
      2237        27.3400        3025.00        2851.04          55.00
      2238        27.3500        2856.00        2722.39          53.44
      2239        27.3600        2555.00        2491.95          50.55
      2240        27.3700        2208.00        2201.16          46.99
      2241        27.3800        1865.00        1893.80          43.19
      2242        27.3900        1544.00        1604.41          39.29
      2243        27.4000        1266.00        1354.74          35.58
      2244        27.4100        1055.00        1153.61          32.48
      2245        27.4200         914.00         999.75          30.23
      2246        27.4300         827.00         885.28          28.76
      2247        27.4400         767.00         800.22          27.69
      2248        27.4500         709.00         735.56          26.63
      2249        27.4600         645.00         684.97          25.40
      2250        27.4700         592.00         644.86          24.33
      2251        27.4800         563.00         612.21          23.73
      2252        27.4900         554.00         584.72          23.54
      2253        27.5000         548.00         564.21          23.41
      2254        27.5100         543.00         548.50          23.30
      2255        27.5200         542.00         536.52          23.28
      2256        27.5300         539.00         527.90          23.22
      2257        27.5400         530.00         521.58          23.02
      2258        27.5500         520.00         516.90          22.80
      2259        27.5600         517.00         513.32          22.74
      2260        27.5700         522.00         510.49          22.85
      2261        27.5800         530.00         508.17          23.02
      2262        27.5900         533.00         506.20          23.09
      2263        27.6000         525.00         504.48          22.91
      2264        27.6100         511.00         502.97          22.61
      2265        27.6200         499.00         501.63          22.34
      2266        27.6300         496.00         500.43          22.27
      2267        27.6400         503.00         499.35          22.43
      2268        27.6500         511.00         498.38          22.61
      2269        27.6600         513.00         497.50          22.65
      2270        27.6700         508.00         496.71          22.54
      2271        27.6800         504.00         496.00          22.45
      2272        27.6900         509.00         495.37          22.56
      2273        27.7000         524.00         494.80          22.89
      2274        27.7100         531.00         494.29          23.04
      2275        27.7200         517.00         493.85          22.74
      2276        27.7300         499.00         493.46          22.34
      2277        27.7400         499.00         493.14          22.34
      2278        27.7500         510.00         492.87          22.58
      2279        27.7600         514.00         492.66          22.67
      2280        27.7700         507.00         492.51          22.52
      2281        27.7800         500.00         492.42          22.36
      2282        27.7900         499.00         492.41          22.34
      2283        27.8000         501.00         492.48          22.38
      2284        27.8100         502.00         492.63          22.41
      2285        27.8200         501.00         492.88          22.38
      2286        27.8300         502.00         493.27          22.41
      2287        27.8400         513.00         493.83          22.65
      2288        27.8500         529.00         494.43          23.00
      2289        27.8600         537.00         495.62          23.17
      2290        27.8700         529.00         497.41          23.00
      2291        27.8800         516.00         500.16          22.72
      2292        27.8900         514.00         504.42          22.67
      2293        27.9000         524.00         511.03          22.89
      2294        27.9100         539.00         521.49          23.22
      2295        27.9200         551.00         536.58          23.47
      2296        27.9300         554.00         558.38          23.54
      2297        27.9400         560.00         588.67          23.66
      2298        27.9500         592.00         628.89          24.33
      2299        27.9600         660.00         679.54          25.69
      2300        27.9700         743.00         739.61          27.26
      2301        27.9800         821.00         806.09          28.65
      2302        27.9900         896.00         873.76          29.93
      2303        28.0000         968.00         935.52          31.11
      2304        28.0100        1014.00         983.14          31.84
      2305        28.0200        1019.00        1008.75          31.92
      2306        28.0300        1001.00        1006.88          31.64
      2307        28.0400         983.00         976.85          31.35
      2308        28.0500         945.00         923.84          30.74
      2309        28.0600         868.00         856.97          29.46
      2310        28.0700         778.00         786.09          27.89
      2311        28.0800         708.00         719.37          26.61
      2312        28.0900         659.00         662.52          25.67
      2313        28.1000         617.00         618.76          24.84
      2314        28.1100         586.00         587.27          24.21
      2315        28.1200         574.00         572.13          23.96
      2316        28.1300         578.00         570.49          24.04
      2317        28.1400         593.00         581.47          24.35
      2318        28.1500         619.00         604.18          24.88
      2319        28.1600         650.00         637.47          25.50
      2320        28.1700         680.00         679.52          26.08
      2321        28.1800         710.00         727.38          26.65
      2322        28.1900         743.00         776.74          27.26
      2323        28.2000         774.00         822.06          27.82
      2324        28.2100         798.00         856.94          28.25
      2325        28.2200         813.00         875.61          28.51
      2326        28.2300         820.00         873.75          28.64
      2327        28.2400         818.00         850.80          28.60
      2328        28.2500         798.00         810.33          28.25
      2329        28.2600         748.00         759.11          27.35
      2330        28.2700         680.00         704.36          26.08
      2331        28.2800         625.00         652.09          25.00
      2332        28.2900         595.00         606.26          24.39
      2333        28.3000         570.00         568.92          23.87
      2334        28.3100         544.00         540.42          23.32
      2335        28.3200         523.00         520.25          22.87
      2336        28.3300         509.00         506.20          22.56
      2337        28.3400         502.00         496.95          22.41
      2338        28.3500         505.00         491.02          22.47
      2339        28.3600         515.00         487.24          22.69
      2340        28.3700         516.00         484.78          22.72
      2341        28.3800         502.00         483.11          22.41
      2342        28.3900         485.00         481.91          22.02
      2343        28.4000         477.00         481.00          21.84
      2344        28.4100         479.00         480.29          21.89
      2345        28.4200         487.00         479.94          22.07
      2346        28.4300         499.00         479.50          22.34
      2347        28.4400         506.00         479.17          22.49
      2348        28.4500         505.00         478.93          22.47
      2349        28.4600         495.00         478.80          22.25
      2350        28.4700         486.00         478.79          22.05
      2351        28.4800         485.00         478.90          22.02
      2352        28.4900         487.00         479.18          22.07
      2353        28.5000         488.00         479.69          22.09
      2354        28.5100         490.00         480.57          22.14
      2355        28.5200         497.00         481.99          22.29
      2356        28.5300         498.00         484.31          22.32
      2357        28.5400         494.00         488.00          22.23
      2358        28.5500         491.00         493.79          22.16
      2359        28.5600         496.00         502.62          22.27
      2360        28.5700         504.00         515.69          22.45
      2361        28.5800         516.00         534.27          22.72
      2362        28.5900         541.00         559.57          23.26
      2363        28.6000         580.00         592.32          24.08
      2364        28.6100         622.00         632.38          24.94
      2365        28.6200         660.00         678.34          25.69
      2366        28.6300         700.00         727.25          26.46
      2367        28.6400         750.00         774.63          27.39
      2368        28.6500         801.00         814.92          28.30
      2369        28.6600         838.00         842.22          28.95
      2370        28.6700         853.00         851.53          29.21
      2371        28.6800         846.00         840.37          29.09
      2372        28.6900         827.00         810.21          28.76
      2373        28.7000         796.00         766.18          28.21
      2374        28.7100         748.00         715.14          27.35
      2375        28.7200         688.00         663.52          26.23
      2376        28.7300         629.00         616.14          25.08
      2377        28.7400         583.00         575.98          24.15
      2378        28.7500         556.00         544.18          23.58
      2379        28.7600         541.00         520.53          23.26
      2380        28.7700         522.00         503.97          22.85
      2381        28.7800         493.00         492.85          22.20
      2382        28.7900         469.00         485.68          21.66
      2383        28.8000         465.00         481.20          21.56
      2384        28.8100         474.00         477.98          21.77
      2385        28.8200         485.00         476.28          22.02
      2386        28.8300         492.00         475.24          22.18
      2387        28.8400         494.00         474.63          22.23
      2388        28.8500         491.00         474.35          22.16
      2389        28.8600         480.00         474.39          21.91
      2390        28.8700         467.00         474.81          21.61
      2391        28.8800         461.00         475.71          21.47
      2392        28.8900         463.00         477.27          21.52
      2393        28.9000         467.00         479.73          21.61
      2394        28.9100         474.00         483.40          21.77
      2395        28.9200         487.00         488.62          22.07
      2396        28.9300         500.00         495.74          22.36
      2397        28.9400         507.00         505.07          22.52
      2398        28.9500         511.00         516.82          22.61
      2399        28.9600         517.00         531.12          22.74
      2400        28.9700         526.00         547.97          22.93
      2401        28.9800         543.00         567.37          23.30
      2402        28.9900         569.00         589.37          23.85
      2403        29.0000         608.00         614.16          24.66
      2404        29.0100         656.00         642.11          25.61
      2405        29.0200         707.00         673.43          26.59
      2406        29.0300         762.00         709.23          27.60
      2407        29.0400         833.00         748.86          28.86
      2408        29.0500         909.00         790.60          30.15
      2409        29.0600         966.00         831.09          31.08
      2410        29.0700        1000.00         865.64          31.62
      2411        29.0800        1023.00         889.06          31.98
      2412        29.0900        1025.00         897.13          32.02
      2413        29.1000         989.00         888.28          31.45
      2414        29.1100         918.00         864.96          30.30
      2415        29.1200         843.00         833.11          29.03
      2416        29.1300         787.00         799.84          28.05
      2417        29.1400         744.00         771.19          27.28
      2418        29.1500         704.00         750.69          26.53
      2419        29.1600         677.00         739.08          26.02
      2420        29.1700         675.00         734.45          25.98
      2421        29.1800         686.00         732.97          26.19
      2422        29.1900         685.00         729.87          26.17
      2423        29.2000         667.00         720.84          25.83
      2424        29.2100         646.00         703.30          25.42
      2425        29.2200         633.00         677.44          25.16
      2426        29.2300         619.00         645.75          24.88
      2427        29.2400         594.00         611.74          24.37
      2428        29.2500         562.00         578.72          23.71
      2429        29.2600         534.00         549.11          23.11
      2430        29.2700         514.00         524.37          22.67
      2431        29.2800         496.00         504.88          22.27
      2432        29.2900         478.00         490.38          21.86
      2433        29.3000         464.00         480.09          21.54
      2434        29.3100         458.00         473.07          21.40
      2435        29.3200         458.00         468.39          21.40
      2436        29.3300         458.00         465.28          21.40
      2437        29.3400         455.00         463.18          21.33
      2438        29.3500         449.00         461.71          21.19
      2439        29.3600         443.00         460.62          21.05
      2440        29.3700         441.00         459.79          21.00
      2441        29.3800         448.00         459.15          21.17
      2442        29.3900         460.00         458.68          21.45
      2443        29.4000         467.00         458.40          21.61
      2444        29.4100         463.00         458.37          21.52
      2445        29.4200         457.00         458.69          21.38
      2446        29.4300         462.00         459.50          21.49
      2447        29.4400         472.00         461.01          21.73
      2448        29.4500         476.00         463.46          21.82
      2449        29.4600         472.00         467.09          21.73
      2450        29.4700         471.00         471.82          21.70
      2451        29.4800         476.00         478.40          21.82
      2452        29.4900         483.00         486.43          21.98
      2453        29.5000         492.00         495.56          22.18
      2454        29.5100         509.00         505.15          22.56
      2455        29.5200         531.00         514.26          23.04
      2456        29.5300         546.00         521.75          23.37
      2457        29.5400         546.00         526.48          23.37
      2458        29.5500         533.00         527.51          23.09
      2459        29.5600         512.00         524.47          22.63
      2460        29.5700         494.00         517.76          22.23
      2461        29.5800         482.00         508.45          21.95
      2462        29.5900         474.00         497.91          21.77
      2463        29.6000         472.00         487.34          21.73
      2464        29.6100         469.00         477.67          21.66
      2465        29.6200         458.00         469.44          21.40
      2466        29.6300         445.00         462.87          21.09
      2467        29.6400         446.00         457.91          21.12
      2468        29.6500         452.00         454.34          21.26
      2469        29.6600         447.00         451.86          21.14
      2470        29.6700         439.00         450.16          20.95
      2471        29.6800         441.00         449.00          21.00
      2472        29.6900         449.00         448.18          21.19
      2473        29.7000         448.00         447.58          21.17
      2474        29.7100         443.00         447.10          21.05
      2475        29.7200         440.00         446.69          20.98
      2476        29.7300         442.00         446.34          21.02
      2477        29.7400         447.00         446.02          21.14
      2478        29.7500         448.00         445.72          21.17
      2479        29.7600         444.00         445.45          21.07
      2480        29.7700         442.00         445.20          21.02
      2481        29.7800         443.00         444.96          21.05
      2482        29.7900         442.00         444.75          21.02
      2483        29.8000         439.00         444.56          20.95
      2484        29.8100         439.00         444.34          20.95
      2485        29.8200         438.00         444.23          20.93
      2486        29.8300         436.00         444.19          20.88
      2487        29.8400         436.00         444.25          20.88
      2488        29.8500         440.00         444.47          20.98
      2489        29.8600         445.00         444.93          21.09
      2490        29.8700         449.00         445.74          21.19
      2491        29.8800         447.00         447.04          21.14
      2492        29.8900         442.00         448.63          21.02
      2493        29.9000         442.00         451.41          21.02
      2494        29.9100         445.00         455.06          21.09
      2495        29.9200         446.00         459.66          21.12
      2496        29.9300         448.00         465.13          21.17
      2497        29.9400         455.00         471.24          21.33
      2498        29.9500         464.00         477.63          21.54
      2499        29.9600         471.00         483.80          21.70
      2500        29.9700         470.00         489.22          21.68
      2501        29.9800         463.00         493.36          21.52
      2502        29.9900         463.00         495.92          21.52
      2503        30.0000         476.00         496.65          21.82
      2504        30.0100         485.00         496.22          22.02
      2505        30.0200         480.00         494.78          21.91
      2506        30.0300         470.00         492.60          21.68
      2507        30.0400         471.00         489.73          21.70
      2508        30.0500         482.00         486.11          21.95
      2509        30.0600         494.00         481.62          22.23
      2510        30.0700         497.00         476.29          22.29
      2511        30.0800         488.00         470.38          22.09
      2512        30.0900         470.00         464.30          21.68
      2513        30.1000         454.00         458.44          21.31
      2514        30.1100         445.00         453.13          21.09
      2515        30.1200         442.00         448.64          21.02
      2516        30.1300         442.00         444.93          21.02
      2517        30.1400         445.00         442.03          21.09
      2518        30.1500         446.00         439.86          21.12
      2519        30.1600         443.00         438.27          21.05
      2520        30.1700         441.00         437.13          21.00
      2521        30.1800         442.00         436.30          21.02
      2522        30.1900         439.00         435.69          20.95
      2523        30.2000         435.00         435.20          20.86
      2524        30.2100         435.00         434.80          20.86
      2525        30.2200         436.00         434.44          20.88
      2526        30.2300         432.00         434.12          20.78
      2527        30.2400         433.00         433.82          20.81
      2528        30.2500         445.00         433.53          21.09
      2529        30.2600         453.00         433.26          21.28
      2530        30.2700         444.00         432.99          21.07
      2531        30.2800         426.00         432.73          20.64
      2532        30.2900         415.00         432.47          20.37
      2533        30.3000         416.00         432.22          20.40
      2534        30.3100         422.00         431.98          20.54
      2535        30.3200         430.00         431.74          20.74
      2536        30.3300         435.00         431.50          20.86
      2537        30.3400         433.00         431.27          20.81
      2538        30.3500         427.00         431.04          20.66
      2539        30.3600         420.00         430.75          20.49
      2540        30.3700         414.00         430.53          20.35
      2541        30.3800         411.00         430.32          20.27
      2542        30.3900         410.00         430.10          20.25
      2543        30.4000         414.00         429.89          20.35
      2544        30.4100         425.00         429.69          20.62
      2545        30.4200         437.00         429.48          20.90
      2546        30.4300         437.00         429.29          20.90
      2547        30.4400         427.00         429.09          20.66
      2548        30.4500         421.00         428.90          20.52
      2549        30.4600         427.00         428.72          20.66
      2550        30.4700         443.00         428.54          21.05
      2551        30.4800         458.00         428.37          21.40
      2552        30.4900         461.00         428.21          21.47
      2553        30.5000         449.00         428.07          21.19
      2554        30.5100         436.00         427.94          20.88
      2555        30.5200         426.00         427.84          20.64
      2556        30.5300         421.00         427.78          20.52
      2557        30.5400         427.00         427.79          20.66
      2558        30.5500         441.00         427.91          21.00
      2559        30.5600         449.00         428.20          21.19
      2560        30.5700         445.00         428.75          21.09
      2561        30.5800         436.00         429.68          20.88
      2562        30.5900         430.00         431.14          20.74
      2563        30.6000         435.00         433.30          20.86
      2564        30.6100         453.00         436.36          21.28
      2565        30.6200         473.00         440.33          21.75
      2566        30.6300         482.00         445.28          21.95
      2567        30.6400         481.00         451.06          21.93
      2568        30.6500         478.00         457.33          21.86
      2569        30.6600         479.00         463.57          21.89
      2570        30.6700         488.00         469.10          22.09
      2571        30.6800         505.00         473.18          22.47
      2572        30.6900         522.00         475.14          22.85
      2573        30.7000         523.00         474.55          22.87
      2574        30.7100         511.00         471.43          22.61
      2575        30.7200         499.00         466.26          22.34
      2576        30.7300         498.00         459.84          22.32
      2577        30.7400         501.00         453.01          22.38
      2578        30.7500         498.00         446.47          22.32
      2579        30.7600         481.00         440.73          21.93
      2580        30.7700         456.00         436.10          21.35
      2581        30.7800         437.00         432.71          20.90
      2582        30.7900         429.00         430.62          20.71
      2583        30.8000         430.00         429.77          20.74
      2584        30.8100         431.00         430.26          20.76
      2585        30.8200         431.00         432.12          20.76
      2586        30.8300         433.00         435.48          20.81
      2587        30.8400         444.00         440.45          21.07
      2588        30.8500         460.00         447.11          21.45
      2589        30.8600         473.00         455.37          21.75
      2590        30.8700         485.00         464.85          22.02
      2591        30.8800         502.00         475.00          22.41
      2592        30.8900         523.00         484.87          22.87
      2593        30.9000         546.00         493.31          23.37
      2594        30.9100         563.00         499.15          23.73
      2595        30.9200         560.00         501.36          23.66
      2596        30.9300         538.00         499.41          23.19
      2597        30.9400         514.00         493.48          22.67
      2598        30.9500         500.00         484.51          22.36
      2599        30.9600         492.00         473.81          22.18
      2600        30.9700         485.00         462.67          22.02
      2601        30.9800         476.00         452.12          21.82
      2602        30.9900         463.00         442.87          21.52
      2603        31.0000         445.00         435.26          21.09
      2604        31.0100         423.00         429.34          20.57
      2605        31.0200         408.00         424.96          20.20
      2606        31.0300         410.00         421.84          20.25
      2607        31.0400         420.00         419.68          20.49
      2608        31.0500         427.00         418.19          20.66
      2609        31.0600         426.00         417.18          20.64
      2610        31.0700         420.00         416.43          20.49
      2611        31.0800         414.00         415.86          20.35
      2612        31.0900         413.00         415.39          20.32
      2613        31.1000         419.00         414.99          20.47
      2614        31.1100         424.00         414.62          20.59
      2615        31.1200         423.00         414.29          20.57
      2616        31.1300         418.00         413.97          20.44
      2617        31.1400         409.00         413.67          20.22
      2618        31.1500         399.00         413.38          19.98
      2619        31.1600         394.00         413.10          19.85
      2620        31.1700         395.00         412.84          19.87
      2621        31.1800         400.00         412.58          20.00
      2622        31.1900         403.00         412.34          20.07
      2623        31.2000         404.00         412.11          20.10
      2624        31.2100         403.00         411.89          20.07
      2625        31.2200         398.00         411.68          19.95
      2626        31.2300         394.00         411.49          19.85
      2627        31.2400         397.00         411.33          19.92
      2628        31.2500         406.00         411.19          20.15
      2629        31.2600         411.00         411.11          20.27
      2630        31.2700         406.00         411.12          20.15
      2631        31.2800         399.00         411.26          19.98
      2632        31.2900         401.00         411.60          20.02
      2633        31.3000         410.00         412.26          20.25
      2634        31.3100         422.00         413.35          20.54
      2635        31.3200         432.00         415.03          20.78
      2636        31.3300         440.00         417.47          20.98
      2637        31.3400         438.00         420.80          20.93
      2638        31.3500         430.00         425.08          20.74
      2639        31.3600         429.00         430.25          20.71
      2640        31.3700         439.00         436.09          20.95
      2641        31.3800         454.00         442.20          21.31
      2642        31.3900         469.00         448.01          21.66
      2643        31.4000         478.00         452.82          21.86
      2644        31.4100         477.00         455.93          21.84
      2645        31.4200         471.00         456.77          21.70
      2646        31.4300         462.00         455.09          21.49
      2647        31.4400         447.00         451.10          21.14
      2648        31.4500         431.00         445.39          20.76
      2649        31.4600         424.00         438.77          20.59
      2650        31.4700         427.00         432.00          20.66
      2651        31.4800         432.00         425.65          20.78
      2652        31.4900         436.00         420.13          20.88
      2653        31.5000         438.00         415.75          20.93
      2654        31.5100         432.00         412.26          20.78
      2655        31.5200         419.00         409.64          20.47
      2656        31.5300         408.00         407.92          20.20
      2657        31.5400         406.00         406.65          20.15
      2658        31.5500         406.00         405.77          20.15
      2659        31.5600         402.00         405.12          20.05
      2660        31.5700         397.00         404.60          19.92
      2661        31.5800         392.00         404.15          19.80
      2662        31.5900         390.00         403.72          19.75
      2663        31.6000         390.00         403.30          19.75
      2664        31.6100         386.00         402.89          19.65
      2665        31.6200         387.00         402.50          19.67
      2666        31.6300         401.00         402.13          20.02
      2667        31.6400         423.00         401.78          20.57
      2668        31.6500         432.00         401.45          20.78
      2669        31.6600         418.00         401.15          20.44
      2670        31.6700         394.00         400.86          19.85
      2671        31.6800         376.00         400.60          19.39
      2672        31.6900         374.00         400.36          19.34
      2673        31.7000         383.00         400.14          19.57
      2674        31.7100         395.00         399.94          19.87
      2675        31.7200         405.00         399.78          20.12
      2676        31.7300         413.00         399.66          20.32
      2677        31.7400         417.00         399.61          20.42
      2678        31.7500         413.00         399.59          20.32
      2679        31.7600         406.00         399.80          20.15
      2680        31.7700         403.00         400.20          20.07
      2681        31.7800         405.00         400.87          20.12
      2682        31.7900         409.00         401.85          20.22
      2683        31.8000         415.00         403.18          20.37
      2684        31.8100         422.00         404.85          20.54
      2685        31.8200         429.00         406.80          20.71
      2686        31.8300         432.00         408.91          20.78
      2687        31.8400         429.00         410.98          20.71
      2688        31.8500         416.00         412.78          20.40
      2689        31.8600         401.00         414.05          20.02
      2690        31.8700         396.00         414.56          19.90
      2691        31.8800         404.00         414.18          20.10
      2692        31.8900         417.00         412.93          20.42
      2693        31.9000         421.00         410.99          20.52
      2694        31.9100         411.00         408.65          20.27
      2695        31.9200         394.00         406.21          19.85
      2696        31.9300         387.00         403.93          19.67
      2697        31.9400         392.00         401.99          19.80
      2698        31.9500         393.00         400.50          19.82
      2699        31.9600         380.00         399.50          19.49
      2700        31.9700         372.00         398.95          19.29
      2701        31.9800         384.00         398.77          19.60
      2702        31.9900         403.00         398.85          20.07
      2703        32.0000         408.00         399.04          20.20
      2704        32.0100         397.00         399.21          19.92
      2705        32.0200         387.00         399.26          19.67
      2706        32.0300         388.00         399.08          19.70
      2707        32.0400         394.00         398.66          19.85
      2708        32.0500         396.00         398.01          19.90
      2709        32.0600         394.00         397.21          19.85
      2710        32.0700         392.00         396.35          19.80
      2711        32.0800         386.00         395.51          19.65
      2712        32.0900         381.00         394.76          19.52
      2713        32.1000         384.00         394.14          19.60
      2714        32.1100         393.00         393.69          19.82
      2715        32.1200         395.00         393.42          19.87
      2716        32.1300         385.00         393.33          19.62
      2717        32.1400         374.00         393.45          19.34
      2718        32.1500         371.00         393.81          19.26
      2719        32.1600         376.00         394.46          19.39
      2720        32.1700         384.00         395.52          19.60
      2721        32.1800         393.00         397.14          19.82
      2722        32.1900         402.00         399.58          20.05
      2723        32.2000         408.00         403.20          20.20
      2724        32.2100         406.00         408.46          20.15
      2725        32.2200         401.00         415.94          20.02
      2726        32.2300         406.00         426.30          20.15
      2727        32.2400         426.00         440.20          20.64
      2728        32.2500         457.00         458.16          21.38
      2729        32.2600         483.00         480.35          21.98
      2730        32.2700         503.00         506.60          22.43
      2731        32.2800         527.00         535.91          22.96
      2732        32.2900         560.00         566.61          23.66
      2733        32.3000         594.00         596.24          24.37
      2734        32.3100         622.00         621.90          24.94
      2735        32.3200         638.00         640.57          25.26
      2736        32.3300         642.00         650.01          25.34
      2737        32.3400         642.00         648.55          25.34
      2738        32.3500         640.00         636.59          25.30
      2739        32.3600         629.00         615.55          25.08
      2740        32.3700         597.00         587.84          24.43
      2741        32.3800         548.00         556.42          23.41
      2742        32.3900         503.00         524.35          22.43
      2743        32.4000         471.00         494.10          21.70
      2744        32.4100         448.00         467.39          21.17
      2745        32.4200         433.00         445.20          20.81
      2746        32.4300         424.00         427.53          20.59
      2747        32.4400         414.00         414.14          20.35
      2748        32.4500         396.00         404.38          19.90
      2749        32.4600         380.00         397.52          19.49
      2750        32.4700         375.00         392.80          19.36
      2751        32.4800         378.00         389.60          19.44
      2752        32.4900         382.00         387.40          19.54
      2753        32.5000         386.00         385.87          19.65
      2754        32.5100         386.00         384.73          19.65
      2755        32.5200         382.00         383.84          19.54
      2756        32.5300         373.00         383.10          19.31
      2757        32.5400         362.00         382.46          19.03
      2758        32.5500         358.00         381.89          18.92
      2759        32.5600         367.00         381.36          19.16
      2760        32.5700         383.00         380.88          19.57
      2761        32.5800         391.00         380.42          19.77
      2762        32.5900         382.00         380.00          19.54
      2763        32.6000         369.00         379.59          19.21
      2764        32.6100         368.00         379.20          19.18
      2765        32.6200         372.00         378.83          19.29
      2766        32.6300         368.00         378.48          19.18
      2767        32.6400         359.00         378.14          18.95
      2768        32.6500         361.00         377.81          19.00
      2769        32.6600         369.00         377.49          19.21
      2770        32.6700         366.00         377.18          19.13
      2771        32.6800         352.00         376.88          18.76
      2772        32.6900         350.00         376.59          18.71
      2773        32.7000         365.00         376.30          19.10
      2774        32.7100         382.00         376.03          19.54
      2775        32.7200         389.00         375.74          19.72
      2776        32.7300         383.00         375.48          19.57
      2777        32.7400         370.00         375.23          19.24
      2778        32.7500         358.00         375.54          18.92
      2779        32.7600         358.00         375.31          18.92
      2780        32.7700         367.00         375.09          19.16
      2781        32.7800         373.00         374.87          19.31
      2782        32.7900         372.00         374.67          19.29
      2783        32.8000         370.00         374.50          19.24
      2784        32.8100         367.00         374.31          19.16
      2785        32.8200         360.00         374.13          18.97
      2786        32.8300         352.00         373.96          18.76
      2787        32.8400         350.00         373.80          18.71
      2788        32.8500         354.00         373.65          18.81
      2789        32.8600         356.00         373.51          18.87
      2790        32.8700         354.00         373.39          18.81
      2791        32.8800         353.00         373.27          18.79
      2792        32.8900         359.00         373.18          18.95
      2793        32.9000         373.00         373.11          19.31
      2794        32.9100         386.00         373.05          19.65
      2795        32.9200         389.00         373.03          19.72
      2796        32.9300         380.00         373.03          19.49
      2797        32.9400         370.00         373.06          19.24
      2798        32.9500         368.00         373.14          19.18
      2799        32.9600         370.00         373.26          19.24
      2800        32.9700         370.00         373.46          19.24
      2801        32.9800         371.00         373.77          19.26
      2802        32.9900         371.00         374.22          19.26
      2803        33.0000         365.00         374.93          19.10
      2804        33.0100         357.00         376.03          18.89
      2805        33.0200         356.00         377.75          18.87
      2806        33.0300         363.00         380.44          19.05
      2807        33.0400         370.00         384.56          19.24
      2808        33.0500         376.00         390.75          19.39
      2809        33.0600         391.00         399.76          19.77
      2810        33.0700         415.00         412.32          20.37
      2811        33.0800         434.00         429.18          20.83
      2812        33.0900         446.00         450.76          21.12
      2813        33.1000         464.00         476.97          21.54
      2814        33.1100         495.00         507.10          22.25
      2815        33.1200         530.00         539.53          23.02
      2816        33.1300         563.00         571.88          23.73
      2817        33.1400         599.00         601.14          24.47
      2818        33.1500         635.00         624.15          25.20
      2819        33.1600         656.00         638.13          25.61
      2820        33.1700         657.00         641.40          25.63
      2821        33.1800         640.00         634.14          25.30
      2822        33.1900         614.00         618.86          24.78
      2823        33.2000         587.00         598.85          24.23
      2824        33.2100         558.00         577.49          23.62
      2825        33.2200         529.00         557.64          23.00
      2826        33.2300         504.00         540.70          22.45
      2827        33.2400         480.00         526.97          21.91
      2828        33.2500         455.00         515.78          21.33
      2829        33.2600         432.00         505.88          20.78
      2830        33.2700         422.00         495.92          20.54
      2831        33.2800         422.00         485.04          20.54
      2832        33.2900         422.00         473.06          20.54
      2833        33.3000         417.00         460.39          20.42
      2834        33.3100         408.00         447.68          20.20
      2835        33.3200         403.00         435.52          20.07
      2836        33.3300         403.00         424.36          20.07
      2837        33.3400         402.00         414.51          20.05
      2838        33.3500         394.00         405.86          19.85
      2839        33.3600         389.00         398.49          19.72
      2840        33.3700         391.00         392.37          19.77
      2841        33.3800         387.00         387.42          19.67
      2842        33.3900         369.00         383.57          19.21
      2843        33.4000         355.00         380.73          18.84
      2844        33.4100         356.00         378.88          18.87
      2845        33.4200         362.00         378.02          19.03
      2846        33.4300         363.00         378.25          19.05
      2847        33.4400         369.00         379.89          19.21
      2848        33.4500         381.00         383.27          19.52
      2849        33.4600         387.00         389.19          19.67
      2850        33.4700         382.00         398.75          19.54
      2851        33.4800         378.00         413.41          19.44
      2852        33.4900         390.00         435.01          19.75
      2853        33.5000         419.00         465.55          20.47
      2854        33.5100         462.00         506.89          21.49
      2855        33.5200         513.00         560.31          22.65
      2856        33.5300         571.00         625.96          23.90
      2857        33.5400         638.00         702.26          25.26
      2858        33.5500         720.00         785.47          26.83
      2859        33.5600         812.00         869.72          28.50
      2860        33.5700         901.00         947.25          30.02
      2861        33.5800         973.00        1009.33          31.19
      2862        33.5900        1012.00        1047.62          31.81
      2863        33.6000        1012.00        1056.09          31.81
      2864        33.6100         979.00        1033.11          31.29
      2865        33.6200         925.00         982.34          30.41
      2866        33.6300         866.00         911.43          29.43
      2867        33.6400         802.00         829.62          28.32
      2868        33.6500         728.00         745.29          26.98
      2869        33.6600         648.00         665.09          25.46
      2870        33.6700         576.00         593.68          24.00
      2871        33.6800         517.00         533.47          22.74
      2872        33.6900         467.00         485.22          21.61
      2873        33.7000         431.00         448.19          20.76
      2874        33.7100         409.00         420.87          20.22
      2875        33.7200         393.00         401.31          19.82
      2876        33.7300         380.00         387.66          19.49
      2877        33.7400         373.00         378.27          19.31
      2878        33.7500         370.00         371.86          19.24
      2879        33.7600         366.00         367.48          19.13
      2880        33.7700         364.00         364.46          19.08
      2881        33.7800         370.00         362.39          19.24
      2882        33.7900         379.00         361.00          19.47
      2883        33.8000         379.00         360.17          19.47
      2884        33.8100         365.00         359.86          19.10
      2885        33.8200         348.00         360.04          18.65
      2886        33.8300         341.00         360.76          18.47
      2887        33.8400         347.00         362.02          18.63
      2888        33.8500         352.00         363.81          18.76
      2889        33.8600         355.00         366.08          18.84
      2890        33.8700         361.00         368.69          19.00
      2891        33.8800         373.00         371.49          19.31
      2892        33.8900         380.00         374.26          19.49
      2893        33.9000         375.00         376.80          19.36
      2894        33.9100         366.00         378.93          19.13
      2895        33.9200         364.00         380.59          19.08
      2896        33.9300         365.00         381.85          19.10
      2897        33.9400         360.00         382.91          18.97
      2898        33.9500         352.00         384.00          18.76
      2899        33.9600         350.00         385.25          18.71
      2900        33.9700         353.00         386.66          18.79
      2901        33.9800         352.00         388.03          18.76
      2902        33.9900         343.00         389.02          18.52
      2903        34.0000         331.00         389.23          18.19
      2904        34.0100         326.00         388.33          18.06
      2905        34.0200         329.00         386.14          18.14
      2906        34.0300         339.00         382.61          18.41
      2907        34.0400         351.00         378.55          18.74
      2908        34.0500         354.00         374.33          18.81
      2909        34.0600         354.00         370.57          18.81
      2910        34.0700         363.00         367.88          19.05
      2911        34.0800         375.00         366.82          19.36
      2912        34.0900         379.00         367.89          19.47
      2913        34.1000         374.00         371.51          19.34
      2914        34.1100         371.00         377.97          19.26
      2915        34.1200         377.00         387.36          19.42
      2916        34.1300         397.00         399.42          19.92
      2917        34.1400         427.00         413.80          20.66
      2918        34.1500         462.00         429.56          21.49
      2919        34.1600         501.00         445.43          22.38
      2920        34.1700         538.00         459.89          23.19
      2921        34.1800         564.00         471.38          23.75
      2922        34.1900         572.00         478.50          23.92
      2923        34.2000         571.00         480.45          23.90
      2924        34.2100         559.00         477.30          23.64
      2925        34.2200         533.00         470.14          23.09
      2926        34.2300         500.00         460.58          22.36
      2927        34.2400         477.00         450.29          21.84
      2928        34.2500         463.00         440.58          21.52
      2929        34.2600         443.00         432.17          21.05
      2930        34.2700         421.00         425.20          20.52
      2931        34.2800         410.00         419.31          20.25
      2932        34.2900         404.00         413.80          20.10
      2933        34.3000         386.00         407.94          19.65
      2934        34.3100         365.00         401.21          19.10
      2935        34.3200         359.00         393.53          18.95
      2936        34.3300         364.00         385.15          19.08
      2937        34.3400         360.00         376.55          18.97
      2938        34.3500         346.00         368.23          18.60
      2939        34.3600         338.00         360.61          18.38
      2940        34.3700         335.00         353.97          18.30
      2941        34.3800         334.00         348.46          18.28
      2942        34.3900         338.00         344.08          18.38
      2943        34.4000         345.00         340.72          18.57
      2944        34.4100         343.00         338.21          18.52
      2945        34.4200         332.00         336.37          18.22
      2946        34.4300         323.00         335.02          17.97
      2947        34.4400         322.00         334.26          17.94
      2948        34.4500         322.00         333.49          17.94
      2949        34.4600         321.00         332.88          17.92
      2950        34.4700         321.00         331.83          17.92
      2951        34.4800         322.00         331.38          17.94
      2952        34.4900         320.00         330.97          17.89
      2953        34.5000         317.00         330.59          17.80
      2954        34.5100         318.00         330.23          17.83
      2955        34.5200         318.00         329.88          17.83
      2956        34.5300         312.00         329.61          17.66
      2957        34.5400         310.00         329.29          17.61
      2958        34.5500         319.00         328.99          17.86
      2959        34.5600         331.00         328.70          18.19
      2960        34.5700         335.00         328.42          18.30
      2961        34.5800         330.00         328.17          18.17
      2962        34.5900         322.00         327.93          17.94
      2963        34.6000         315.00         327.72          17.75
      2964        34.6100         315.00         327.55          17.75
      2965        34.6200         322.00         327.43          17.94
      2966        34.6300         330.00         327.39          18.17
      2967        34.6400         333.00         327.44          18.25
      2968        34.6500         328.00         327.62          18.11
      2969        34.6600         315.00         327.97          17.75
      2970        34.6700         307.00         328.52          17.52
      2971        34.6800         315.00         329.31          17.75
      2972        34.6900         330.00         330.35          18.17
      2973        34.7000         337.00         331.64          18.36
      2974        34.7100         338.00         333.12          18.38
      2975        34.7200         343.00         334.72          18.52
      2976        34.7300         351.00         336.30          18.74
      2977        34.7400         351.00         337.69          18.74
      2978        34.7500         344.00         338.70          18.55
      2979        34.7600         339.00         339.17          18.41
      2980        34.7700         348.00         338.96          18.65
      2981        34.7800         358.00         338.05          18.92
      2982        34.7900         353.00         336.54          18.79
      2983        34.8000         335.00         334.58          18.30
      2984        34.8100         324.00         332.41          18.00
      2985        34.8200         330.00         330.22          18.17
      2986        34.8300         338.00         328.15          18.38
      2987        34.8400         330.00         326.31          18.17
      2988        34.8500         314.00         324.75          17.72
      2989        34.8600         314.00         323.47          17.72
      2990        34.8700         329.00         322.47          18.14
      2991        34.8800         335.00         321.72          18.30
      2992        34.8900         324.00         321.10          18.00
      2993        34.9000         309.00         320.63          17.58
      2994        34.9100         301.00         320.26          17.35
      2995        34.9200         303.00         319.96          17.41
      2996        34.9300         309.00         319.70          17.58
      2997        34.9400         319.00         319.47          17.86
      2998        34.9500         332.00         319.26          18.22
      2999        34.9600         339.00         319.06          18.41
      3000        34.9700         331.00         318.88          18.19
      3001        34.9800         318.00         318.71          17.83
      3002        34.9900         310.00         318.56          17.61
      3003        35.0000         309.00         318.42          17.58
      3004        35.0100         308.00         318.29          17.55
      3005        35.0200         309.00         318.18          17.58
      3006        35.0300         315.00         318.10          17.75
      3007        35.0400         321.00         318.03          17.92
      3008        35.0500         326.00         318.00          18.06
      3009        35.0600         330.00         318.01          18.17
      3010        35.0700         333.00         318.08          18.25
      3011        35.0800         331.00         318.14          18.19
      3012        35.0900         322.00         318.38          17.94
      3013        35.1000         315.00         318.75          17.75
      3014        35.1100         320.00         319.27          17.89
      3015        35.1200         328.00         319.98          18.11
      3016        35.1300         328.00         320.91          18.11
      3017        35.1400         317.00         322.12          17.80
      3018        35.1500         308.00         323.65          17.55
      3019        35.1600         310.00         325.59          17.61
      3020        35.1700         320.00         328.08          17.89
      3021        35.1800         328.00         331.37          18.11
      3022        35.1900         333.00         335.76          18.25
      3023        35.2000         337.00         341.87          18.36
      3024        35.2100         343.00         350.34          18.52
      3025        35.2200         350.00         362.02          18.71
      3026        35.2300         366.00         377.74          19.13
      3027        35.2400         389.00         398.23          19.72
      3028        35.2500         414.00         423.84          20.35
      3029        35.2600         442.00         454.29          21.02
      3030        35.2700         477.00         488.55          21.84
      3031        35.2800         511.00         524.74          22.61
      3032        35.2900         544.00         560.19          23.32
      3033        35.3000         587.00         591.71          24.23
      3034        35.3100         630.00         616.05          25.10
      3035        35.3200         657.00         630.51          25.63
      3036        35.3300         664.00         633.74          25.77
      3037        35.3400         659.00         626.23          25.67
      3038        35.3500         650.00         610.24          25.50
      3039        35.3600         642.00         588.89          25.34
      3040        35.3700         636.00         565.27          25.22
      3041        35.3800         619.00         541.37          24.88
      3042        35.3900         585.00         518.51          24.19
      3043        35.4000         547.00         496.96          23.39
      3044        35.4100         525.00         476.37          22.91
      3045        35.4200         512.00         456.27          22.63
      3046        35.4300         488.00         436.37          22.09
      3047        35.4400         450.00         416.84          21.21
      3048        35.4500         411.00         398.10          20.27
      3049        35.4600         380.00         380.70          19.49
      3050        35.4700         358.00         365.08          18.92
      3051        35.4800         343.00         351.59          18.52
      3052        35.4900         327.00         340.37          18.08
      3053        35.5000         310.00         331.39          17.61
      3054        35.5100         307.00         324.47          17.52
      3055        35.5200         320.00         319.31          17.89
      3056        35.5300         332.00         315.60          18.22
      3057        35.5400         324.00         312.99          18.00
      3058        35.5500         306.00         311.21          17.49
      3059        35.5600         296.00         310.04          17.20
      3060        35.5700         301.00         309.34          17.35
      3061        35.5800         313.00         309.07          17.69
      3062        35.5900         320.00         309.03          17.89
      3063        35.6000         319.00         309.27          17.86
      3064        35.6100         315.00         309.83          17.75
      3065        35.6200         313.00         310.60          17.69
      3066        35.6300         315.00         311.65          17.75
      3067        35.6400         318.00         312.98          17.83
      3068        35.6500         318.00         314.61          17.83
      3069        35.6600         317.00         316.58          17.80
      3070        35.6700         325.00         318.94          18.03
      3071        35.6800         339.00         321.74          18.41
      3072        35.6900         345.00         324.99          18.57
      3073        35.7000         338.00         328.71          18.38
      3074        35.7100         333.00         332.76          18.25
      3075        35.7200         341.00         336.92          18.47
      3076        35.7300         359.00         340.81          18.95
      3077        35.7400         374.00         343.98          19.34
      3078        35.7500         378.00         345.95          19.44
      3079        35.7600         368.00         346.30          19.18
      3080        35.7700         354.00         344.83          18.81
      3081        35.7800         344.00         341.63          18.55
      3082        35.7900         341.00         337.08          18.47
      3083        35.8000         342.00         331.70          18.49
      3084        35.8100         340.00         326.04          18.44
      3085        35.8200         330.00         320.59          18.17
      3086        35.8300         314.00         315.73          17.72
      3087        35.8400         301.00         311.73          17.35
      3088        35.8500         294.00         308.73          17.15
      3089        35.8600         287.00         306.79          16.94
      3090        35.8700         287.00         305.90          16.94
      3091        35.8800         293.00         305.98          17.12
      3092        35.8900         296.00         306.95          17.20
      3093        35.9000         292.00         308.65          17.09
      3094        35.9100         289.00         310.90          17.00
      3095        35.9200         290.00         313.48          17.03
      3096        35.9300         292.00         316.09          17.09
      3097        35.9400         292.00         318.43          17.09
      3098        35.9500         296.00         320.16          17.20
      3099        35.9600         305.00         321.00          17.46
      3100        35.9700         314.00         320.77          17.72
      3101        35.9800         309.00         319.44          17.58
      3102        35.9900         293.00         317.17          17.12
      3103        36.0000         281.00         314.23          16.76
      3104        36.0100         283.00         310.96          16.82
      3105        36.0200         294.00         307.65          17.15
      3106        36.0300         302.00         304.54          17.38
      3107        36.0400         302.00         301.79          17.38
      3108        36.0500         299.00         299.50          17.29
      3109        36.0600         297.00         297.68          17.23
      3110        36.0700         300.00         296.33          17.32
      3111        36.0800         304.00         295.40          17.44
      3112        36.0900         304.00         294.86          17.44
      3113        36.1000         295.00         294.68          17.18
      3114        36.1100         282.00         294.90          16.79
      3115        36.1200         273.00         295.60          16.52
      3116        36.1300         276.00         296.92          16.61
      3117        36.1400         290.00         299.08          17.03
      3118        36.1500         303.00         302.36          17.41
      3119        36.1600         304.00         307.06          17.44
      3120        36.1700         302.00         313.48          17.38
      3121        36.1800         307.00         321.86          17.52
      3122        36.1900         320.00         332.27          17.89
      3123        36.2000         337.00         344.55          18.36
      3124        36.2100         368.00         358.22          19.18
      3125        36.2200         411.00         372.48          20.27
      3126        36.2300         450.00         385.98          21.21
      3127        36.2400         470.00         397.83          21.68
      3128        36.2500         471.00         406.40          21.70
      3129        36.2600         462.00         410.51          21.49
      3130        36.2700         445.00         409.46          21.09
      3131        36.2800         420.00         403.37          20.49
      3132        36.2900         394.00         393.10          19.85
      3133        36.3000         371.00         380.04          19.26
      3134        36.3100         355.00         365.72          18.84
      3135        36.3200         343.00         351.45          18.52
      3136        36.3300         329.00         338.55          18.14
      3137        36.3400         314.00         327.72          17.72
      3138        36.3500         310.00         319.52          17.61
      3139        36.3600         314.00         314.26          17.72
      3140        36.3700         313.00         312.10          17.69
      3141        36.3800         307.00         313.09          17.52
      3142        36.3900         308.00         317.26          17.55
      3143        36.4000         318.00         324.55          17.83
      3144        36.4100         326.00         334.84          18.06
      3145        36.4200         331.00         347.79          18.19
      3146        36.4300         341.00         362.85          18.47
      3147        36.4400         361.00         379.12          19.00
      3148        36.4500         387.00         395.43          19.67
      3149        36.4600         406.00         410.31          20.15
      3150        36.4700         411.00         422.21          20.27
      3151        36.4800         413.00         429.71          20.32
      3152        36.4900         422.00         431.82          20.54
      3153        36.5000         433.00         428.23          20.81
      3154        36.5100         434.00         419.35          20.83
      3155        36.5200         421.00         406.21          20.52
      3156        36.5300         400.00         390.21          20.00
      3157        36.5400         374.00         372.89          19.34
      3158        36.5500         350.00         355.67          18.71
      3159        36.5600         332.00         339.64          18.22
      3160        36.5700         316.00         325.54          17.78
      3161        36.5800         301.00         313.71          17.35
      3162        36.5900         290.00         304.23          17.03
      3163        36.6000         290.00         296.92          17.03
      3164        36.6100         298.00         291.47          17.26
      3165        36.6200         303.00         287.52          17.41
      3166        36.6300         298.00         284.71          17.26
      3167        36.6400         291.00         282.74          17.06
      3168        36.6500         288.00         281.34          16.97
      3169        36.6600         285.00         280.33          16.88
      3170        36.6700         279.00         279.58          16.70
      3171        36.6800         276.00         278.98          16.61
      3172        36.6900         273.00         278.52          16.52
      3173        36.7000         268.00         278.17          16.37
      3174        36.7100         267.00         277.92          16.34
      3175        36.7200         273.00         277.70          16.52
      3176        36.7300         283.00         277.55          16.82
      3177        36.7400         293.00         277.43          17.12
      3178        36.7500         304.00         277.35          17.44
      3179        36.7600         308.00         277.27          17.55
      3180        36.7700         303.00         277.18          17.41
      3181        36.7800         295.00         277.05          17.18
      3182        36.7900         294.00         276.85          17.15
      3183        36.8000         297.00         276.57          17.23
      3184        36.8100         297.00         276.20          17.23
      3185        36.8200         292.00         275.75          17.09
      3186        36.8300         290.00         275.26          17.03
      3187        36.8400         292.00         274.73          17.09
      3188        36.8500         294.00         274.20          17.15
      3189        36.8600         289.00         273.69          17.00
      3190        36.8700         278.00         273.21          16.67
      3191        36.8800         267.00         272.74          16.34
      3192        36.8900         262.00         272.34          16.19
      3193        36.9000         264.00         271.97          16.25
      3194        36.9100         266.00         271.64          16.31
      3195        36.9200         264.00         271.33          16.25
      3196        36.9300         263.00         271.05          16.22
      3197        36.9400         268.00         270.79          16.37
      3198        36.9500         275.00         270.53          16.58
      3199        36.9600         277.00         270.29          16.64
      3200        36.9700         275.00         270.10          16.58
      3201        36.9800         275.00         269.87          16.58
      3202        36.9900         275.00         269.64          16.58
      3203        37.0000         271.00         269.42          16.46
      3204        37.0100         270.00         269.20          16.43
      3205        37.0200         278.00         268.98          16.67
      3206        37.0300         287.00         268.76          16.94
      3207        37.0400         285.00         268.55          16.88
      3208        37.0500         276.00         268.35          16.61
      3209        37.0600         271.00         268.16          16.46
      3210        37.0700         270.00         267.99          16.43
      3211        37.0800         265.00         267.83          16.28
      3212        37.0900         253.00         267.71          15.91
      3213        37.1000         245.00         267.63          15.65
      3214        37.1100         249.00         267.61          15.78
      3215        37.1200         259.00         267.67          16.09
      3216        37.1300         265.00         267.84          16.28
      3217        37.1400         271.00         268.15          16.46
      3218        37.1500         277.00         268.61          16.64
      3219        37.1600         276.00         269.24          16.61
      3220        37.1700         270.00         270.05          16.43
      3221        37.1800         272.00         271.00          16.49
      3222        37.1900         281.00         271.97          16.76
      3223        37.2000         286.00         273.06          16.91
      3224        37.2100         281.00         274.08          16.76
      3225        37.2200         276.00         274.93          16.61
      3226        37.2300         278.00         275.48          16.67
      3227        37.2400         278.00         275.64          16.67
      3228        37.2500         272.00         275.35          16.49
      3229        37.2600         264.00         274.60          16.25
      3230        37.2700         261.00         273.48          16.16
      3231        37.2800         262.00         272.09          16.19
      3232        37.2900         264.00         270.56          16.25
      3233        37.3000         268.00         269.03          16.37
      3234        37.3100         275.00         267.57          16.58
      3235        37.3200         280.00         266.26          16.73
      3236        37.3300         278.00         265.12          16.67
      3237        37.3400         277.00         264.18          16.64
      3238        37.3500         275.00         263.42          16.58
      3239        37.3600         264.00         262.82          16.25
      3240        37.3700         247.00         262.34          15.72
      3241        37.3800         239.00         261.97          15.46
      3242        37.3900         243.00         261.67          15.59
      3243        37.4000         247.00         261.43          15.72
      3244        37.4100         251.00         261.16          15.84
      3245        37.4200         262.00         261.01          16.19
      3246        37.4300         270.00         260.85          16.43
      3247        37.4400         266.00         260.76          16.31
      3248        37.4500         259.00         260.73          16.09
      3249        37.4600         260.00         260.79          16.12
      3250        37.4700         263.00         260.96          16.22
      3251        37.4800         261.00         261.29          16.16
      3252        37.4900         260.00         261.83          16.12
      3253        37.5000         265.00         262.69          16.28
      3254        37.5100         269.00         263.90          16.40
      3255        37.5200         266.00         265.58          16.31
      3256        37.5300         263.00         267.81          16.22
      3257        37.5400         264.00         270.66          16.25
      3258        37.5500         267.00         274.16          16.34
      3259        37.5600         271.00         278.27          16.46
      3260        37.5700         272.00         282.88          16.49
      3261        37.5800         270.00         287.76          16.43
      3262        37.5900         271.00         292.61          16.46
      3263        37.6000         276.00         297.06          16.61
      3264        37.6100         283.00         300.66          16.82
      3265        37.6200         288.00         302.98          16.97
      3266        37.6300         287.00         303.69          16.94
      3267        37.6400         278.00         302.64          16.67
      3268        37.6500         267.00         299.92          16.34
      3269        37.6600         265.00         295.86          16.28
      3270        37.6700         271.00         290.94          16.46
      3271        37.6800         277.00         285.59          16.64
      3272        37.6900         278.00         280.25          16.67
      3273        37.7000         273.00         275.26          16.52
      3274        37.7100         265.00         270.85          16.28
      3275        37.7200         260.00         267.16          16.12
      3276        37.7300         261.00         264.25          16.16
      3277        37.7400         264.00         262.14          16.25
      3278        37.7500         265.00         260.80          16.28
      3279        37.7600         266.00         260.21          16.31
      3280        37.7700         269.00         260.41          16.40
      3281        37.7800         273.00         261.45          16.52
      3282        37.7900         274.00         263.42          16.55
      3283        37.8000         274.00         266.46          16.55
      3284        37.8100         272.00         270.65          16.49
      3285        37.8200         274.00         276.07          16.55
      3286        37.8300         283.00         282.67          16.82
      3287        37.8400         300.00         290.26          17.32
      3288        37.8500         319.00         298.47          17.86
      3289        37.8600         333.00         306.77          18.25
      3290        37.8700         343.00         314.46          18.52
      3291        37.8800         349.00         320.75          18.68
      3292        37.8900         350.00         324.87          18.71
      3293        37.9000         346.00         326.24          18.60
      3294        37.9100         342.00         324.61          18.49
      3295        37.9200         336.00         320.14          18.33
      3296        37.9300         329.00         313.41          18.14
      3297        37.9400         318.00         305.22          17.83
      3298        37.9500         308.00         296.39          17.55
      3299        37.9600         300.00         287.63          17.32
      3300        37.9700         287.00         279.50          16.94
      3301        37.9800         272.00         272.37          16.49
      3302        37.9900         268.00         266.40          16.37
      3303        38.0000         278.00         261.62          16.67
      3304        38.0100         291.00         257.94          17.06
      3305        38.0200         296.00         255.23          17.20
      3306        38.0300         293.00         253.24          17.12
      3307        38.0400         284.00         251.82          16.85
      3308        38.0500         271.00         250.80          16.46
      3309        38.0600         257.00         250.06          16.03
      3310        38.0700         250.00         249.51          15.81
      3311        38.0800         254.00         249.07          15.94
      3312        38.0900         264.00         248.72          16.25
      3313        38.1000         273.00         248.41          16.52
      3314        38.1100         275.00         248.13          16.58
      3315        38.1200         273.00         247.88          16.52
      3316        38.1300         271.00         247.65          16.46
      3317        38.1400         267.00         247.43          16.34
      3318        38.1500         262.00         247.23          16.19
      3319        38.1600         256.00         247.05          16.00
      3320        38.1700         252.00         246.88          15.87
      3321        38.1800         249.00         246.73          15.78
      3322        38.1900         248.00         246.60          15.75
      3323        38.2000         249.00         246.52          15.78
      3324        38.2100         253.00         246.48          15.91
      3325        38.2200         257.00         246.52          16.03
      3326        38.2300         255.00         246.66          15.97
      3327        38.2400         251.00         246.93          15.84
      3328        38.2500         252.00         247.35          15.87
      3329        38.2600         259.00         247.99          16.09
      3330        38.2700         266.00         248.85          16.31
      3331        38.2800         268.00         249.97          16.37
      3332        38.2900         264.00         251.38          16.25
      3333        38.3000         260.00         253.06          16.12
      3334        38.3100         260.00         255.03          16.12
      3335        38.3200         267.00         257.27          16.34
      3336        38.3300         277.00         259.76          16.64
      3337        38.3400         283.00         262.47          16.82
      3338        38.3500         287.00         265.40          16.94
      3339        38.3600         290.00         268.55          17.03
      3340        38.3700         290.00         271.89          17.03
      3341        38.3800         286.00         275.40          16.91
      3342        38.3900         285.00         279.01          16.88
      3343        38.4000         289.00         282.52          17.00
      3344        38.4100         295.00         285.68          17.18
      3345        38.4200         300.00         288.12          17.32
      3346        38.4300         303.00         289.48          17.41
      3347        38.4400         303.00         289.48          17.41
      3348        38.4500         302.00         287.98          17.38
      3349        38.4600         300.00         285.11          17.32
      3350        38.4700         298.00         281.20          17.26
      3351        38.4800         290.00         276.74          17.03
      3352        38.4900         277.00         272.25          16.64
      3353        38.5000         265.00         268.20          16.28
      3354        38.5100         258.00         265.00          16.06
      3355        38.5200         257.00         262.92          16.03
      3356        38.5300         260.00         262.11          16.12
      3357        38.5400         267.00         262.56          16.34
      3358        38.5500         272.00         264.16          16.49
      3359        38.5600         268.00         266.64          16.37
      3360        38.5700         261.00         269.63          16.16
      3361        38.5800         263.00         272.66          16.22
      3362        38.5900         272.00         275.32          16.49
      3363        38.6000         274.00         277.12          16.55
      3364        38.6100         266.00         277.69          16.31
      3365        38.6200         260.00         276.86          16.12
      3366        38.6300         260.00         274.65          16.12
      3367        38.6400         263.00         271.32          16.22
      3368        38.6500         264.00         267.22          16.25
      3369        38.6600         258.00         262.76          16.06
      3370        38.6700         252.00         258.29          15.87
      3371        38.6800         249.00         254.10          15.78
      3372        38.6900         247.00         250.40          15.72
      3373        38.7000         245.00         247.30          15.65
      3374        38.7100         245.00         244.84          15.65
      3375        38.7200         247.00         243.00          15.72
      3376        38.7300         247.00         241.75          15.72
      3377        38.7400         243.00         241.03          15.59
      3378        38.7500         242.00         240.79          15.56
      3379        38.7600         245.00         240.98          15.65
      3380        38.7700         249.00         241.58          15.78
      3381        38.7800         249.00         242.58          15.78
      3382        38.7900         246.00         243.98          15.68
      3383        38.8000         245.00         245.75          15.65
      3384        38.8100         247.00         247.97          15.72
      3385        38.8200         254.00         250.44          15.94
      3386        38.8300         261.00         253.23          16.16
      3387        38.8400         265.00         256.29          16.28
      3388        38.8500         266.00         259.60          16.31
      3389        38.8600         268.00         263.09          16.37
      3390        38.8700         275.00         266.88          16.58
      3391        38.8800         282.00         270.95          16.79
      3392        38.8900         285.00         275.30          16.88
      3393        38.9000         282.00         279.89          16.79
      3394        38.9100         278.00         284.55          16.67
      3395        38.9200         277.00         289.00          16.64
      3396        38.9300         278.00         292.88          16.67
      3397        38.9400         281.00         295.80          16.76
      3398        38.9500         285.00         297.36          16.88
      3399        38.9600         288.00         297.28          16.97
      3400        38.9700         290.00         295.39          17.03
      3401        38.9800         291.00         291.74          17.06
      3402        38.9900         293.00         286.61          17.12
      3403        39.0000         292.00         280.47          17.09
      3404        39.0100         285.00         273.86          16.88
      3405        39.0200         275.00         267.31          16.58
      3406        39.0300         267.00         261.24          16.34
      3407        39.0400         264.00         255.94          16.25
      3408        39.0500         261.00         251.58          16.16
      3409        39.0600         262.00         248.17          16.19
      3410        39.0700         273.00         245.65          16.52
      3411        39.0800         287.00         243.87          16.94
      3412        39.0900         288.00         242.71          16.97
      3413        39.1000         278.00         241.80          16.67
      3414        39.1100         271.00         241.02          16.46
      3415        39.1200         274.00         240.23          16.55
      3416        39.1300         276.00         239.35          16.61
      3417        39.1400         267.00         238.36          16.34
      3418        39.1500         255.00         237.28          15.97
      3419        39.1600         253.00         236.16          15.91
      3420        39.1700         257.00         235.06          16.03
      3421        39.1800         258.00         234.02          16.06
      3422        39.1900         261.00         233.07          16.16
      3423        39.2000         272.00         232.25          16.49
      3424        39.2100         280.00         231.56          16.73
      3425        39.2200         277.00         231.00          16.64
      3426        39.2300         264.00         230.56          16.25
      3427        39.2400         254.00         230.22          15.94
      3428        39.2500         251.00         229.97          15.84
      3429        39.2600         249.00         229.81          15.78
      3430        39.2700         243.00         229.72          15.59
      3431        39.2800         238.00         229.71          15.43
      3432        39.2900         239.00         229.75          15.46
      3433        39.3000         247.00         229.85          15.72
      3434        39.3100         256.00         230.00          16.00
      3435        39.3200         259.00         230.18          16.09
      3436        39.3300         257.00         230.37          16.03
      3437        39.3400         254.00         230.55          15.94
      3438        39.3500         255.00         230.69          15.97
      3439        39.3600         258.00         230.75          16.06
      3440        39.3700         257.00         230.72          16.03
      3441        39.3800         249.00         230.58          15.78
      3442        39.3900         241.00         230.33          15.52
      3443        39.4000         243.00         229.99          15.59
      3444        39.4100         250.00         229.55          15.81
      3445        39.4200         257.00         229.12          16.03
      3446        39.4300         260.00         228.68          16.12
      3447        39.4400         255.00         228.26          15.97
      3448        39.4500         245.00         227.88          15.65
      3449        39.4600         239.00         227.55          15.46
      3450        39.4700         241.00         227.27          15.52
      3451        39.4800         245.00         227.04          15.65
      3452        39.4900         246.00         226.85          15.68
      3453        39.5000         249.00         226.71          15.78
      3454        39.5100         258.00         226.60          16.06
      3455        39.5200         264.00         226.52          16.25
      3456        39.5300         259.00         226.46          16.09
      3457        39.5400         246.00         226.43          15.68
      3458        39.5500         235.00         226.43          15.33
      3459        39.5600         230.00         226.45          15.17
      3460        39.5700         231.00         226.50          15.20
      3461        39.5800         234.00         226.59          15.30
      3462        39.5900         237.00         226.79          15.39
      3463        39.6000         239.00         227.11          15.46
      3464        39.6100         240.00         227.62          15.49
      3465        39.6200         239.00         228.43          15.46
      3466        39.6300         240.00         229.65          15.49
      3467        39.6400         244.00         231.48          15.62
      3468        39.6500         248.00         234.12          15.75
      3469        39.6600         248.00         237.81          15.75
      3470        39.6700         249.00         242.79          15.78
      3471        39.6800         259.00         249.25          16.09
      3472        39.6900         278.00         257.31          16.67
      3473        39.7000         297.00         266.94          17.23
      3474        39.7100         308.00         277.90          17.55
      3475        39.7200         314.00         289.75          17.72
      3476        39.7300         325.00         301.79          18.03
      3477        39.7400         343.00         313.15          18.52
      3478        39.7500         357.00         322.80          18.89
      3479        39.7600         356.00         329.73          18.87
      3480        39.7700         346.00         333.08          18.60
      3481        39.7800         346.00         332.41          18.60
      3482        39.7900         351.00         327.79          18.74
      3483        39.8000         343.00         319.83          18.52
      3484        39.8100         320.00         309.51          17.89
      3485        39.8200         299.00         297.89          17.29
      3486        39.8300         290.00         285.98          17.03
      3487        39.8400         284.00         274.60          16.85
      3488        39.8500         273.00         264.37          16.52
      3489        39.8600         262.00         255.64          16.19
      3490        39.8700         258.00         248.58          16.06
      3491        39.8800         254.00         243.22          15.94
      3492        39.8900         245.00         239.49          15.65
      3493        39.9000         244.00         237.28          15.62
      3494        39.9100         255.00         236.57          15.97
      3495        39.9200         272.00         237.33          16.49
      3496        39.9300         281.00         239.62          16.76
      3497        39.9400         278.00         243.54          16.67
      3498        39.9500         261.00         249.30          16.16
      3499        39.9600         253.00         257.02          15.91
      3500        39.9700         251.00         266.76          15.84
