# Supplementary material for: Conformational aspects of polymorphs and phases of 2-propyl-1H-benzimidazole
Source: IUCrJ. 2018 Sep 14;5(Pt 6):706–15. doi: 10.1107/S2052252518011685 (PMC6211527; doi:10.1107/S2052252518011685)
Supplement: Supplementary file 4 [file m-05-00706-IIRTsup4.hkl]

#=======================================================================
data_III
#=======================================================================

# 11. STRUCTURE-FACTOR LIST

loop_
 _refln_index_h
 _refln_index_k
 _refln_index_l
 _refln_F_squared_calc
 _refln_F_squared_meas
 _refln_F_squared_sigma
 _refln_observed_status
   2   0   0   410.71   322.43     3.45 o
   4   0   0    72.37    66.09     2.06 o
   6   0   0     8.91    10.01     0.76 o
   8   0   0    57.24    55.19     1.37 o
  10   0   0     0.92     0.63     0.32 <
   1   1   0  6833.00  7564.67    66.23 o
   2   1   0  5556.90  5460.83    28.05 o
   3   1   0   608.38   637.16     4.66 o
   4   1   0     5.16     5.33     0.44 o
   5   1   0   338.53   385.25     3.04 o
   6   1   0     1.99     1.37     0.28 o
   7   1   0   112.09    92.07     1.27 o
   8   1   0     3.41     3.44     0.29 o
   9   1   0     0.00     0.50     0.25 <
  10   1   0    48.14    53.21     0.97 o
  11   1   0     0.64     0.37     0.15 <
   0   2   0  3540.62  3414.03    41.51 o
   1   2   0    32.76    41.17     0.63 o
   2   2   0  7575.25  7673.49    43.06 o
   3   2   0  1271.28  1225.63     7.17 o
   4   2   0    10.39    11.32     0.50 o
   5   2   0   126.20   171.10     1.86 o
   6   2   0     0.41     0.43     0.27 <
   7   2   0   139.41   121.31     1.50 o
   8   2   0    48.14    53.29     0.87 o
   9   2   0   293.10   317.88     2.76 o
  10   2   0     0.97     1.09     0.24 o
  11   2   0     6.36     6.33     0.30 o
   0   3   0  1531.43  1325.10    12.16 o
   1   3   0  2537.30  2599.10    14.62 o
   2   3   0  9067.71  9083.21    49.06 o
   3   3   0  3031.57  2888.92    14.72 o
   4   3   0  2022.53  2104.51    13.50 o
   5   3   0    43.11    42.71     0.92 o
   6   3   0    12.28    14.32     0.62 o
   7   3   0    15.24    11.60     0.46 o
   8   3   0    91.56    89.16     1.15 o
   9   3   0    26.60    23.87     0.67 o
  10   3   0    18.46    16.38     0.52 o
  11   3   0    41.86    45.18     0.69 o
   0   4   0  9944.68  9261.23   115.33 o
   1   4   0  1198.84  1233.04     6.81 o
   2   4   0   120.06   158.32     1.54 o
   3   4   0  2736.18  2628.98    14.47 o
   4   4   0   243.21   244.25     2.39 o
   5   4   0   109.22   125.47     1.65 o
   6   4   0   376.11   394.07     3.61 o
   7   4   0   151.64   136.82     1.52 o
   8   4   0    61.41    69.83     1.11 o
   9   4   0    33.74    33.28     0.81 o
  10   4   0     0.81     1.47     0.25 o
  11   4   0     0.71     0.78     0.15 o
   0   5   0    38.20    19.84     0.74 o
   1   5   0  6439.31  6405.45    33.35 o
   2   5   0  4153.28  3982.94    20.16 o
   3   5   0  1234.63  1333.78     7.52 o
   4   5   0  1650.53  1709.09     9.21 o
   5   5   0   547.89   545.35     3.73 o
   6   5   0   249.55   278.33     2.97 o
   7   5   0    12.00    10.19     0.44 o
   8   5   0   141.26   146.03     1.69 o
   9   5   0     0.96     1.77     0.27 o
  10   5   0     0.25    -0.18     0.21 <
  11   5   0    53.40    65.97     1.66 o
   0   6   0   991.20  1141.82    10.34 o
   1   6   0 12715.10 12691.00    77.41 o
   2   6   0   557.53   548.06     4.14 o
   3   6   0   592.94   617.86     4.41 o
   4   6   0    56.27    60.35     1.14 o
   5   6   0   715.74   705.74     4.68 o
   6   6   0    54.41    59.45     1.01 o
   7   6   0   195.97   180.62     1.94 o
   8   6   0    86.38    85.55     1.25 o
   9   6   0     3.54     5.06     0.33 o
  10   6   0    17.77    17.20     0.57 o
   0   7   0  1500.30  1412.93    12.72 o
   1   7   0   602.25   578.21     4.46 o
   2   7   0  4069.73  4418.55    24.18 o
   3   7   0   228.21   233.93     2.57 o
   4   7   0  2014.68  1987.76    10.14 o
   5   7   0   656.26   632.03     4.62 o
   6   7   0   117.29   108.00     1.20 o
   7   7   0   607.14   572.90     4.10 o
   8   7   0     1.81     1.31     0.27 o
   9   7   0    95.95   101.28     1.33 o
  10   7   0    43.65    40.35     0.78 o
   0   8   0  1147.08   991.50     9.80 o
   1   8   0   603.81   594.72     4.54 o
   2   8   0   463.39   506.25     4.78 o
   3   8   0  1506.40  1519.82     8.47 o
   4   8   0   125.29   150.71     1.88 o
   5   8   0    82.70    93.06     1.49 o
   6   8   0    31.33    31.31     0.67 o
   7   8   0    93.95   104.09     1.42 o
   8   8   0    83.74    83.53     1.28 o
   9   8   0    33.83    30.27     0.65 o
  10   8   0    88.75    96.48     1.34 o
   0   9   0    85.27    53.18     1.65 o
   1   9   0   414.99   393.83     3.60 o
   2   9   0  2371.64  2350.65    12.69 o
   3   9   0  1725.39  1735.89     9.48 o
   4   9   0    46.61    31.36     0.90 o
   5   9   0    43.23    41.57     1.07 o
   6   9   0   250.68   253.47     2.26 o
   7   9   0     5.84     4.33     0.35 o
   8   9   0   485.05   493.73     3.80 o
   9   9   0    36.28    30.56     0.64 o
  10   9   0    44.43    38.74     0.75 o
   0  10   0   560.83   585.79     7.14 o
   1  10   0   206.86   211.50     2.02 o
   2  10   0   703.82   795.41     5.11 o
   3  10   0    81.22   103.38     1.49 o
   4  10   0   829.71   754.00     5.33 o
   5  10   0   255.79   260.90     2.25 o
   6  10   0   148.21   138.47     1.63 o
   7  10   0    87.86    74.73     1.15 o
   8  10   0     0.63     0.98     0.27 o
   9  10   0   408.59   402.50     3.01 o
  10  10   0     8.67    11.82     0.49 o
   0  11   0    40.01    35.63     0.94 o
   1  11   0   284.05   250.29     2.18 o
   2  11   0   782.93   788.85     5.22 o
   3  11   0   475.69   481.97     3.85 o
   4  11   0    92.90    94.86     1.60 o
   5  11   0   109.86   105.24     1.36 o
   6  11   0     5.65     4.76     0.36 o
   7  11   0     0.46     0.24     0.23 <
   8  11   0     1.32     2.74     0.28 o
   9  11   0   104.21   119.65     1.47 o
  10  11   0     0.24    -0.02     0.16 <
   0  12   0   935.03   982.80     7.42 o
   1  12   0    23.08    26.70     0.65 o
   2  12   0  1365.43  1296.42     8.13 o
   3  12   0   900.41   853.70     5.72 o
   4  12   0   193.81   176.98     1.78 o
   5  12   0   415.60   404.40     2.94 o
   6  12   0   707.35   720.53     4.44 o
   7  12   0   196.15   194.53     1.89 o
   8  12   0    59.28    60.10     0.95 o
   9  12   0   114.83   121.49     1.90 o
   0  13   0     0.93     0.80     0.30 <
   1  13   0   890.11   936.93     5.47 o
   2  13   0     3.95     4.80     0.41 o
   3  13   0  1074.99  1038.01     7.27 o
   4  13   0     3.49     1.33     0.24 o
   5  13   0   279.96   260.63     2.28 o
   6  13   0    70.50    65.06     0.98 o
   7  13   0   126.36   118.49     1.39 o
   8  13   0    46.92    52.35     0.89 o
   9  13   0     8.23     8.84     0.49 o
   0  14   0    84.14    90.64     1.84 o
   1  14   0   165.98   165.67     1.98 o
   2  14   0     3.47     3.07     0.39 o
   3  14   0     2.91     1.27     0.25 o
   4  14   0  1036.11  1078.99     5.75 o
   5  14   0    77.89    70.31     0.98 o
   6  14   0   107.06   103.55     1.31 o
   7  14   0     0.14     1.01     0.23 o
   8  14   0     0.49     0.18     0.21 <
   9  14   0    13.11    16.92     0.66 o
   0  15   0   414.22   358.04     3.51 o
   1  15   0   185.53   179.50     1.71 o
   2  15   0     0.12    -0.09     0.25 <
   3  15   0    25.94    23.46     0.64 o
   4  15   0    95.66    92.49     1.46 o
   5  15   0   302.54   314.76     2.48 o
   6  15   0     3.33     2.96     0.29 o
   7  15   0     3.50     4.85     0.34 o
   8  15   0     5.95     6.27     0.46 o
   9  15   0    17.66    13.31     0.60 o
   0  16   0    28.67    29.28     0.87 o
   1  16   0   221.10   212.79     1.81 o
   2  16   0   123.34   128.13     1.41 o
   3  16   0     0.00     0.33     0.29 <
   4  16   0    69.54    60.93     1.14 o
   5  16   0     7.78     8.18     0.43 o
   6  16   0    39.47    37.31     0.86 o
   7  16   0    12.27     9.86     0.47 o
   8  16   0     0.63     0.21     0.26 <
   0  17   0   527.86   498.87     4.31 o
   1  17   0   181.59   164.37     1.59 o
   2  17   0    10.36    11.44     0.44 o
   3  17   0   151.51   165.43     1.78 o
   4  17   0   375.42   363.08     3.08 o
   5  17   0   315.90   323.54     2.82 o
   6  17   0     2.00     2.43     0.28 o
   7  17   0     3.76     4.68     0.33 o
   8  17   0     1.81     2.06     0.29 o
   0  18   0    22.46    23.08     0.80 o
   1  18   0   175.00   175.46     1.62 o
   2  18   0   659.78   685.45     4.29 o
   3  18   0   132.26   141.49     1.57 o
   4  18   0    24.99    33.49     0.75 o
   5  18   0   137.98   134.54     1.58 o
   6  18   0     6.92     4.58     0.28 o
   7  18   0    17.61    19.32     0.68 o
   8  18   0     0.11     0.49     0.27 <
   0  19   0    15.82    19.28     0.76 o
   1  19   0   274.14   291.17     2.32 o
   2  19   0     0.67     3.47     0.27 o
   3  19   0    11.97    11.58     0.47 o
   4  19   0    47.87    58.04     0.97 o
   5  19   0   223.18   226.84     2.12 o
   6  19   0    31.81    25.31     0.59 o
   7  19   0    55.29    58.34     1.19 o
   0  20   0   242.81   238.63     3.11 o
   1  20   0   337.96   324.76     2.61 o
   2  20   0     0.10    -0.20     0.24 <
   3  20   0    13.72    13.86     0.49 o
   4  20   0     1.87     0.78     0.21 o
   5  20   0    41.75    38.41     0.81 o
   6  20   0    51.19    48.84     1.18 o
   7  20   0    78.97    73.76     2.55 o
   0  21   0   355.77   346.91     3.89 o
   1  21   0     9.62     9.99     0.40 o
   2  21   0     1.53     2.13     0.28 o
   3  21   0    66.40    62.89     1.00 o
   4  21   0     7.47    10.08     0.39 o
   5  21   0    49.12    42.71     1.04 o
   6  21   0    27.51    25.52     1.06 o
   0  22   0     0.09     0.76     0.30 <
   1  22   0    43.97    42.38     0.90 o
   2  22   0     1.17     0.07     0.23 <
   3  22   0   252.61   254.88     2.41 o
   4  22   0     0.97     0.47     0.24 <
   5  22   0    13.40    15.38     0.71 o
   0  23   0    24.31    31.98     1.10 o
   1  23   0    37.80    38.18     0.90 o
   2  23   0   125.27   117.44     1.62 o
   3  23   0    58.65    60.74     1.39 o
   4  23   0    14.61    10.36     0.61 o
   0  24   0    10.23    12.51     0.69 o
   1  24   0   101.62   106.04     1.69 o
   2  24   0    36.79    34.51     0.87 o
   3  24   0     8.80     6.85     0.40 o
   4  24   0    24.68    18.98     1.24 o
   0  25   0     1.02     0.79     0.48 <
   1  25   0     4.89     4.67     0.54 o
   2  25   0     1.72     1.54     0.55 <
   2   0   1 10245.70 10715.60   127.86 o
   2   0  -1 10247.20 10208.50    84.72 o
   4   0   1    54.38    69.69     2.31 o
   4   0  -1    54.15    70.03     1.80 o
   6   0   1  1213.13  1136.10    10.25 o
   6   0  -1  1212.82  1133.20    11.93 o
   8   0   1   182.83   185.03     2.93 o
   8   0  -1   183.07   187.82     2.74 o
  10   0   1    14.46    14.19     0.74 o
  10   0  -1    14.39    14.69     0.66 o
   1   1   1  3356.41  3360.23    28.58 o
   1   1  -1  3356.53  3362.68    18.57 o
   2   1   1  4404.92  4408.04    27.45 o
   2   1  -1  4404.78  4290.11    26.68 o
   3   1   1    53.00    47.97     1.24 o
   3   1  -1    53.18    45.90     0.99 o
   4   1   1   509.51   507.61     4.82 o
   4   1  -1   509.80   511.93     4.57 o
   5   1   1   196.36   192.87     1.98 o
   5   1  -1   196.16   196.09     2.09 o
   6   1   1    99.61   111.44     1.69 o
   6   1  -1    99.56   114.35     1.98 o
   7   1   1     9.56     9.48     0.41 o
   7   1  -1     9.58     9.28     0.43 o
   8   1   1    40.05    42.36     0.92 o
   8   1  -1    40.02    41.20     0.81 o
   9   1   1   102.94   102.74     1.21 o
   9   1  -1   102.99   102.89     1.33 o
  10   1   1   107.92   103.35     1.27 o
  10   1  -1   107.94   102.93     1.27 o
  11   1   1     4.97     3.86     0.29 o
  11   1  -1     4.95     3.73     0.22 o
   1   2   1   134.17   121.41     1.52 o
   1   2  -1   134.20   115.56     1.01 o
   2   2   1  1545.70  1474.94    10.06 o
   2   2  -1  1545.46  1457.55     8.45 o
   3   2   1   139.16   153.87     2.17 o
   3   2  -1   139.07   154.65     1.90 o
   4   2   1    15.39    19.13     0.75 o
   4   2  -1    15.35    17.89     0.74 o
   5   2   1    99.30    95.83     1.30 o
   5   2  -1    99.33    97.40     1.42 o
   6   2   1    34.84    35.97     0.94 o
   6   2  -1    34.91    36.89     1.07 o
   7   2   1   184.36   202.64     1.97 o
   7   2  -1   184.24   204.25     2.04 o
   8   2   1   520.29   524.70     3.60 o
   8   2  -1   520.23   529.84     4.02 o
   9   2   1    96.20    95.32     1.19 o
   9   2  -1    96.25    96.33     1.42 o
  10   2   1    11.18    12.91     0.47 o
  10   2  -1    11.17    12.96     0.44 o
  11   2   1    28.41    26.56     0.66 o
  11   2  -1    28.43    26.82     0.52 o
   1   3   1  3556.39  3752.49    24.84 o
   1   3  -1  3556.85  3697.87    21.83 o
   2   3   1    72.69    56.94     1.15 o
   2   3  -1    72.87    56.12     0.91 o
   3   3   1  6750.93  6940.17    46.09 o
   3   3  -1  6750.77  6808.37    38.17 o
   4   3   1  1202.30  1207.95     8.51 o
   4   3  -1  1202.24  1206.22     7.99 o
   5   3   1    69.13    66.10     1.14 o
   5   3  -1    69.44    64.34     1.18 o
   6   3   1   372.47   329.24     3.21 o
   6   3  -1   372.54   331.97     3.42 o
   7   3   1    80.52    73.88     1.18 o
   7   3  -1    80.35    73.49     1.16 o
   8   3   1    64.25    69.75     0.94 o
   8   3  -1    64.37    68.80     1.12 o
   9   3   1   150.31   157.71     1.72 o
   9   3  -1   150.47   159.29     1.73 o
  10   3   1    39.22    39.92     0.91 o
  10   3  -1    39.24    39.45     0.70 o
  11   3   1     3.67     2.83     0.25 o
  11   3  -1     3.65     2.50     0.20 o
   1   4   1 15304.90 14684.50   177.63 o
   1   4  -1 15304.30 15805.30   152.58 o
   2   4   1 11016.80 11153.40    66.92 o
   2   4  -1 11016.90 11423.50    59.04 o
   3   4   1   888.57   967.12     7.28 o
   3   4  -1   888.45   966.00     6.57 o
   4   4   1   200.06   173.28     2.10 o
   4   4  -1   200.31   176.29     2.01 o
   5   4   1   583.89   609.02     4.57 o
   5   4  -1   583.66   599.92     4.66 o
   6   4   1    26.58    28.52     0.86 o
   6   4  -1    26.66    27.40     0.92 o
   7   4   1   176.45   175.69     1.77 o
   7   4  -1   176.68   176.56     1.90 o
   8   4   1    43.54    39.48     0.72 o
   8   4  -1    43.58    39.35     0.88 o
   9   4   1    35.20    35.45     0.76 o
   9   4  -1    35.13    36.38     0.80 o
  10   4   1    41.50    40.95     0.85 o
  10   4  -1    41.56    40.71     0.77 o
  11   4   1    21.43    18.71     0.53 o
  11   4  -1    21.41    19.42     0.87 o
   1   5   1  4013.70  3753.38    23.84 o
   1   5  -1  4013.65  3669.36    20.88 o
   2   5   1   173.43   175.93     2.29 o
   2   5  -1   173.52   174.20     2.15 o
   3   5   1   511.41   495.82     4.37 o
   3   5  -1   511.42   498.60     4.32 o
   4   5   1  1506.24  1611.28     9.53 o
   4   5  -1  1505.99  1611.51     8.75 o
   5   5   1   736.36   699.01     4.64 o
   5   5  -1   736.67   693.75     5.09 o
   6   5   1    93.26    99.31     1.52 o
   6   5  -1    93.26    97.74     1.58 o
   7   5   1    79.46    81.20     1.14 o
   7   5  -1    79.44    78.65     1.24 o
   8   5   1   100.10    89.71     1.25 o
   8   5  -1   100.05    91.44     1.25 o
   9   5   1     7.31     6.66     0.36 o
   9   5  -1     7.33     6.30     0.39 o
  10   5   1     0.17     0.16     0.23 <
  10   5  -1     0.18     0.19     0.22 <
   1   6   1  2278.15  2262.81    13.39 o
   1   6  -1  2277.99  2254.37    12.89 o
   2   6   1  1423.58  1506.61     9.68 o
   2   6  -1  1423.81  1514.62    10.38 o
   3   6   1   228.38   191.93     2.50 o
   3   6  -1   228.43   188.38     2.53 o
   4   6   1   210.26   202.53     1.92 o
   4   6  -1   210.25   203.90     2.14 o
   5   6   1   828.35   890.69     5.75 o
   5   6  -1   827.96   884.09     6.17 o
   6   6   1    54.83    57.93     1.00 o
   6   6  -1    54.90    59.35     0.92 o
   7   6   1   788.93   796.08     4.83 o
   7   6  -1   788.96   789.56     4.73 o
   8   6   1    66.14    68.58     1.08 o
   8   6  -1    66.13    68.78     1.07 o
   9   6   1    30.14    31.21     0.75 o
   9   6  -1    30.07    32.37     0.74 o
  10   6   1    12.09    14.36     0.51 o
  10   6  -1    12.07    13.15     0.48 o
   1   7   1   170.39   154.03     1.81 o
   1   7  -1   170.33   153.56     1.81 o
   2   7   1   549.89   542.03     4.51 o
   2   7  -1   549.84   543.64     4.90 o
   3   7   1   963.02  1015.62     6.36 o
   3   7  -1   963.10  1019.99     6.23 o
   4   7   1    51.50    58.38     1.02 o
   4   7  -1    51.49    58.46     1.00 o
   5   7   1    71.95    74.00     1.36 o
   5   7  -1    71.95    73.38     1.39 o
   6   7   1   820.20   792.39     4.60 o
   6   7  -1   820.19   793.09     4.17 o
   7   7   1    75.73    78.83     1.23 o
   7   7  -1    75.76    76.40     1.15 o
   8   7   1    12.00    10.31     0.50 o
   8   7  -1    12.04    10.84     0.47 o
   9   7   1    16.14    17.46     0.56 o
   9   7  -1    16.14    17.14     0.52 o
  10   7   1    71.89    77.00     1.18 o
  10   7  -1    71.83    78.93     1.15 o
   1   8   1   290.70   269.88     2.97 o
   1   8  -1   290.76   268.05     2.90 o
   2   8   1  1461.55  1494.23    10.01 o
   2   8  -1  1461.23  1491.35    10.87 o
   3   8   1    42.08    31.71     0.76 o
   3   8  -1    42.09    30.26     0.71 o
   4   8   1   152.60   139.16     1.80 o
   4   8  -1   152.65   138.81     1.64 o
   5   8   1    53.82    53.74     1.19 o
   5   8  -1    53.77    55.37     1.19 o
   6   8   1   170.22   182.29     1.84 o
   6   8  -1   170.24   184.07     1.75 o
   7   8   1   955.21  1016.31     6.59 o
   7   8  -1   955.33  1002.23     6.25 o
   8   8   1    35.46    37.57     0.88 o
   8   8  -1    35.52    37.20     0.74 o
   9   8   1    10.32     9.24     0.40 o
   9   8  -1    10.33     8.96     0.38 o
  10   8   1    11.02    11.91     0.41 o
  10   8  -1    11.01    11.07     0.41 o
   1   9   1   403.87   403.49     3.94 o
   1   9  -1   403.85   402.26     3.72 o
   2   9   1   227.36   241.95     2.19 o
   2   9  -1   227.43   243.64     2.45 o
   3   9   1  3217.07  3206.39    15.71 o
   3   9  -1  3217.72  3200.15    14.23 o
   4   9   1    62.41    55.60     1.21 o
   4   9  -1    62.56    55.60     0.99 o
   5   9   1   240.45   242.57     2.73 o
   5   9  -1   240.49   244.42     2.59 o
   6   9   1   227.42   240.49     2.48 o
   6   9  -1   227.17   245.34     2.10 o
   7   9   1    88.10    88.79     1.24 o
   7   9  -1    88.15    86.76     1.14 o
   8   9   1   214.38   213.60     2.15 o
   8   9  -1   214.31   212.43     1.90 o
   9   9   1     0.29    -0.08     0.20 <
   9   9  -1     0.29     0.23     0.20 <
  10   9   1   141.57   150.40     1.80 o
  10   9  -1   141.68   149.10     1.68 o
   1  10   1    70.02    98.26     1.43 o
   1  10  -1    69.99    98.39     1.44 o
   2  10   1   865.48   904.45     5.52 o
   2  10  -1   865.10   909.70     5.52 o
   3  10   1   299.62   289.77     2.86 o
   3  10  -1   299.73   285.58     2.44 o
   4  10   1    45.53    60.29     1.25 o
   4  10  -1    45.54    60.03     1.16 o
   5  10   1    36.82    39.82     0.86 o
   5  10  -1    36.70    40.28     0.79 o
   6  10   1     1.72     1.96     0.30 o
   6  10  -1     1.72     0.96     0.25 o
   7  10   1    96.65    93.92     1.35 o
   7  10  -1    96.64    94.85     1.20 o
   8  10   1     3.66     3.71     0.35 o
   8  10  -1     3.65     3.84     0.30 o
   9  10   1    55.95    54.68     0.83 o
   9  10  -1    55.97    54.19     0.93 o
  10  10   1    27.18    32.38     0.68 o
  10  10  -1    27.14    33.30     0.72 o
   1  11   1   153.08   161.63     1.55 o
   1  11  -1   153.12   160.74     1.60 o
   2  11   1    16.43    18.71     0.64 o
   2  11  -1    16.41    18.59     0.60 o
   3  11   1   126.77   157.74     2.23 o
   3  11  -1   126.73   156.35     1.84 o
   4  11   1   220.02   245.84     2.81 o
   4  11  -1   220.04   248.90     2.77 o
   5  11   1   126.51   115.36     1.51 o
   5  11  -1   126.58   115.53     1.40 o
   6  11   1    33.57    33.57     0.79 o
   6  11  -1    33.63    34.31     0.78 o
   7  11   1   166.55   175.35     1.84 o
   7  11  -1   166.48   172.95     1.78 o
   8  11   1   191.35   196.70     2.00 o
   8  11  -1   191.21   194.37     1.90 o
   9  11   1    23.92    23.35     0.61 o
   9  11  -1    23.94    23.49     0.62 o
  10  11   1    15.28    12.36     0.71 o
  10  11  -1    15.30    10.96     0.48 o
   1  12   1   151.54   159.43     1.61 o
   1  12  -1   151.49   158.76     1.69 o
   2  12   1   143.70   141.20     1.75 o
   2  12  -1   143.51   141.34     1.70 o
   3  12   1    98.26    95.07     1.85 o
   3  12  -1    98.27    94.45     1.46 o
   4  12   1   141.01   136.90     1.56 o
   4  12  -1   141.03   134.41     1.54 o
   5  12   1    61.20    56.84     0.94 o
   5  12  -1    61.15    57.51     1.05 o
   6  12   1    25.34    23.40     0.58 o
   6  12  -1    25.37    22.71     0.62 o
   7  12   1    33.04    36.35     0.75 o
   7  12  -1    33.08    34.89     0.78 o
   8  12   1     9.10     8.55     0.40 o
   8  12  -1     9.12     8.72     0.44 o
   9  12   1     4.06     4.76     0.37 o
   9  12  -1     4.05     4.58     0.34 o
   1  13   1    87.31    86.56     1.20 o
   1  13  -1    87.33    87.71     1.28 o
   2  13   1    98.96   101.37     1.51 o
   2  13  -1    98.99   100.88     1.55 o
   3  13   1   177.64   184.60     2.59 o
   3  13  -1   177.35   179.09     1.81 o
   4  13   1    90.05    84.97     1.25 o
   4  13  -1    90.13    85.77     1.22 o
   5  13   1   634.95   604.97     3.72 o
   5  13  -1   635.38   611.21     4.10 o
   6  13   1   630.12   654.17     3.95 o
   6  13  -1   629.94   652.41     4.34 o
   7  13   1     6.25     5.29     0.34 o
   7  13  -1     6.29     5.74     0.41 o
   8  13   1    21.02    19.54     0.54 o
   8  13  -1    21.01    20.38     0.63 o
   9  13   1    27.58    28.11     0.77 o
   9  13  -1    27.51    27.85     0.80 o
   1  14   1    16.73    21.62     0.64 o
   1  14  -1    16.73    20.08     0.68 o
   2  14   1    30.43    25.80     0.74 o
   2  14  -1    30.47    25.81     0.71 o
   3  14   1   480.80   468.72     3.75 o
   3  14  -1   480.90   469.21     3.31 o
   4  14   1   641.62   630.40     4.13 o
   4  14  -1   641.59   625.23     4.16 o
   5  14   1   163.00   152.48     1.62 o
   5  14  -1   162.93   152.76     1.73 o
   6  14   1    20.52    21.42     0.53 o
   6  14  -1    20.52    21.68     0.63 o
   7  14   1     3.32     3.51     0.29 o
   7  14  -1     3.32     3.50     0.33 o
   8  14   1    62.18    68.15     1.16 o
   8  14  -1    62.27    67.84     1.24 o
   9  14   1    16.57    17.63     0.63 o
   9  14  -1    16.56    18.07     0.68 o
   1  15   1    43.28    43.34     0.80 o
   1  15  -1    43.30    41.49     0.69 o
   2  15   1     1.94     2.58     0.28 o
   2  15  -1     1.93     2.44     0.24 o
   3  15   1   505.64   496.91     3.81 o
   3  15  -1   505.73   493.95     3.33 o
   4  15   1   145.34   160.67     1.94 o
   4  15  -1   145.35   161.05     1.99 o
   5  15   1    36.47    34.98     0.78 o
   5  15  -1    36.47    37.77     0.91 o
   6  15   1    31.46    28.92     0.66 o
   6  15  -1    31.47    28.18     0.77 o
   7  15   1     1.50     1.32     0.26 o
   7  15  -1     1.51     1.30     0.29 o
   8  15   1    12.49    13.22     0.59 o
   8  15  -1    12.49    14.62     0.65 o
   9  15   1     3.14     3.10     0.39 o
   9  15  -1     3.14     3.08     0.25 o
   1  16   1    83.59    80.82     1.08 o
   1  16  -1    83.63    77.95     0.97 o
   2  16   1    79.87    81.48     1.30 o
   2  16  -1    80.02    82.24     1.05 o
   3  16   1    16.38    13.93     0.60 o
   3  16  -1    16.34    13.26     0.49 o
   4  16   1  1243.78  1217.25     7.62 o
   4  16  -1  1243.61  1220.30     7.36 o
   5  16   1    28.19    27.88     0.73 o
   5  16  -1    28.22    27.30     0.78 o
   6  16   1    70.89    76.03     1.13 o
   6  16  -1    70.94    76.54     1.25 o
   7  16   1     0.03     0.32     0.21 <
   7  16  -1     0.03     0.21     0.27 <
   8  16   1    19.08    17.21     0.65 o
   8  16  -1    19.14    17.96     0.73 o
   1  17   1    91.89    85.74     1.15 o
   1  17  -1    91.91    87.71     1.17 o
   2  17   1   279.02   255.99     2.43 o
   2  17  -1   279.08   253.54     2.09 o
   3  17   1    53.81    47.96     0.99 o
   3  17  -1    53.73    48.24     0.81 o
   4  17   1    58.05    52.43     1.05 o
   4  17  -1    57.98    54.03     1.15 o
   5  17   1    51.10    47.99     0.89 o
   5  17  -1    51.19    47.76     0.99 o
   6  17   1     1.79     1.41     0.21 o
   6  17  -1     1.79     1.39     0.27 o
   7  17   1     2.72     2.93     0.32 o
   7  17  -1     2.72     3.17     0.31 o
   8  17   1     3.76     4.51     0.51 o
   8  17  -1     3.76     4.23     0.31 o
   1  18   1   138.28   133.98     1.42 o
   1  18  -1   138.27   135.57     1.42 o
   2  18   1   256.22   261.22     2.45 o
   2  18  -1   256.23   257.67     2.03 o
   3  18   1    72.56    77.69     1.16 o
   3  18  -1    72.52    76.60     1.12 o
   4  18   1    49.55    60.42     1.06 o
   4  18  -1    49.53    59.57     1.13 o
   5  18   1   160.27   156.87     1.72 o
   5  18  -1   160.32   157.31     1.76 o
   6  18   1    20.53    22.19     0.55 o
   6  18  -1    20.51    22.85     0.62 o
   7  18   1     5.32     5.25     0.49 o
   7  18  -1     5.32     4.55     0.38 o
   8  18  -1    25.41    25.38     0.97 o
   1  19   1   102.18   103.02     1.33 o
   1  19  -1   102.17   104.63     1.23 o
   2  19   1    97.58    99.10     1.38 o
   2  19  -1    97.40    97.82     1.23 o
   3  19   1     2.14     2.96     0.30 o
   3  19  -1     2.13     2.66     0.30 o
   4  19   1    85.30    84.58     1.12 o
   4  19  -1    85.36    83.59     1.31 o
   5  19   1    62.54    58.37     0.90 o
   5  19  -1    62.60    57.32     1.01 o
   6  19   1    21.80    18.30     0.53 o
   6  19  -1    21.82    18.98     0.59 o
   7  19   1     2.16     1.72     0.26 o
   7  19  -1     2.16     1.87     0.28 o
   1  20   1    93.81    91.71     1.24 o
   1  20  -1    93.80    92.51     1.14 o
   2  20   1    10.92    11.17     0.46 o
   2  20  -1    10.94    10.62     0.45 o
   3  20   1    87.66    77.90     1.17 o
   3  20  -1    87.76    76.90     1.18 o
   4  20   1    37.24    31.68     0.63 o
   4  20  -1    37.19    32.33     0.86 o
   5  20   1    65.78    68.07     0.95 o
   5  20  -1    65.73    67.72     1.10 o
   6  20   1    11.46     8.93     0.44 o
   6  20  -1    11.46     8.88     0.62 o
   7  20  -1    20.26    20.04     0.86 o
   1  21   1    97.25   100.39     1.48 o
   1  21  -1    97.26   100.66     1.31 o
   2  21   1    95.14   101.68     1.32 o
   2  21  -1    95.10   103.21     1.29 o
   3  21   1    48.19    51.25     0.94 o
   3  21  -1    48.19    52.54     0.91 o
   4  21   1    47.19    42.22     0.80 o
   4  21  -1    47.22    42.77     0.81 o
   5  21   1    19.86    18.69     0.74 o
   5  21  -1    19.84    19.73     0.83 o
   6  21   1     4.44     3.36     0.39 o
   6  21  -1     4.43     3.33     0.34 o
   1  22   1    84.23    86.40     1.60 o
   1  22  -1    84.21    86.57     1.25 o
   2  22   1    14.85    14.30     0.52 o
   2  22  -1    14.88    14.30     0.49 o
   3  22   1    87.99    93.28     1.27 o
   3  22  -1    88.01    94.22     1.51 o
   4  22   1    39.70    36.60     0.85 o
   4  22  -1    39.66    37.71     1.14 o
   5  22   1    13.50     9.93     0.56 o
   5  22  -1    13.49     9.90     0.46 o
   1  23   1    14.47    15.82     0.69 o
   1  23  -1    14.48    16.16     0.51 o
   2  23   1    31.47    30.48     0.92 o
   2  23  -1    31.42    30.34     0.85 o
   3  23   1   142.48   156.12     2.17 o
   3  23  -1   142.38   164.67     3.01 o
   4  23   1     3.49     2.55     0.30 o
   4  23  -1     3.50     2.03     0.28 o
   5  23  -1    14.64    14.61     1.04 o
   1  24   1     3.58     3.92     0.42 o
   1  24  -1     3.58     3.99     0.40 o
   2  24   1     1.81     1.69     0.27 o
   2  24  -1     1.81     2.35     0.39 o
   3  24   1    48.54    52.38     1.61 o
   3  24  -1    48.52    51.84     1.13 o
   4  24  -1     5.90     6.26     0.75 o
   1  25   1     6.09     7.09     0.42 o
   1  25  -1     6.08     7.33     0.58 o
   2  25   1    12.39     9.16     0.50 o
   2  25  -1    12.39     8.62     0.63 o
   2   0   2  2868.43  2596.69    20.88 o
   2   0  -2  2868.75  2556.45    21.28 o
   4   0   2   398.68   383.38     5.93 o
   4   0  -2   398.82   368.02     4.57 o
   6   0   2     1.84     2.96     0.59 o
   6   0  -2     1.84     2.05     0.46 o
   8   0   2   171.83   187.75     2.93 o
   8   0  -2   171.78   185.67     3.00 o
  10   0   2    76.46    72.92     1.80 o
  10   0  -2    76.53    73.30     1.29 o
   0   1   2   905.80   851.21     8.08 o
   0   1  -2   905.92   822.95     8.67 o
   1   1   2    73.54    84.22     1.45 o
   1   1  -2    73.44    79.35     0.97 o
   2   1   2  1096.42  1033.23     6.92 o
   2   1  -2  1096.75  1000.39     6.08 o
   3   1   2    34.31    34.57     0.89 o
   3   1  -2    34.38    35.92     1.03 o
   4   1   2   141.07   159.21     2.26 o
   4   1  -2   141.08   155.85     1.97 o
   5   1   2   147.93   161.43     2.07 o
   5   1  -2   147.84   163.18     1.93 o
   6   1   2    80.40    77.75     1.50 o
   6   1  -2    80.37    76.71     1.73 o
   7   1   2   276.46   245.90     2.30 o
   7   1  -2   276.28   248.03     2.49 o
   8   1   2   106.25   114.00     1.54 o
   8   1  -2   106.23   115.08     1.53 o
   9   1   2    79.04    76.62     1.04 o
   9   1  -2    79.04    76.82     1.06 o
  10   1   2    60.17    57.38     0.98 o
  10   1  -2    60.21    57.39     0.82 o
  11   1   2     2.19     1.30     0.21 o
  11   1  -2     2.18     1.54     0.22 o
   0   2   2   149.27   115.85     2.28 o
   0   2  -2   149.38   111.24     2.21 o
   1   2   2   560.61   535.97     4.78 o
   1   2  -2   560.65   518.57     3.98 o
   2   2   2  2369.37  2417.44    16.99 o
   2   2  -2  2369.52  2370.33    14.68 o
   3   2   2   298.87   255.69     3.04 o
   3   2  -2   299.00   248.73     3.22 o
   4   2   2    98.83    91.20     1.68 o
   4   2  -2    98.93    89.03     1.66 o
   5   2   2   684.69   767.92     5.98 o
   5   2  -2   684.43   762.87     5.73 o
   6   2   2    64.05    75.28     1.47 o
   6   2  -2    64.02    77.28     1.63 o
   7   2   2   108.25   103.40     1.37 o
   7   2  -2   108.22   103.53     1.40 o
   8   2   2   129.50   127.99     1.59 o
   8   2  -2   129.56   124.44     1.55 o
   9   2   2   212.51   224.21     2.11 o
   9   2  -2   212.45   226.70     2.15 o
  10   2   2    14.11    12.52     0.50 o
  10   2  -2    14.10    13.11     0.41 o
  11   2   2     0.40     0.19     0.20 <
  11   2  -2     0.40     0.22     0.18 <
   0   3   2  5713.12  5450.94    67.78 o
   0   3  -2  5713.97  5264.84    41.10 o
   1   3   2    49.05    46.95     0.88 o
   1   3  -2    49.13    44.58     0.91 o
   2   3   2   530.22   519.67     5.11 o
   2   3  -2   529.97   513.27     4.31 o
   3   3   2    47.37    36.37     1.03 o
   3   3  -2    47.27    35.62     1.13 o
   4   3   2  1103.27  1195.57     8.44 o
   4   3  -2  1103.42  1194.71     7.95 o
   5   3   2   266.09   246.36     2.93 o
   5   3  -2   266.16   249.95     2.99 o
   6   3   2   277.47   300.53     3.07 o
   6   3  -2   277.21   299.89     3.64 o
   7   3   2   181.17   174.84     1.84 o
   7   3  -2   181.07   175.91     1.89 o
   8   3   2    14.15    12.76     0.46 o
   8   3  -2    14.16    12.09     0.47 o
   9   3   2    59.93    63.53     1.01 o
   9   3  -2    59.92    64.48     1.09 o
  10   3   2     3.77     2.83     0.28 o
  10   3  -2     3.76     2.40     0.22 o
  11   3  -2    32.61    35.19     1.62 o
   0   4   2   338.55   378.16     4.80 o
   0   4  -2   338.40   363.90     3.83 o
   1   4   2   605.18   597.41     4.46 o
   1   4  -2   604.86   580.18     3.73 o
   2   4   2   281.03   281.47     3.24 o
   2   4  -2   281.21   277.34     2.63 o
   3   4   2   405.31   384.03     4.05 o
   3   4  -2   405.48   392.34     3.94 o
   4   4   2   646.71   619.44     4.88 o
   4   4  -2   646.66   614.28     4.46 o
   5   4   2    36.98    38.28     0.98 o
   5   4  -2    37.04    37.25     1.02 o
   6   4   2   144.38   141.40     1.65 o
   6   4  -2   144.25   143.16     1.71 o
   7   4   2   415.48   390.38     3.05 o
   7   4  -2   415.17   387.83     3.18 o
   8   4   2     2.47     2.41     0.25 o
   8   4  -2     2.47     2.45     0.27 o
   9   4   2    85.65    83.86     1.23 o
   9   4  -2    85.61    84.33     1.24 o
  10   4   2    44.73    44.42     1.26 o
  10   4  -2    44.75    45.60     0.79 o
   0   5   2  1635.42  1530.73    15.13 o
   0   5  -2  1635.12  1494.03    12.08 o
   1   5   2  1015.44  1020.67     7.22 o
   1   5  -2  1015.36   991.97     6.46 o
   2   5   2   277.48   237.43     3.01 o
   2   5  -2   277.50   236.32     2.20 o
   3   5   2   421.94   418.50     4.21 o
   3   5  -2   421.77   418.30     3.97 o
   4   5   2   949.83  1005.83     5.98 o
   4   5  -2   949.57  1030.68     6.32 o
   5   5   2   954.92   948.38     6.35 o
   5   5  -2   955.15   948.55     6.39 o
   6   5   2   293.39   296.78     2.52 o
   6   5  -2   293.40   299.69     2.56 o
   7   5   2    28.22    31.14     0.77 o
   7   5  -2    28.22    28.94     0.75 o
   8   5   2    58.30    57.83     0.93 o
   8   5  -2    58.32    58.80     0.99 o
   9   5   2    10.23    11.55     0.49 o
   9   5  -2    10.20    10.65     0.45 o
  10   5   2    74.60    73.43     1.60 o
  10   5  -2    74.61    70.72     0.94 o
   0   6   2    54.80    65.03     1.81 o
   0   6  -2    54.72    65.94     1.53 o
   1   6   2   733.15   708.04     5.56 o
   1   6  -2   733.46   696.68     5.14 o
   2   6   2   576.39   554.09     5.46 o
   2   6  -2   576.47   551.61     4.12 o
   3   6   2   274.05   248.79     3.00 o
   3   6  -2   273.95   252.71     2.33 o
   4   6   2   336.46   349.98     2.88 o
   4   6  -2   336.67   347.07     3.04 o
   5   6   2   369.33   372.45     3.36 o
   5   6  -2   369.02   374.64     3.44 o
   6   6   2    17.82    15.88     0.59 o
   6   6  -2    17.81    14.78     0.49 o
   7   6   2   217.69   221.19     2.19 o
   7   6  -2   217.76   220.98     2.28 o
   8   6   2   100.50   102.37     1.34 o
   8   6  -2   100.52   103.24     1.33 o
   9   6   2    16.19    14.95     0.53 o
   9   6  -2    16.17    14.34     0.50 o
  10   6   2     2.09     1.95     0.36 o
  10   6  -2     2.09     1.76     0.22 o
   0   7   2   779.99   719.93     8.53 o
   0   7  -2   780.42   693.90     6.94 o
   1   7   2   684.43   741.14     6.32 o
   1   7  -2   684.14   728.10     5.67 o
   2   7   2   141.79   138.90     2.21 o
   2   7  -2   141.96   137.59     1.83 o
   3   7   2   693.98   738.61     4.81 o
   3   7  -2   694.23   746.01     4.15 o
   4   7   2  1139.35  1134.88     6.45 o
   4   7  -2  1138.67  1133.37     6.64 o
   5   7   2   194.71   192.13     2.21 o
   5   7  -2   194.76   194.26     2.47 o
   6   7   2   451.76   453.09     3.62 o
   6   7  -2   451.79   447.89     3.16 o
   7   7   2   388.50   382.76     3.01 o
   7   7  -2   388.50   373.07     3.34 o
   8   7   2    37.35    36.38     0.85 o
   8   7  -2    37.32    36.02     0.80 o
   9   7   2     1.16     1.01     0.22 o
   9   7  -2     1.16     1.47     0.26 o
  10   7   2     5.86     4.81     0.37 o
  10   7  -2     5.84     5.05     0.29 o
   0   8   2   334.85   446.92     7.71 o
   0   8  -2   335.03   418.16     5.09 o
   1   8   2    98.13    96.25     2.02 o
   1   8  -2    98.18    95.12     1.59 o
   2   8   2   167.21   158.52     2.08 o
   2   8  -2   167.29   158.25     1.65 o
   3   8   2   110.61   126.25     1.52 o
   3   8  -2   110.58   126.58     1.44 o
   4   8   2     8.06     5.50     0.38 o
   4   8  -2     8.05     5.88     0.40 o
   5   8   2   100.52    89.96     1.55 o
   5   8  -2   100.53    88.49     1.65 o
   6   8   2    34.50    33.01     0.87 o
   6   8  -2    34.49    32.31     0.76 o
   7   8   2    43.24    42.34     0.89 o
   7   8  -2    43.23    41.34     0.86 o
   8   8   2   120.55   119.80     1.59 o
   8   8  -2   120.58   117.99     1.47 o
   9   8   2     7.27     7.12     0.36 o
   9   8  -2     7.27     8.22     0.39 o
  10   8   2    18.89    20.23     0.65 o
  10   8  -2    18.92    19.41     0.48 o
   0   9   2   837.04   894.38     9.32 o
   0   9  -2   836.96   883.16     6.82 o
   1   9   2   239.10   277.85     2.95 o
   1   9  -2   239.16   272.05     2.29 o
   2   9   2   128.17    99.98     1.46 o
   2   9  -2   128.25    98.12     1.21 o
   3   9   2   967.12  1012.69     6.03 o
   3   9  -2   967.08  1025.01     5.82 o
   4   9   2    86.23    83.30     1.45 o
   4   9  -2    86.16    82.94     1.42 o
   5   9   2    34.16    35.92     0.79 o
   5   9  -2    34.12    36.03     0.76 o
   6   9   2   293.18   269.80     2.79 o
   6   9  -2   293.22   269.56     2.29 o
   7   9   2    73.38    70.31     1.28 o
   7   9  -2    73.32    68.75     1.02 o
   8   9   2    66.28    67.57     1.14 o
   8   9  -2    66.32    66.63     1.07 o
   9   9   2    45.40    40.82     0.79 o
   9   9  -2    45.40    41.51     0.81 o
  10   9   2    47.25    43.66     1.01 o
  10   9  -2    47.26    41.50     0.71 o
   0  10   2   245.92   261.68     4.05 o
   0  10  -2   245.73   255.85     3.03 o
   1  10   2   474.47   505.90     4.57 o
   1  10  -2   474.57   503.92     3.36 o
   2  10   2   632.50   703.16     4.67 o
   2  10  -2   632.57   703.28     4.29 o
   3  10   2   392.84   408.47     3.59 o
   3  10  -2   392.75   402.19     3.18 o
   4  10   2   218.27   193.30     2.30 o
   4  10  -2   218.23   194.15     2.32 o
   5  10   2   110.11   104.26     1.47 o
   5  10  -2   110.18   105.26     1.31 o
   6  10   2     8.21     7.68     0.45 o
   6  10  -2     8.24     7.93     0.36 o
   7  10   2    96.43    90.06     1.37 o
   7  10  -2    96.47    88.13     1.12 o
   8  10   2   136.21   145.58     1.75 o
   8  10  -2   136.15   145.12     1.60 o
   9  10   2    88.83    85.28     1.13 o
   9  10  -2    88.81    86.84     1.31 o
  10  10   2    13.21    16.48     0.66 o
  10  10  -2    13.21    16.16     0.47 o
   0  11   2   840.41   852.46     8.23 o
   0  11  -2   840.59   849.35     6.53 o
   1  11   2    27.95    24.18     0.66 o
   1  11  -2    27.95    25.36     0.66 o
   2  11   2   483.33   500.80     4.47 o
   2  11  -2   483.07   496.38     3.40 o
   3  11   2   171.12   174.89     2.20 o
   3  11  -2   171.05   176.96     2.02 o
   4  11   2    27.98    30.05     0.78 o
   4  11  -2    28.03    31.29     0.66 o
   5  11   2    69.28    68.97     1.13 o
   5  11  -2    69.26    68.80     1.07 o
   6  11   2     8.36     8.14     0.43 o
   6  11  -2     8.38     7.33     0.34 o
   7  11   2    36.91    44.99     0.91 o
   7  11  -2    36.91    45.21     0.85 o
   8  11   2    10.88    12.80     0.47 o
   8  11  -2    10.88    12.41     0.51 o
   9  11   2    15.99    17.34     0.53 o
   9  11  -2    16.01    18.72     0.62 o
  10  11  -2    29.61    28.05     1.43 o
   0  12   2   785.72   799.25     6.65 o
   0  12  -2   785.89   799.26     6.40 o
   1  12   2    22.05    20.51     0.63 o
   1  12  -2    22.04    20.96     0.63 o
   2  12   2    88.21    77.21     1.54 o
   2  12  -2    88.25    76.57     1.19 o
   3  12   2   778.95   780.70     6.77 o
   3  12  -2   778.98   772.03     5.41 o
   4  12   2   108.21   105.73     1.40 o
   4  12  -2   108.26   106.21     1.16 o
   5  12   2    15.88    13.53     0.51 o
   5  12  -2    15.87    12.86     0.48 o
   6  12   2   140.37   140.45     1.64 o
   6  12  -2   140.46   139.01     1.59 o
   7  12   2    33.18    35.08     0.79 o
   7  12  -2    33.19    33.92     0.81 o
   8  12   2     7.37     6.79     0.35 o
   8  12  -2     7.35     6.64     0.44 o
   9  12   2    94.73    89.25     1.36 o
   9  12  -2    94.75    94.49     1.46 o
   0  13   2   122.56   139.12     2.10 o
   0  13  -2   122.64   140.28     2.74 o
   1  13   2    69.71    73.86     1.20 o
   1  13  -2    69.80    74.59     1.31 o
   2  13   2   337.45   318.58     3.09 o
   2  13  -2   337.62   316.75     2.99 o
   3  13   2    36.06    31.29     0.89 o
   3  13  -2    36.11    31.06     0.70 o
   4  13   2    10.35     8.68     0.45 o
   4  13  -2    10.38     8.30     0.37 o
   5  13   2   140.50   131.50     1.68 o
   5  13  -2   140.61   133.21     1.47 o
   6  13   2    95.61    99.28     1.34 o
   6  13  -2    95.66    97.87     1.31 o
   7  13   2    20.70    16.80     0.51 o
   7  13  -2    20.79    17.30     0.61 o
   8  13   2    15.19    17.36     0.52 o
   8  13  -2    15.19    15.92     0.59 o
   9  13   2    21.68    20.75     0.73 o
   9  13  -2    21.66    21.30     0.69 o
   0  14   2   401.38   408.30     4.40 o
   0  14  -2   401.46   413.41     5.28 o
   1  14   2   160.22   165.99     1.95 o
   1  14  -2   160.36   164.32     2.14 o
   2  14   2    36.84    36.80     0.92 o
   2  14  -2    36.88    37.13     0.71 o
   3  14   2    32.20    32.94     0.83 o
   3  14  -2    32.18    34.72     0.78 o
   4  14   2   130.74   146.58     1.80 o
   4  14  -2   130.66   149.89     1.73 o
   5  14   2    45.61    44.36     0.90 o
   5  14  -2    45.58    44.04     0.94 o
   6  14   2     0.32     0.53     0.25 <
   6  14  -2     0.31     0.39     0.24 <
   7  14   2     0.47     0.82     0.24 o
   7  14  -2     0.47     1.12     0.27 o
   8  14   2     4.31     4.64     0.35 o
   8  14  -2     4.31     4.86     0.41 o
   9  14   2    17.38    20.24     0.73 o
   9  14  -2    17.41    21.36     0.62 o
   0  15   2   267.41   264.77     2.97 o
   0  15  -2   267.29   266.22     2.54 o
   1  15   2     6.09     4.34     0.32 o
   1  15  -2     6.11     4.39     0.27 o
   2  15   2   245.10   254.31     2.75 o
   2  15  -2   245.15   251.84     2.00 o
   3  15   2    32.56    33.40     0.89 o
   3  15  -2    32.56    31.92     0.72 o
   4  15   2   146.75   157.74     1.78 o
   4  15  -2   146.74   156.97     1.76 o
   5  15   2   121.65   126.72     1.57 o
   5  15  -2   121.73   130.20     1.66 o
   6  15   2    32.23    32.27     0.86 o
   6  15  -2    32.22    31.51     0.77 o
   7  15   2     2.22     2.35     0.27 o
   7  15  -2     2.22     1.94     0.30 o
   8  15   2     1.01     1.13     0.30 o
   8  15  -2     1.01     0.70     0.25 <
   0  16   2   641.77   648.20     5.47 o
   0  16  -2   641.87   642.74     4.72 o
   1  16   2    11.35    14.09     0.51 o
   1  16  -2    11.38    13.92     0.41 o
   2  16   2     0.50     1.12     0.30 o
   2  16  -2     0.51     1.03     0.24 o
   3  16   2    47.44    52.05     1.02 o
   3  16  -2    47.45    51.22     0.94 o
   4  16   2   413.93   427.23     3.58 o
   4  16  -2   414.17   428.81     3.52 o
   5  16   2    35.49    32.00     0.80 o
   5  16  -2    35.49    30.56     0.77 o
   6  16   2     1.36     1.28     0.29 o
   6  16  -2     1.35     1.48     0.26 o
   7  16   2    11.11     9.56     0.44 o
   7  16  -2    11.12     8.27     0.43 o
   8  16   2    16.35    15.53     0.63 o
   8  16  -2    16.34    15.73     0.60 o
   0  17   2    72.29    77.46     1.69 o
   0  17  -2    72.34    80.39     1.49 o
   1  17   2    81.30    76.30     1.25 o
   1  17  -2    81.28    76.67     1.01 o
   2  17   2    61.68    60.40     1.09 o
   2  17  -2    61.63    59.94     0.85 o
   3  17   2     8.02     7.75     0.42 o
   3  17  -2     8.07     7.80     0.40 o
   4  17   2    82.81    77.26     1.26 o
   4  17  -2    82.81    77.18     1.30 o
   5  17   2   107.56   108.45     1.48 o
   5  17  -2   107.66   108.84     1.54 o
   6  17   2    54.23    50.66     1.02 o
   6  17  -2    54.25    51.15     0.91 o
   7  17   2     3.42     3.36     0.36 o
   7  17  -2     3.42     3.64     0.44 o
   8  17   2    11.19     9.60     0.43 o
   8  17  -2    11.17    10.38     0.49 o
   0  18   2   173.09   158.74     2.33 o
   0  18  -2   173.02   163.83     2.52 o
   1  18   2    78.63    81.56     1.35 o
   1  18  -2    78.58    82.51     0.98 o
   2  18   2   197.35   209.47     2.22 o
   2  18  -2   197.30   208.98     1.85 o
   3  18   2     4.13     4.80     0.37 o
   3  18  -2     4.14     5.60     0.35 o
   4  18   2    11.11    10.43     0.47 o
   4  18  -2    11.11    10.86     0.54 o
   5  18   2    32.32    32.08     0.80 o
   5  18  -2    32.33    31.98     0.83 o
   6  18   2    11.38    10.42     0.43 o
   6  18  -2    11.38     9.51     0.43 o
   7  18   2     3.45     3.61     0.29 o
   7  18  -2     3.45     2.63     0.42 o
   0  19   2   360.66   354.55     4.31 o
   0  19  -2   360.49   365.44     3.90 o
   1  19   2    94.06    96.03     1.55 o
   1  19  -2    94.02    98.48     1.19 o
   2  19   2    35.32    34.60     0.88 o
   2  19  -2    35.31    33.24     0.77 o
   3  19   2     9.22     8.58     0.44 o
   3  19  -2     9.21     9.27     0.41 o
   4  19   2    73.01    76.10     1.20 o
   4  19  -2    73.07    79.02     1.26 o
   5  19   2   101.57   110.46     1.32 o
   5  19  -2   101.63   109.59     1.52 o
   6  19   2    13.86    13.41     0.48 o
   6  19  -2    13.90    13.92     0.65 o
   7  19   2    70.75    75.03     1.53 o
   7  19  -2    70.77    82.71     1.47 o
   0  20   2   107.50   101.91     2.25 o
   0  20  -2   107.50   101.82     1.75 o
   1  20   2    27.51    27.19     0.76 o
   1  20  -2    27.50    27.37     0.66 o
   2  20   2    23.78    25.07     0.70 o
   2  20  -2    23.77    24.72     0.65 o
   3  20   2    81.09    83.61     1.25 o
   3  20  -2    81.14    87.23     1.40 o
   4  20   2     3.96     3.42     0.29 o
   4  20  -2     3.94     3.38     0.34 o
   5  20   2    15.37    14.99     0.45 o
   5  20  -2    15.38    15.09     0.55 o
   6  20   2    39.73    40.84     0.89 o
   6  20  -2    39.76    45.24     1.34 o
   0  21   2   149.97   148.70     3.05 o
   0  21  -2   149.89   151.34     2.35 o
   1  21   2    19.36    17.85     0.70 o
   1  21  -2    19.38    17.84     0.54 o
   2  21   2    26.81    29.75     0.76 o
   2  21  -2    26.82    30.00     0.71 o
   3  21   2    17.71    15.26     0.51 o
   3  21  -2    17.73    16.25     0.62 o
   4  21   2     6.28     6.77     0.33 o
   4  21  -2     6.28     7.34     0.38 o
   5  21   2    19.28    21.35     0.88 o
   5  21  -2    19.26    20.72     0.73 o
   6  21   2    16.03    13.13     0.71 o
   6  21  -2    16.03    14.29     0.64 o
   0  22   2    34.16    29.93     1.70 o
   0  22  -2    34.20    28.65     0.91 o
   1  22   2    53.79    51.77     1.02 o
   1  22  -2    53.74    52.36     0.95 o
   2  22   2    45.55    39.72     0.88 o
   2  22  -2    45.50    40.50     0.92 o
   3  22   2    23.88    22.61     0.63 o
   3  22  -2    23.87    22.46     0.66 o
   4  22   2    25.29    24.69     0.87 o
   4  22  -2    25.29    22.94     0.86 o
   5  22   2    60.83    55.45     1.29 o
   5  22  -2    60.86    56.18     1.72 o
   0  23   2     6.79    11.22     1.00 o
   0  23  -2     6.79    10.22     0.56 o
   1  23   2     6.19     6.64     0.50 o
   1  23  -2     6.23     6.40     0.33 o
   2  23   2     4.72     6.25     0.61 o
   2  23  -2     4.74     6.13     0.51 o
   3  23   2    81.93    83.51     1.66 o
   3  23  -2    81.89    79.88     1.41 o
   4  23   2    32.16    33.02     0.99 o
   4  23  -2    32.19    32.91     0.90 o
   0  24   2     8.60     7.26     0.75 o
   0  24  -2     8.60     6.81     0.65 o
   1  24   2    26.91    28.59     0.94 o
   1  24  -2    26.88    29.21     0.89 o
   2  24   2    20.10    19.66     0.74 o
   2  24  -2    20.09    18.81     0.63 o
   3  24   2    25.14    22.46     0.79 o
   3  24  -2    25.16    23.74     0.72 o
   0  25   2     1.36     1.78     0.37 o
   0  25  -2     1.36     1.36     0.35 o
   1  25   2    10.68    11.04     0.50 o
   1  25  -2    10.65    10.31     0.46 o
   2  25   2     7.81     8.75     0.48 o
   2  25  -2     7.81     7.19     0.73 o
   2   0   3   828.35   915.06    11.48 o
   2   0  -3   827.83   900.43     8.94 o
   4   0   3   911.81   991.45    11.86 o
   4   0  -3   911.78   969.04     7.32 o
   6   0   3   277.31   270.71     3.51 o
   6   0  -3   276.81   267.48     3.31 o
   8   0   3   273.35   294.19     4.34 o
   8   0  -3   273.67   295.82     3.17 o
  10   0   3    67.78    58.28     1.96 o
  10   0  -3    67.59    65.47     1.48 o
   1   1   3  2894.73  2901.15    19.57 o
   1   1  -3  2894.39  2775.90    17.83 o
   2   1   3   611.65   589.13     4.85 o
   2   1  -3   611.52   578.72     4.19 o
   3   1   3   357.13   375.81     4.37 o
   3   1  -3   356.98   367.86     3.41 o
   4   1   3   531.05   554.40     5.52 o
   4   1  -3   531.08   539.00     3.88 o
   5   1   3   239.00   226.38     3.15 o
   5   1  -3   239.24   220.81     2.46 o
   6   1   3   130.59   134.03     1.60 o
   6   1  -3   130.57   132.07     1.60 o
   7   1   3   195.45   194.91     2.18 o
   7   1  -3   195.48   195.69     2.06 o
   8   1   3    55.78    54.41     1.15 o
   8   1  -3    55.81    54.45     0.88 o
   9   1   3    85.38    82.09     1.35 o
   9   1  -3    85.44    83.15     1.05 o
  10   1   3     9.63    10.19     0.53 o
  10   1  -3     9.63    10.03     0.44 o
   1   2   3   910.27   830.91     7.88 o
   1   2  -3   910.39   814.91     6.11 o
   2   2   3   341.07   322.61     3.43 o
   2   2  -3   341.20   314.83     3.11 o
   3   2   3   349.82   339.78     3.97 o
   3   2  -3   349.74   332.63     3.97 o
   4   2   3   956.03   953.89     8.19 o
   4   2  -3   955.68   944.21     6.18 o
   5   2   3   187.56   200.38     2.94 o
   5   2  -3   187.67   200.90     2.29 o
   6   2   3    84.39    82.95     1.29 o
   6   2  -3    84.37    82.41     1.20 o
   7   2   3   104.85   106.22     1.57 o
   7   2  -3   104.76   106.82     1.43 o
   8   2   3   112.56   115.66     1.73 o
   8   2  -3   112.50   115.08     1.35 o
   9   2   3   147.50   141.06     1.72 o
   9   2  -3   147.57   146.64     1.38 o
  10   2   3    33.09    35.62     1.05 o
  10   2  -3    33.06    35.76     0.72 o
   1   3   3   367.53   347.75     3.09 o
   1   3  -3   367.62   343.35     3.59 o
   2   3   3   115.12   122.51     1.85 o
   2   3  -3   114.93   120.36     2.00 o
   3   3   3   125.41   125.46     1.86 o
   3   3  -3   125.35   126.03     1.99 o
   4   3   3   604.95   641.00     4.95 o
   4   3  -3   605.03   640.53     4.59 o
   5   3   3   289.64   285.66     3.34 o
   5   3  -3   289.92   284.49     2.95 o
   6   3   3     1.14     3.77     0.30 o
   6   3  -3     1.15     3.03     0.27 o
   7   3   3    32.25    31.97     0.86 o
   7   3  -3    32.32    31.78     0.78 o
   8   3   3    52.43    56.71     1.11 o
   8   3  -3    52.48    57.05     0.92 o
   9   3   3   132.74   129.33     1.64 o
   9   3  -3   132.82   129.42     1.31 o
  10   3   3    82.16    87.86     1.53 o
  10   3  -3    82.24    85.57     1.14 o
   1   4   3   131.84   139.48     2.11 o
   1   4  -3   131.81   140.99     2.59 o
   2   4   3     9.90     9.18     0.52 o
   2   4  -3     9.93     8.60     0.57 o
   3   4   3  1043.12  1073.39     7.98 o
   3   4  -3  1043.40  1069.90     6.90 o
   4   4   3   116.64   106.83     1.67 o
   4   4  -3   116.59   107.91     1.55 o
   5   4   3   173.25   170.17     2.49 o
   5   4  -3   173.27   170.53     2.36 o
   6   4   3    70.28    77.35     1.21 o
   6   4  -3    70.28    77.93     1.07 o
   7   4   3    45.20    46.13     1.02 o
   7   4  -3    45.13    45.31     0.82 o
   8   4   3    90.64    83.84     1.47 o
   8   4  -3    90.72    81.43     1.17 o
   9   4   3     9.60    10.15     0.46 o
   9   4  -3     9.57    11.02     0.40 o
  10   4   3    27.81    29.11     0.82 o
  10   4  -3    27.86    28.66     0.67 o
   1   5   3   210.39   228.34     2.66 o
   1   5  -3   210.33   222.62     4.33 o
   2   5   3   270.25   279.07     3.46 o
   2   5  -3   270.23   280.41     3.82 o
   3   5   3   159.39   164.85     1.83 o
   3   5  -3   159.33   166.69     2.10 o
   4   5   3   491.44   487.34     3.88 o
   4   5  -3   491.41   491.10     4.10 o
   5   5   3    14.98    13.72     0.66 o
   5   5  -3    14.99    12.98     0.66 o
   6   5   3    69.80    58.86     1.20 o
   6   5  -3    69.79    61.56     0.98 o
   7   5   3   123.84   129.30     1.63 o
   7   5  -3   123.94   129.10     1.40 o
   8   5   3    90.40    86.43     1.25 o
   8   5  -3    90.43    85.81     1.25 o
   9   5   3     8.03     9.67     0.44 o
   9   5  -3     8.02     9.12     0.35 o
  10   5   3    12.76    12.35     0.52 o
  10   5  -3    12.74    12.44     0.44 o
   1   6   3   416.57   362.65     4.28 o
   1   6  -3   416.67   365.67     5.18 o
   2   6   3   799.78   885.53     7.17 o
   2   6  -3   799.79   881.20     6.42 o
   3   6   3   356.48   442.33     3.50 o
   3   6  -3   356.57   441.01     3.40 o
   4   6   3   499.91   482.78     3.84 o
   4   6  -3   499.86   480.29     4.03 o
   5   6   3    41.22    42.36     1.09 o
   5   6  -3    41.15    42.43     1.20 o
   6   6   3    35.64    37.01     1.00 o
   6   6  -3    35.58    36.03     0.70 o
   7   6   3   125.10   133.41     1.53 o
   7   6  -3   124.99   132.27     1.61 o
   8   6   3    17.86    20.82     0.61 o
   8   6  -3    17.84    20.35     0.64 o
   9   6   3    32.70    31.62     0.84 o
   9   6  -3    32.64    33.56     0.61 o
  10   6   3    14.77    16.23     0.58 o
  10   6  -3    14.79    16.21     0.52 o
   1   7   3   672.90   718.24     6.57 o
   1   7  -3   672.88   709.43     5.43 o
   2   7   3   412.93   442.39     3.98 o
   2   7  -3   412.99   440.73     4.03 o
   3   7   3   284.13   294.55     2.64 o
   3   7  -3   284.24   289.48     2.53 o
   4   7   3   411.27   397.25     3.35 o
   4   7  -3   411.03   394.95     3.75 o
   5   7   3   318.43   343.69     2.96 o
   5   7  -3   318.50   336.06     3.00 o
   6   7   3   220.38   225.51     2.50 o
   6   7  -3   220.30   223.73     2.10 o
   7   7   3    17.44    17.50     0.57 o
   7   7  -3    17.45    16.70     0.55 o
   8   7   3    43.91    39.71     0.87 o
   8   7  -3    43.87    37.42     0.80 o
   9   7   3     2.80     2.73     0.28 o
   9   7  -3     2.80     2.89     0.24 o
  10   7   3    94.48    95.62     1.45 o
  10   7  -3    94.51    96.75     1.28 o
   1   8   3    41.51    32.12     0.95 o
   1   8  -3    41.50    33.51     0.68 o
   2   8   3   519.03   516.53     4.53 o
   2   8  -3   519.12   518.01     3.79 o
   3   8   3    75.42    80.31     1.26 o
   3   8  -3    75.41    79.77     1.26 o
   4   8   3   149.04   153.71     1.76 o
   4   8  -3   149.04   155.58     2.21 o
   5   8   3   166.58   153.49     1.80 o
   5   8  -3   166.66   153.29     1.58 o
   6   8   3    41.59    45.89     1.13 o
   6   8  -3    41.62    46.39     0.92 o
   7   8   3    82.87    90.44     1.46 o
   7   8  -3    82.93    88.40     1.14 o
   8   8   3    55.21    56.14     1.09 o
   8   8  -3    55.15    56.33     0.97 o
   9   8   3    40.56    41.53     0.81 o
   9   8  -3    40.60    40.10     0.78 o
  10   8   3     3.92     4.44     0.35 o
  10   8  -3     3.92     4.13     0.26 o
   1   9   3   243.31   247.78     2.74 o
   1   9  -3   243.39   246.16     2.18 o
   2   9   3   774.89   787.50     6.25 o
   2   9  -3   774.66   782.43     5.32 o
   3   9   3   162.24   159.63     1.88 o
   3   9  -3   162.33   160.50     1.87 o
   4   9   3    31.85    43.58     0.95 o
   4   9  -3    31.80    40.64     1.13 o
   5   9   3   123.93   132.77     1.66 o
   5   9  -3   123.89   128.93     1.43 o
   6   9   3   262.22   246.32     2.71 o
   6   9  -3   262.49   238.61     2.23 o
   7   9   3     1.83     1.76     0.34 o
   7   9  -3     1.82     1.74     0.26 o
   8   9   3   132.81   135.88     1.64 o
   8   9  -3   132.76   134.74     1.55 o
   9   9   3     3.01     2.99     0.24 o
   9   9  -3     3.00     2.96     0.28 o
  10   9   3    21.80    17.62     1.24 o
  10   9  -3    21.83    19.26     0.56 o
   1  10   3   215.60   215.14     2.60 o
   1  10  -3   215.58   212.76     2.23 o
   2  10   3   309.48   332.82     3.41 o
   2  10  -3   309.34   334.03     3.07 o
   3  10   3   786.14   777.94     5.38 o
   3  10  -3   786.56   773.41     5.70 o
   4  10   3   509.09   482.48     3.87 o
   4  10  -3   509.08   478.74     3.38 o
   5  10   3    73.05    77.98     1.39 o
   5  10  -3    73.04    76.09     1.09 o
   6  10   3   135.52   135.62     1.97 o
   6  10  -3   135.48   134.51     1.49 o
   7  10   3    87.29    92.20     1.45 o
   7  10  -3    87.43    89.34     1.18 o
   8  10   3     9.12     8.62     0.40 o
   8  10  -3     9.14     8.66     0.42 o
   9  10   3   100.45   100.49     1.40 o
   9  10  -3   100.48   100.07     1.26 o
   1  11   3   744.36   775.28     6.09 o
   1  11  -3   744.41   770.42     5.37 o
   2  11   3   116.61   124.75     2.36 o
   2  11  -3   116.64   127.37     1.81 o
   3  11   3     4.40     5.29     0.46 o
   3  11  -3     4.40     4.60     0.42 o
   4  11   3   121.01   112.62     1.71 o
   4  11  -3   120.92   112.96     1.09 o
   5  11   3   158.51   157.70     1.86 o
   5  11  -3   158.48   158.19     1.65 o
   6  11   3   143.10   130.92     1.72 o
   6  11  -3   143.10   129.33     1.40 o
   7  11   3    56.05    55.38     0.98 o
   7  11  -3    56.06    55.97     0.93 o
   8  11   3    25.26    26.74     0.59 o
   8  11  -3    25.22    27.02     0.69 o
   9  11   3     1.82     1.91     0.29 o
   9  11  -3     1.82     1.59     0.22 o
   1  12   3   273.11   299.98     3.23 o
   1  12  -3   273.11   302.93     2.93 o
   2  12   3   160.20   168.66     2.63 o
   2  12  -3   160.31   164.66     2.15 o
   3  12   3   257.14   267.75     3.02 o
   3  12  -3   257.20   261.71     2.12 o
   4  12   3   173.42   164.48     2.17 o
   4  12  -3   173.33   165.75     1.42 o
   5  12   3    10.51    12.01     0.54 o
   5  12  -3    10.52    12.85     0.48 o
   6  12   3    80.94    75.90     1.36 o
   6  12  -3    80.98    73.93     1.06 o
   7  12   3     5.34     4.61     0.34 o
   7  12  -3     5.34     4.62     0.31 o
   8  12   3    10.63     7.67     0.37 o
   8  12  -3    10.60     7.66     0.44 o
   9  12   3     4.25     3.78     0.41 o
   9  12  -3     4.25     3.98     0.25 o
   1  13   3   103.72   114.18     1.80 o
   1  13  -3   103.81   113.79     1.82 o
   2  13   3    75.96    75.98     1.51 o
   2  13  -3    75.92    75.01     0.96 o
   3  13   3    71.79    63.92     1.40 o
   3  13  -3    71.78    62.46     0.93 o
   4  13   3    93.50    88.56     1.55 o
   4  13  -3    93.39    88.31     1.07 o
   5  13   3   368.03   368.70     3.39 o
   5  13  -3   367.84   361.40     2.74 o
   6  13   3     5.09     4.14     0.35 o
   6  13  -3     5.07     4.54     0.30 o
   7  13   3     8.96     9.68     0.43 o
   7  13  -3     8.93     8.78     0.46 o
   8  13   3    34.00    34.97     0.78 o
   8  13  -3    33.98    35.67     0.95 o
   9  13   3     4.31     3.28     0.42 o
   9  13  -3     4.28     4.19     0.30 o
   1  14   3   114.41   115.62     1.51 o
   1  14  -3   114.41   114.71     1.18 o
   2  14   3   112.35   103.21     1.51 o
   2  14  -3   112.26   104.50     1.17 o
   3  14   3    49.69    50.55     1.17 o
   3  14  -3    49.72    50.56     0.84 o
   4  14   3    43.02    36.47     1.10 o
   4  14  -3    43.05    37.42     0.64 o
   5  14   3    14.93    13.31     0.61 o
   5  14  -3    14.89    13.75     0.52 o
   6  14   3    16.56    16.67     0.59 o
   6  14  -3    16.53    16.33     0.59 o
   7  14   3     3.08     3.23     0.30 o
   7  14  -3     3.09     3.09     0.32 o
   8  14   3    17.15    18.27     0.67 o
   8  14  -3    17.18    19.11     0.61 o
   9  14  -3    10.83    10.19     0.87 o
   1  15   3    47.80    46.31     0.91 o
   1  15  -3    47.80    45.87     0.80 o
   2  15   3    29.65    24.87     0.78 o
   2  15  -3    29.64    25.59     0.61 o
   3  15   3     6.19     7.57     0.48 o
   3  15  -3     6.21     8.04     0.37 o
   4  15   3    34.30    33.59     0.87 o
   4  15  -3    34.32    33.84     0.69 o
   5  15   3     9.27     9.12     0.48 o
   5  15  -3     9.28     8.82     0.42 o
   6  15   3    27.23    27.54     0.77 o
   6  15  -3    27.24    27.19     0.68 o
   7  15   3     0.36     0.14     0.22 <
   7  15  -3     0.36     0.38     0.21 <
   8  15   3     1.61     1.64     0.30 o
   8  15  -3     1.62     1.08     0.26 o
   1  16   3    72.36    70.30     1.24 o
   1  16  -3    72.31    69.67     1.02 o
   2  16   3    40.67    39.28     1.02 o
   2  16  -3    40.59    39.00     0.77 o
   3  16   3    70.86    65.63     1.22 o
   3  16  -3    70.84    64.68     1.00 o
   4  16   3    18.09    16.44     0.63 o
   4  16  -3    18.16    15.12     0.54 o
   5  16   3    11.24    11.13     0.51 o
   5  16  -3    11.26    11.25     0.50 o
   6  16   3     5.16     4.86     0.36 o
   6  16  -3     5.17     5.20     0.33 o
   7  16   3    18.32    21.61     0.66 o
   7  16  -3    18.32    20.99     0.65 o
   8  16   3    37.15    40.89     1.14 o
   8  16  -3    37.22    40.27     0.86 o
   1  17   3    45.71    48.25     0.99 o
   1  17  -3    45.71    48.51     0.79 o
   2  17   3    27.99    28.12     0.79 o
   2  17  -3    27.99    26.43     0.65 o
   3  17   3    23.91    30.04     0.82 o
   3  17  -3    23.92    29.88     0.68 o
   4  17   3     4.59     3.78     0.36 o
   4  17  -3     4.60     3.90     0.37 o
   5  17   3   102.20   102.57     1.70 o
   5  17  -3   102.20   101.43     1.37 o
   6  17   3    29.82    29.73     0.71 o
   6  17  -3    29.81    29.72     0.77 o
   7  17   3     4.75     4.45     0.42 o
   7  17  -3     4.79     4.05     0.43 o
   8  17   3    18.59    19.19     1.14 o
   8  17  -3    18.59    21.10     0.87 o
   1  18   3   102.99   100.71     1.61 o
   1  18  -3   102.96   104.63     1.15 o
   2  18   3    23.87    23.29     0.72 o
   2  18  -3    23.87    22.15     0.61 o
   3  18   3    22.13    20.17     0.64 o
   3  18  -3    22.15    19.87     0.58 o
   4  18   3     6.35     6.95     0.45 o
   4  18  -3     6.35     7.19     0.43 o
   5  18   3     0.84     0.73     0.29 <
   5  18  -3     0.84     1.06     0.24 o
   6  18   3     1.21     1.62     0.29 o
   6  18  -3     1.20     1.90     0.32 o
   7  18   3     5.31     3.95     0.31 o
   7  18  -3     5.30     3.52     0.37 o
   1  19   3    90.74    89.81     1.51 o
   1  19  -3    90.77    91.41     1.17 o
   2  19   3   131.77   128.47     1.84 o
   2  19  -3   131.82   127.83     1.54 o
   3  19   3    20.71    24.45     0.67 o
   3  19  -3    20.68    25.17     0.65 o
   4  19   3    12.84    11.52     0.50 o
   4  19  -3    12.86    12.15     0.47 o
   5  19   3    54.28    50.43     1.05 o
   5  19  -3    54.25    50.47     0.90 o
   6  19   3    30.25    35.21     0.91 o
   6  19  -3    30.23    34.36     0.85 o
   7  19   3    24.09    24.43     0.77 o
   7  19  -3    24.11    24.93     0.98 o
   1  20   3    12.36    12.14     0.56 o
   1  20  -3    12.34    12.18     0.47 o
   2  20   3    28.18    27.45     0.74 o
   2  20  -3    28.19    28.58     0.71 o
   3  20   3    52.70    59.62     1.08 o
   3  20  -3    52.68    62.39     1.03 o
   4  20   3     0.37     0.18     0.23 <
   4  20  -3     0.38     0.48     0.25 <
   5  20   3     0.93     1.01     0.32 o
   5  20  -3     0.94     0.85     0.30 <
   6  20   3    31.71    26.61     0.68 o
   6  20  -3    31.69    28.22     0.98 o
   1  21   3    53.65    54.16     1.07 o
   1  21  -3    53.65    54.91     0.95 o
   2  21   3    23.28    21.98     0.69 o
   2  21  -3    23.29    23.10     0.60 o
   3  21   3     0.10     0.09     0.22 <
   3  21  -3     0.10     0.22     0.23 <
   4  21   3    20.48    24.58     0.62 o
   4  21  -3    20.45    24.70     0.85 o
   5  21   3    48.07    47.90     1.09 o
   5  21  -3    48.04    50.14     1.19 o
   1  22   3     1.64     1.07     0.26 o
   1  22  -3     1.64     1.56     0.23 o
   2  22   3    18.86    20.90     0.61 o
   2  22  -3    18.83    21.43     0.61 o
   3  22   3    40.61    38.36     1.01 o
   3  22  -3    40.63    37.12     1.01 o
   4  22   3     2.15     1.48     0.25 o
   4  22  -3     2.15     1.49     0.24 o
   5  22   3    12.75    14.68     0.61 o
   5  22  -3    12.74    15.34     0.65 o
   1  23   3    13.18    14.01     0.64 o
   1  23  -3    13.18    15.29     0.54 o
   2  23   3    36.35    37.37     1.07 o
   2  23  -3    36.40    36.50     0.85 o
   3  23   3    76.77    82.78     1.36 o
   3  23  -3    76.72    82.50     1.37 o
   4  23   3    18.37    22.87     0.96 o
   4  23  -3    18.37    22.00     0.77 o
   1  24   3    19.89    23.05     0.70 o
   1  24  -3    19.88    21.57     0.72 o
   2  24   3     2.93     1.86     0.27 o
   2  24  -3     2.93     1.87     0.23 o
   3  24   3     2.95     4.92     0.48 o
   3  24  -3     2.95     4.21     0.35 o
   1  25   3     4.20     6.18     0.48 o
   1  25  -3     4.20     5.18     0.66 o
   0   0   4  3471.70  3901.88    50.38 o
   0   0  -4  3473.07  3848.71    51.36 o
   2   0   4   410.50   455.50     5.31 o
   2   0  -4   409.50   440.81     6.35 o
   4   0   4   190.04   213.84     4.45 o
   4   0  -4   189.81   205.63     2.91 o
   6   0   4    27.25    27.91     1.05 o
   6   0  -4    27.17    26.96     0.86 o
   8   0   4   189.50   184.92     3.16 o
   8   0  -4   189.23   186.78     2.40 o
  10   0   4    68.49    66.54     1.56 o
  10   0  -4    68.54    67.55     1.38 o
   0   1   4   681.16   739.14    10.33 o
   0   1  -4   681.13   736.43     9.51 o
   1   1   4  1219.77  1234.45    10.51 o
   1   1  -4  1220.73  1219.42    11.35 o
   2   1   4    61.27    46.73     1.13 o
   2   1  -4    61.21    44.41     1.19 o
   3   1   4    20.92    18.64     0.72 o
   3   1  -4    20.98    18.55     0.57 o
   4   1   4   171.25   185.35     2.90 o
   4   1  -4   171.14   182.35     2.02 o
   5   1   4    53.19    55.96     1.68 o
   5   1  -4    53.15    57.96     1.21 o
   6   1   4    51.20    52.09     1.03 o
   6   1  -4    51.23    49.92     0.87 o
   7   1   4   192.74   192.90     2.18 o
   7   1  -4   192.65   193.97     1.79 o
   8   1   4    15.79    16.17     0.62 o
   8   1  -4    15.77    15.36     0.47 o
   9   1   4    77.75    70.49     1.27 o
   9   1  -4    77.73    73.58     0.94 o
  10   1   4    13.55    12.01     0.46 o
  10   1  -4    13.58    11.38     0.40 o
   0   2   4   578.63   603.13     8.95 o
   0   2  -4   579.23   601.99     9.65 o
   1   2   4   162.59   174.35     2.48 o
   1   2  -4   162.59   172.70     3.14 o
   2   2   4   208.52   228.40     3.03 o
   2   2  -4   208.40   228.08     2.92 o
   3   2   4   440.04   411.37     4.20 o
   3   2  -4   439.84   402.26     3.55 o
   4   2   4   165.73   173.51     2.69 o
   4   2  -4   165.76   171.74     2.09 o
   5   2   4   219.03   226.51     3.21 o
   5   2  -4   218.91   226.25     2.81 o
   6   2   4    42.09    43.55     1.02 o
   6   2  -4    42.12    42.67     0.78 o
   7   2   4    73.51    74.24     1.26 o
   7   2  -4    73.53    72.09     1.07 o
   8   2   4     8.64     8.06     0.50 o
   8   2  -4     8.67     8.27     0.37 o
   9   2   4    17.60    17.03     0.55 o
   9   2  -4    17.60    17.37     0.48 o
  10   2   4    30.12    27.55     0.73 o
  10   2  -4    30.07    26.21     0.69 o
   0   3   4  1253.34  1382.98    16.42 o
   0   3  -4  1252.99  1321.42    21.28 o
   1   3   4  1445.18  1507.38    11.83 o
   1   3  -4  1445.32  1485.00    13.45 o
   2   3   4   215.42   203.08     2.78 o
   2   3  -4   215.78   201.12     2.51 o
   3   3   4   523.55   532.02     5.40 o
   3   3  -4   524.12   515.02     3.97 o
   4   3   4    27.86    31.65     1.23 o
   4   3  -4    27.85    32.79     0.90 o
   5   3   4   131.62   150.67     2.69 o
   5   3  -4   131.50   150.51     2.25 o
   6   3   4   387.80   403.58     3.70 o
   6   3  -4   387.64   406.57     2.85 o
   7   3   4   101.42   110.45     1.68 o
   7   3  -4   101.45   109.71     1.34 o
   8   3   4    97.28   102.25     1.60 o
   8   3  -4    97.29   102.69     1.19 o
   9   3   4   136.02   133.81     1.60 o
   9   3  -4   135.98   134.54     1.29 o
  10   3   4    29.78    32.14     0.86 o
  10   3  -4    29.75    31.35     0.69 o
   0   4   4  1793.58  1891.81    25.93 o
   0   4  -4  1793.60  1793.46    27.35 o
   1   4   4  1034.34  1042.28     8.87 o
   1   4  -4  1035.45   997.24    10.09 o
   2   4   4   834.27   895.94     8.03 o
   2   4  -4   834.01   886.56     5.81 o
   3   4   4   256.92   278.15     3.16 o
   3   4  -4   256.97   272.28     2.78 o
   4   4   4   106.09    86.81     1.84 o
   4   4  -4   106.00    86.78     1.50 o
   5   4   4    97.46    94.99     2.01 o
   5   4  -4    97.39    98.57     1.54 o
   6   4   4    40.75    40.31     1.11 o
   6   4  -4    40.69    41.01     0.84 o
   7   4   4   437.60   423.90     3.93 o
   7   4  -4   437.59   419.82     3.18 o
   8   4   4    70.31    72.26     1.25 o
   8   4  -4    70.28    73.17     1.05 o
   9   4   4    26.84    28.49     0.68 o
   9   4  -4    26.82    28.74     0.58 o
  10   4   4    10.76    10.48     0.48 o
  10   4  -4    10.75    11.06     0.41 o
   0   5   4   585.98   579.74     9.24 o
   0   5  -4   585.85   591.52     7.54 o
   1   5   4    23.98    27.41     1.03 o
   1   5  -4    23.96    26.43     0.81 o
   2   5   4   207.28   229.44     3.26 o
   2   5  -4   207.24   228.78     2.60 o
   3   5   4   878.13   907.11     7.16 o
   3   5  -4   877.94   916.18     6.50 o
   4   5   4   348.10   344.29     3.54 o
   4   5  -4   348.07   356.59     3.55 o
   5   5   4   101.26   100.31     1.62 o
   5   5  -4   101.23    99.05     1.31 o
   6   5   4   187.38   177.91     2.66 o
   6   5  -4   187.45   178.59     1.78 o
   7   5   4    10.17    14.45     0.62 o
   7   5  -4    10.17    14.28     0.55 o
   8   5   4    49.01    47.41     0.93 o
   8   5  -4    49.02    46.08     0.89 o
   9   5   4    42.14    40.87     0.79 o
   9   5  -4    42.16    40.74     0.71 o
  10   5   4    28.85    30.26     0.82 o
  10   5  -4    28.85    28.82     0.68 o
   0   6   4  1007.91  1110.14    15.25 o
   0   6  -4  1007.72  1130.16    10.86 o
   1   6   4  1154.10  1161.87     9.88 o
   1   6  -4  1154.63  1147.94     6.99 o
   2   6   4  1052.87  1018.57     9.08 o
   2   6  -4  1052.45  1017.41     8.14 o
   3   6   4    44.09    43.53     1.06 o
   3   6  -4    43.98    46.18     1.22 o
   4   6   4   209.96   227.25     2.98 o
   4   6  -4   209.98   225.43     2.90 o
   5   6   4    25.16    26.01     0.89 o
   5   6  -4    25.11    27.54     0.64 o
   6   6   4    27.91    27.64     0.95 o
   6   6  -4    27.90    26.78     0.63 o
   7   6   4   136.34   134.82     1.79 o
   7   6  -4   136.40   132.36     1.47 o
   8   6   4     1.22     1.11     0.28 o
   8   6  -4     1.22     0.58     0.24 <
   9   6   4   138.69   135.15     1.91 o
   9   6  -4   138.66   138.18     1.49 o
  10   6   4    11.31    10.34     0.56 o
  10   6  -4    11.28    10.69     0.45 o
   0   7   4   871.61   822.70    12.41 o
   0   7  -4   871.83   818.14     6.94 o
   1   7   4    62.27    69.46     1.66 o
   1   7  -4    62.31    66.29     1.06 o
   2   7   4   996.91  1039.56     7.93 o
   2   7  -4   997.79  1032.92     7.28 o
   3   7   4   105.89    95.52     1.66 o
   3   7  -4   105.93    93.70     1.69 o
   4   7   4    94.93    85.62     1.61 o
   4   7  -4    94.83    85.42     1.75 o
   5   7   4    18.32    15.68     0.62 o
   5   7  -4    18.33    15.08     0.52 o
   6   7   4   263.57   265.31     2.89 o
   6   7  -4   263.42   259.90     2.24 o
   7   7   4   238.64   230.17     2.46 o
   7   7  -4   238.62   229.94     1.96 o
   8   7   4    26.93    26.99     0.69 o
   8   7  -4    26.90    27.61     0.70 o
   9   7   4    59.04    58.10     0.98 o
   9   7  -4    59.04    59.73     0.95 o
  10   7   4    61.33    64.04     1.71 o
  10   7  -4    61.31    65.23     1.08 o
   0   8   4   165.03   167.90     3.76 o
   0   8  -4   165.06   167.59     2.43 o
   1   8   4    13.19    14.19     0.64 o
   1   8  -4    13.20    14.50     0.52 o
   2   8   4   168.70   175.98     2.42 o
   2   8  -4   168.71   175.04     2.12 o
   3   8   4   102.70   100.69     1.66 o
   3   8  -4   102.76   102.96     1.62 o
   4   8   4    54.59    60.42     1.22 o
   4   8  -4    54.56    64.05     1.45 o
   5   8   4    15.81    13.07     0.57 o
   5   8  -4    15.81    12.93     0.44 o
   6   8   4   105.82   119.04     1.70 o
   6   8  -4   105.78   117.87     1.23 o
   7   8   4    17.75    15.12     0.55 o
   7   8  -4    17.74    15.46     0.54 o
   8   8   4    11.07    13.34     0.55 o
   8   8  -4    11.07    12.62     0.49 o
   9   8   4    19.14    18.15     0.65 o
   9   8  -4    19.14    17.68     0.56 o
  10   8   4     3.24     4.38     0.63 o
  10   8  -4     3.25     4.44     0.45 o
   0   9   4   984.65  1127.33    11.55 o
   0   9  -4   984.56  1126.87     9.25 o
   1   9   4    60.60    61.97     1.49 o
   1   9  -4    60.48    63.18     1.14 o
   2   9   4   377.89   384.60     3.98 o
   2   9  -4   378.23   385.82     3.54 o
   3   9   4    58.52    59.93     1.30 o
   3   9  -4    58.51    62.09     1.38 o
   4   9   4    29.48    23.53     0.69 o
   4   9  -4    29.53    23.26     0.57 o
   5   9   4   138.91   143.00     1.87 o
   5   9  -4   138.85   139.44     1.62 o
   6   9   4    38.10    35.64     0.91 o
   6   9  -4    38.16    34.44     0.70 o
   7   9   4   205.61   201.62     2.39 o
   7   9  -4   205.54   200.41     1.94 o
   8   9   4    64.50    63.28     1.02 o
   8   9  -4    64.56    63.92     1.02 o
   9   9   4    40.59    44.73     0.97 o
   9   9  -4    40.59    44.82     0.90 o
   0  10   4   191.21   177.41     3.55 o
   0  10  -4   191.04   180.15     3.04 o
   1  10   4  1168.58  1222.67     9.51 o
   1  10  -4  1168.61  1216.87     8.11 o
   2  10   4   183.95   153.49     2.55 o
   2  10  -4   184.29   154.48     2.10 o
   3  10   4    79.54    79.19     1.49 o
   3  10  -4    79.54    79.89     1.61 o
   4  10   4    64.95    69.03     1.30 o
   4  10  -4    64.94    68.94     0.85 o
   5  10   4   145.37   132.11     1.93 o
   5  10  -4   145.44   127.32     1.44 o
   6  10   4    85.07    81.63     1.65 o
   6  10  -4    85.10    78.88     1.10 o
   7  10   4     9.48     5.67     0.37 o
   7  10  -4     9.53     5.93     0.36 o
   8  10   4    59.91    65.96     1.01 o
   8  10  -4    59.89    65.75     1.05 o
   9  10   4    35.42    35.52     0.80 o
   9  10  -4    35.41    35.47     0.75 o
   0  11   4   326.32   338.07     5.36 o
   0  11  -4   326.39   341.78     4.59 o
   1  11   4     4.02     3.44     0.42 o
   1  11  -4     4.04     3.91     0.36 o
   2  11   4    22.88    19.04     0.91 o
   2  11  -4    22.85    19.06     0.75 o
   3  11   4    51.32    54.42     1.14 o
   3  11  -4    51.36    55.11     0.76 o
   4  11   4    35.38    35.99     0.93 o
   4  11  -4    35.38    37.02     0.69 o
   5  11   4    10.07     9.79     0.54 o
   5  11  -4    10.06     9.74     0.36 o
   6  11   4     1.98     1.32     0.33 o
   6  11  -4     1.99     1.59     0.25 o
   7  11   4    37.68    37.73     0.86 o
   7  11  -4    37.67    37.15     0.74 o
   8  11   4     6.85     6.81     0.39 o
   8  11  -4     6.84     7.34     0.36 o
   9  11   4     0.90     0.14     0.24 <
   9  11  -4     0.90    -0.23     0.17 <
   0  12   4    94.30    84.88     2.54 o
   0  12  -4    94.55    83.50     2.17 o
   1  12   4   177.20   187.47     2.75 o
   1  12  -4   177.11   190.31     1.78 o
   2  12   4    60.47    60.56     1.42 o
   2  12  -4    60.42    59.81     0.78 o
   3  12   4   244.28   240.35     2.69 o
   3  12  -4   244.21   240.74     1.83 o
   4  12   4     8.59     6.09     0.54 o
   4  12  -4     8.60     5.60     0.32 o
   5  12   4   166.13   165.95     2.31 o
   5  12  -4   166.14   165.13     1.48 o
   6  12   4    71.49    70.15     1.49 o
   6  12  -4    71.47    67.68     1.03 o
   7  12   4     1.59     1.29     0.30 o
   7  12  -4     1.60     0.91     0.23 o
   8  12   4    10.47    11.01     0.49 o
   8  12  -4    10.49    10.94     0.45 o
   9  12   4     3.90     3.55     0.65 o
   9  12  -4     3.91     3.67     0.24 o
   0  13   4   237.42   252.89     3.60 o
   0  13  -4   237.34   258.64     2.88 o
   1  13   4   317.12   313.60     3.32 o
   1  13  -4   317.05   317.73     2.19 o
   2  13   4   303.67   305.54     3.19 o
   2  13  -4   303.68   300.68     2.02 o
   3  13   4   397.19   384.04     3.88 o
   3  13  -4   397.40   379.53     2.48 o
   4  13   4   192.40   186.93     2.47 o
   4  13  -4   192.39   183.18     1.54 o
   5  13   4    51.08    50.49     1.21 o
   5  13  -4    51.05    49.85     0.75 o
   6  13   4    28.01    27.16     0.91 o
   6  13  -4    28.02    27.41     0.61 o
   7  13   4    67.39    65.65     1.19 o
   7  13  -4    67.24    66.52     0.96 o
   8  13   4     9.82     9.26     0.58 o
   8  13  -4     9.82     9.16     0.42 o
   0  14   4   323.51   334.03     4.37 o
   0  14  -4   323.52   336.09     4.03 o
   1  14   4    24.33    24.29     0.76 o
   1  14  -4    24.35    24.40     0.52 o
   2  14   4   141.64   132.83     2.00 o
   2  14  -4   141.64   134.10     1.26 o
   3  14   4    48.93    53.44     1.30 o
   3  14  -4    48.95    52.95     0.83 o
   4  14   4   219.67   217.68     2.74 o
   4  14  -4   219.84   208.92     1.73 o
   5  14   4   122.56   126.47     1.97 o
   5  14  -4   122.58   125.62     1.36 o
   6  14   4    61.66    62.13     1.25 o
   6  14  -4    61.67    62.18     0.99 o
   7  14   4    26.82    30.12     0.76 o
   7  14  -4    26.81    28.33     0.70 o
   8  14   4    67.79    69.88     1.44 o
   8  14  -4    67.77    70.65     1.07 o
   0  15   4    64.10    61.78     1.62 o
   0  15  -4    64.16    61.00     1.44 o
   1  15   4   160.42   158.60     2.00 o
   1  15  -4   160.42   159.48     1.54 o
   2  15   4   171.43   169.09     2.31 o
   2  15  -4   171.40   175.68     1.46 o
   3  15   4    85.53    84.77     1.48 o
   3  15  -4    85.50    85.38     1.01 o
   4  15   4    10.05     9.94     0.54 o
   4  15  -4    10.05    10.39     0.39 o
   5  15   4     1.67     2.12     0.34 o
   5  15  -4     1.68     1.72     0.25 o
   6  15   4     0.95     2.20     0.28 o
   6  15  -4     0.95     2.12     0.25 o
   7  15   4    18.91    18.80     0.67 o
   7  15  -4    18.89    19.07     0.54 o
   8  15   4    68.32    69.52     1.31 o
   8  15  -4    68.30    68.94     1.29 o
   0  16   4   889.26   918.93     8.67 o
   0  16  -4   889.70   917.22     7.61 o
   1  16   4    47.91    43.27     0.93 o
   1  16  -4    47.90    44.03     0.75 o
   2  16   4   551.35   554.63     5.10 o
   2  16  -4   551.26   546.84     3.29 o
   3  16   4    25.81    27.53     0.84 o
   3  16  -4    25.83    25.45     0.59 o
   4  16   4   129.09   136.08     1.92 o
   4  16  -4   129.14   133.68     1.39 o
   5  16   4    82.02    78.01     1.36 o
   5  16  -4    82.06    79.31     1.08 o
   6  16   4     4.24     3.06     0.31 o
   6  16  -4     4.22     2.59     0.27 o
   7  16   4    20.11    24.94     0.89 o
   7  16  -4    20.07    25.04     0.62 o
   8  16   4    27.12    26.73     1.00 o
   8  16  -4    27.13    25.92     1.40 o
   0  17   4   203.86   183.59     2.75 o
   0  17  -4   203.92   185.12     2.52 o
   1  17   4    42.12    42.71     0.89 o
   1  17  -4    42.14    43.73     0.75 o
   2  17   4   116.90   116.97     1.75 o
   2  17  -4   116.99   117.46     1.35 o
   3  17   4   189.01   202.80     2.42 o
   3  17  -4   189.00   198.01     1.80 o
   4  17   4    20.10    19.02     0.69 o
   4  17  -4    20.09    18.89     0.58 o
   5  17   4    16.62    16.78     0.60 o
   5  17  -4    16.60    15.86     0.52 o
   6  17   4     7.79     7.48     0.49 o
   6  17  -4     7.78     7.08     0.39 o
   7  17   4    14.66    16.15     0.65 o
   7  17  -4    14.63    15.53     0.64 o
   0  18   4   229.23   214.59     3.03 o
   0  18  -4   229.24   218.45     2.99 o
   1  18   4     1.36     1.20     0.29 o
   1  18  -4     1.36     1.54     0.24 o
   2  18   4    26.12    32.17     0.88 o
   2  18  -4    26.12    30.96     0.65 o
   3  18   4   100.56   102.09     1.50 o
   3  18  -4   100.54   100.60     1.22 o
   4  18   4    11.18    10.77     0.48 o
   4  18  -4    11.17    10.81     0.48 o
   5  18   4    44.17    43.95     1.05 o
   5  18  -4    44.20    43.02     0.81 o
   6  18   4     3.91     4.40     0.39 o
   6  18  -4     3.91     4.47     0.29 o
   7  18   4     4.18     5.34     0.35 o
   7  18  -4     4.18     5.13     0.49 o
   0  19   4   367.75   367.14     4.29 o
   0  19  -4   367.98   365.07     3.81 o
   1  19   4    85.13    81.01     1.39 o
   1  19  -4    85.06    81.57     1.08 o
   2  19   4   109.07   109.13     1.63 o
   2  19  -4   109.11   107.93     1.25 o
   3  19   4    13.42    14.24     0.55 o
   3  19  -4    13.40    14.21     0.48 o
   4  19   4    59.85    60.14     1.10 o
   4  19  -4    59.86    59.26     0.99 o
   5  19   4    31.94    34.15     1.10 o
   5  19  -4    31.92    33.27     0.84 o
   6  19   4    15.16    17.10     0.59 o
   6  19  -4    15.18    16.06     0.63 o
   0  20   4   151.41   144.45     2.98 o
   0  20  -4   151.36   159.89     2.41 o
   1  20   4   100.39    96.31     1.48 o
   1  20  -4   100.32    99.84     1.28 o
   2  20   4     3.17     2.55     0.30 o
   2  20  -4     3.16     3.19     0.29 o
   3  20   4    13.23    14.22     0.51 o
   3  20  -4    13.21    14.10     0.46 o
   4  20   4     3.22     2.79     0.30 o
   4  20  -4     3.21     2.67     0.24 o
   5  20   4    16.51    18.38     0.72 o
   5  20  -4    16.53    17.98     0.84 o
   6  20   4     4.99     5.73     0.50 o
   6  20  -4     4.99     5.86     0.67 o
   0  21   4     6.27     6.66     0.70 o
   0  21  -4     6.28     6.77     0.44 o
   1  21   4    18.51    17.11     0.57 o
   1  21  -4    18.52    16.90     0.47 o
   2  21   4     8.76     8.71     0.41 o
   2  21  -4     8.76     8.42     0.33 o
   3  21   4     0.17     0.39     0.21 <
   3  21  -4     0.17     0.31     0.22 <
   4  21   4     1.66     1.86     0.33 o
   4  21  -4     1.66     2.16     0.34 o
   5  21   4     2.18     1.14     0.19 o
   5  21  -4     2.18     1.17     0.23 o
   0  22   4    12.50    12.30     1.00 o
   0  22  -4    12.49    12.19     0.61 o
   1  22   4    49.76    51.99     1.24 o
   1  22  -4    49.71    49.48     0.79 o
   2  22   4     8.59     7.65     0.50 o
   2  22  -4     8.59     7.04     0.37 o
   3  22   4    72.98    73.52     1.52 o
   3  22  -4    72.99    71.31     1.30 o
   4  22   4     1.01     0.72     0.26 <
   4  22  -4     1.01     0.86     0.18 o
   0  23   4    33.33    39.81     1.26 o
   0  23  -4    33.32    38.01     1.13 o
   1  23   4     4.18     6.03     0.41 o
   1  23  -4     4.18     5.11     0.33 o
   2  23   4   140.30   146.86     1.95 o
   2  23  -4   140.43   143.88     2.17 o
   3  23   4     1.32     0.93     0.22 o
   3  23  -4     1.32     0.94     0.19 o
   0  24   4    82.03    90.29     1.72 o
   0  24  -4    82.06    88.86     2.10 o
   1  24   4    15.45    15.60     0.50 o
   1  24  -4    15.44    15.02     0.63 o
   2  24   4     1.95     2.84     0.31 o
   2  24  -4     1.94     2.10     0.27 o
   2   0   5  3076.92  3424.53    37.64 o
   2   0  -5  3076.48  3263.16    27.04 o
   4   0   5   949.95   995.04    14.29 o
   4   0  -5   949.34   985.21    11.37 o
   6   0   5   223.13   246.43     3.74 o
   6   0  -5   222.99   234.60     2.50 o
   8   0   5   193.27   194.24     3.66 o
   8   0  -5   193.42   196.97     2.39 o
  10   0   5     1.35     3.25     0.61 o
  10   0  -5     1.33     2.68     0.54 o
   1   1   5  1324.62  1417.52    14.32 o
   1   1  -5  1324.62  1399.35    10.27 o
   2   1   5   333.93   356.06     4.17 o
   2   1  -5   334.05   334.04     3.24 o
   3   1   5   340.05   372.54     4.89 o
   3   1  -5   340.14   357.50     3.64 o
   4   1   5    24.89    27.03     1.28 o
   4   1  -5    24.89    24.29     0.90 o
   5   1   5   116.75   106.58     2.15 o
   5   1  -5   116.92   107.32     1.24 o
   6   1   5    99.27    98.17     1.59 o
   6   1  -5    99.18    96.50     1.12 o
   7   1   5    35.61    37.51     0.98 o
   7   1  -5    35.55    36.58     0.71 o
   8   1   5     6.76     6.64     0.45 o
   8   1  -5     6.75     7.04     0.34 o
   9   1   5    12.02    12.19     0.49 o
   9   1  -5    12.01    12.73     0.37 o
  10   1   5    13.59    11.73     0.68 o
  10   1  -5    13.60    11.51     0.47 o
   1   2   5   496.45   496.72     6.55 o
   1   2  -5   496.52   488.57     4.80 o
   2   2   5    35.55    30.43     1.15 o
   2   2  -5    35.58    30.67     1.01 o
   3   2   5   268.29   259.61     3.99 o
   3   2  -5   268.18   250.05     2.82 o
   4   2   5   525.70   523.53     6.45 o
   4   2  -5   525.54   513.23     5.04 o
   5   2   5    24.92    28.05     1.04 o
   5   2  -5    24.95    26.05     0.60 o
   6   2   5    92.33    94.37     1.83 o
   6   2  -5    92.37    91.74     1.02 o
   7   2   5   238.24   258.50     2.77 o
   7   2  -5   238.19   252.68     2.04 o
   8   2   5     1.59     2.40     0.33 o
   8   2  -5     1.59     1.74     0.23 o
   9   2   5    61.94    61.11     1.08 o
   9   2  -5    61.99    63.64     0.86 o
  10   2   5    30.47    30.52     1.08 o
  10   2  -5    30.49    31.44     0.91 o
   1   3   5   184.09   235.73     3.30 o
   1   3  -5   184.28   232.70     2.95 o
   2   3   5   166.01   160.82     3.03 o
   2   3  -5   166.04   161.87     2.86 o
   3   3   5   777.30   833.63     8.00 o
   3   3  -5   777.26   826.05     6.82 o
   4   3   5   220.45   234.37     3.88 o
   4   3  -5   220.66   232.97     3.23 o
   5   3   5    49.94    38.82     1.11 o
   5   3  -5    50.19    38.20     0.74 o
   6   3   5   113.70   127.95     2.21 o
   6   3  -5   113.77   126.28     1.31 o
   7   3   5   183.52   182.49     2.38 o
   7   3  -5   183.49   181.24     1.72 o
   8   3   5    73.24    83.46     1.45 o
   8   3  -5    73.17    83.88     1.09 o
   9   3   5     7.56     8.07     0.40 o
   9   3  -5     7.59     7.81     0.33 o
  10   3   5     5.03     4.21     0.41 o
  10   3  -5     5.05     4.51     0.37 o
   1   4   5   124.49   130.29     2.37 o
   1   4  -5   124.38   127.31     1.84 o
   2   4   5   725.08   802.21     7.76 o
   2   4  -5   725.28   801.86     7.47 o
   3   4   5   371.31   418.03     5.07 o
   3   4  -5   371.22   414.49     4.55 o
   4   4   5   184.83   189.51     3.48 o
   4   4  -5   184.68   188.43     3.07 o
   5   4   5   336.54   330.74     3.63 o
   5   4  -5   336.79   326.30     2.44 o
   6   4   5    12.09    12.04     0.62 o
   6   4  -5    12.03    11.75     0.40 o
   7   4   5    28.91    26.86     0.85 o
   7   4  -5    29.00    26.35     0.61 o
   8   4   5    47.22    47.99     1.07 o
   8   4  -5    47.17    48.48     0.84 o
   9   4   5    23.46    23.37     0.78 o
   9   4  -5    23.42    23.16     0.54 o
  10   4   5    15.28    14.82     0.71 o
  10   4  -5    15.25    14.66     0.61 o
   1   5   5    36.79    58.73     1.60 o
   1   5  -5    36.77    58.90     1.17 o
   2   5   5   199.02   193.42     3.03 o
   2   5  -5   199.15   192.62     2.96 o
   3   5   5   258.24   248.23     3.20 o
   3   5  -5   258.21   253.83     3.47 o
   4   5   5    33.66    29.73     1.21 o
   4   5  -5    33.70    31.13     0.89 o
   5   5   5    80.33    71.48     1.55 o
   5   5  -5    80.31    69.22     0.97 o
   6   5   5    66.50    63.59     1.53 o
   6   5  -5    66.49    63.41     0.95 o
   7   5   5    24.18    23.52     0.75 o
   7   5  -5    24.14    23.44     0.59 o
   8   5   5     1.99     1.85     0.29 o
   8   5  -5     1.99     1.26     0.23 o
   9   5   5     6.53     6.73     0.72 o
   9   5  -5     6.52     7.72     0.46 o
  10   5  -5    13.20    11.46     0.90 o
   1   6   5   106.09   127.35     2.49 o
   1   6  -5   106.09   126.82     1.80 o
   2   6   5   159.29   161.50     3.17 o
   2   6  -5   159.29   157.09     2.50 o
   3   6   5   118.55   101.75     1.98 o
   3   6  -5   118.19   101.98     2.23 o
   4   6   5   208.10   177.79     2.61 o
   4   6  -5   207.90   181.98     1.75 o
   5   6   5   501.98   517.51     4.81 o
   5   6  -5   501.68   516.52     3.42 o
   6   6   5    15.00    17.44     0.72 o
   6   6  -5    15.03    17.59     0.55 o
   7   6   5   116.54   117.00     1.72 o
   7   6  -5   116.65   117.67     1.41 o
   8   6   5     6.31     6.30     0.39 o
   8   6  -5     6.29     6.11     0.35 o
   9   6   5    13.20    15.74     0.79 o
   9   6  -5    13.20    15.47     0.59 o
   1   7   5   138.41   128.38     2.68 o
   1   7  -5   138.46   126.82     1.84 o
   2   7   5   271.28   290.02     4.57 o
   2   7  -5   271.28   284.46     3.61 o
   3   7   5    45.73    45.69     1.22 o
   3   7  -5    45.72    48.42     1.56 o
   4   7   5   356.62   348.73     3.35 o
   4   7  -5   356.71   358.12     2.55 o
   5   7   5    88.15    93.86     1.81 o
   5   7  -5    88.12    92.76     1.32 o
   6   7   5   478.75   508.97     4.66 o
   6   7  -5   478.43   504.23     3.58 o
   7   7   5    88.97    91.12     1.48 o
   7   7  -5    88.96    92.74     1.28 o
   8   7   5    25.95    29.65     0.81 o
   8   7  -5    25.94    28.87     0.71 o
   9   7   5     2.03     1.31     0.35 o
   9   7  -5     2.03     1.01     0.21 o
   1   8   5    22.82    19.87     0.88 o
   1   8  -5    22.85    18.21     0.72 o
   2   8   5   117.48   123.07     2.41 o
   2   8  -5   117.46   126.59     2.34 o
   3   8   5    82.25    81.91     1.64 o
   3   8  -5    82.31    85.18     1.47 o
   4   8   5    16.00    17.29     0.63 o
   4   8  -5    16.01    16.53     0.53 o
   5   8   5   274.55   261.59     2.74 o
   5   8  -5   274.54   257.09     2.66 o
   6   8   5    23.73    25.28     0.80 o
   6   8  -5    23.74    25.48     0.68 o
   7   8   5     7.29     6.83     0.44 o
   7   8  -5     7.30     6.55     0.37 o
   8   8   5    17.35    17.58     0.64 o
   8   8  -5    17.36    17.30     0.55 o
   9   8   5    34.73    33.32     1.06 o
   9   8  -5    34.72    33.76     0.88 o
   1   9   5    24.03    31.56     1.13 o
   1   9  -5    24.03    30.59     0.84 o
   2   9   5    90.32    94.26     2.35 o
   2   9  -5    90.42    96.39     1.78 o
   3   9   5     3.81     3.85     0.36 o
   3   9  -5     3.83     4.67     0.33 o
   4   9   5    71.57    71.28     1.34 o
   4   9  -5    71.52    72.51     1.11 o
   5   9   5   122.50   125.67     1.80 o
   5   9  -5   122.39   124.97     1.53 o
   6   9   5   161.44   149.76     2.06 o
   6   9  -5   161.60   145.73     1.68 o
   7   9   5    86.95    84.36     1.48 o
   7   9  -5    86.98    81.70     1.23 o
   8   9   5    97.53   103.73     1.42 o
   8   9  -5    97.43   103.87     1.24 o
   9   9   5    12.95    13.04     0.63 o
   9   9  -5    12.92    14.27     0.54 o
   1  10   5    34.14    38.32     1.28 o
   1  10  -5    34.21    37.60     1.03 o
   2  10   5   105.71   103.45     2.05 o
   2  10  -5   105.52   105.64     1.08 o
   3  10   5   463.63   485.39     4.16 o
   3  10  -5   464.06   481.52     3.25 o
   4  10   5   636.16   618.08     4.55 o
   4  10  -5   636.47   620.23     3.96 o
   5  10   5   339.15   346.38     3.79 o
   5  10  -5   339.01   338.38     2.71 o
   6  10   5   129.78   136.94     2.00 o
   6  10  -5   129.74   138.09     1.48 o
   7  10   5    77.56    79.72     1.59 o
   7  10  -5    77.57    80.40     1.19 o
   8  10   5    29.83    33.34     0.81 o
   8  10  -5    29.87    32.62     0.70 o
   9  10   5    39.29    42.09     1.05 o
   9  10  -5    39.25    41.16     0.84 o
   1  11   5    45.77    42.08     1.16 o
   1  11  -5    45.79    42.24     0.67 o
   2  11   5    10.12    10.18     0.68 o
   2  11  -5    10.13     9.43     0.35 o
   3  11   5    48.13    42.83     1.09 o
   3  11  -5    48.11    43.48     0.81 o
   4  11   5   133.00   137.22     1.88 o
   4  11  -5   132.93   133.24     1.37 o
   5  11   5    56.84    63.03     1.27 o
   5  11  -5    56.86    61.54     1.00 o
   6  11   5    35.65    35.03     1.06 o
   6  11  -5    35.60    34.26     0.70 o
   7  11   5   193.73   198.24     2.64 o
   7  11  -5   193.72   195.97     1.83 o
   8  11   5    21.78    22.87     0.76 o
   8  11  -5    21.78    21.86     0.63 o
   9  11   5    21.54    21.72     1.29 o
   9  11  -5    21.56    22.32     0.89 o
   1  12   5    86.68    88.73     1.74 o
   1  12  -5    86.68    91.55     1.01 o
   2  12   5   157.13   157.46     2.69 o
   2  12  -5   157.05   156.79     1.41 o
   3  12   5     2.14     3.29     0.40 o
   3  12  -5     2.15     3.22     0.27 o
   4  12   5   146.84   132.81     1.84 o
   4  12  -5   146.82   129.45     1.30 o
   5  12   5    52.19    51.91     1.26 o
   5  12  -5    52.19    50.88     0.79 o
   6  12   5    82.17    82.91     1.63 o
   6  12  -5    82.27    78.06     1.05 o
   7  12   5     8.21     8.84     0.53 o
   7  12  -5     8.24     8.63     0.36 o
   8  12   5    39.51    30.28     0.82 o
   8  12  -5    39.53    30.67     0.76 o
   1  13   5    64.15    55.48     1.32 o
   1  13  -5    64.10    57.33     0.79 o
   2  13   5   186.62   180.69     2.73 o
   2  13  -5   186.50   183.83     1.54 o
   3  13   5   323.92   344.55     3.58 o
   3  13  -5   323.83   329.21     2.26 o
   4  13   5     8.92    10.45     0.57 o
   4  13  -5     8.95     9.45     0.37 o
   5  13   5   303.78   296.11     3.48 o
   5  13  -5   303.74   290.98     2.31 o
   6  13   5    61.23    57.04     1.18 o
   6  13  -5    61.24    58.52     0.83 o
   7  13   5    14.52    21.37     0.67 o
   7  13  -5    14.51    19.05     0.53 o
   8  13   5    12.86    17.10     0.57 o
   8  13  -5    12.83    16.42     0.55 o
   1  14   5    81.57    85.18     1.64 o
   1  14  -5    81.54    85.92     1.03 o
   2  14   5    27.60    28.20     0.96 o
   2  14  -5    27.54    26.72     0.52 o
   3  14   5    74.21    75.03     1.49 o
   3  14  -5    74.26    75.12     0.94 o
   4  14   5   108.32   105.66     1.75 o
   4  14  -5   108.41   103.43     1.17 o
   5  14   5    60.64    57.12     1.30 o
   5  14  -5    60.63    56.57     0.84 o
   6  14   5    53.84    56.47     1.07 o
   6  14  -5    53.79    56.01     0.81 o
   7  14   5     1.78     0.85     0.27 o
   7  14  -5     1.78     1.20     0.22 o
   8  14   5     0.43     0.35     0.20 <
   8  14  -5     0.42    -0.09     0.25 <
   1  15   5     1.98     2.02     0.33 o
   1  15  -5     1.98     1.63     0.25 o
   2  15   5    10.82    12.97     0.67 o
   2  15  -5    10.84    13.32     0.41 o
   3  15   5   139.14   146.43     2.16 o
   3  15  -5   139.16   141.54     1.33 o
   4  15   5    37.99    39.09     1.04 o
   4  15  -5    38.01    38.89     0.67 o
   5  15   5    17.36    18.00     0.68 o
   5  15  -5    17.32    18.83     0.49 o
   6  15   5    52.28    51.26     0.90 o
   6  15  -5    52.30    50.60     0.78 o
   7  15   5     0.53     0.29     0.23 <
   7  15  -5     0.53     0.00     0.19 <
   1  16   5    77.70    81.79     1.30 o
   1  16  -5    77.67    80.85     1.00 o
   2  16   5    40.83    43.20     1.09 o
   2  16  -5    40.88    42.12     0.73 o
   3  16   5    53.63    58.69     1.29 o
   3  16  -5    53.67    56.10     0.86 o
   4  16   5   154.10   149.73     2.11 o
   4  16  -5   154.13   143.26     1.41 o
   5  16   5    17.47    17.49     0.63 o
   5  16  -5    17.44    17.36     0.52 o
   6  16   5     1.85     2.79     0.50 o
   6  16  -5     1.89     2.57     0.26 o
   7  16   5    11.80     9.93     0.51 o
   7  16  -5    11.79     9.61     0.50 o
   1  17   5    13.59    14.73     0.55 o
   1  17  -5    13.56    15.04     0.45 o
   2  17   5    85.12    74.48     1.43 o
   2  17  -5    85.13    71.34     0.97 o
   3  17   5   161.62   173.80     2.16 o
   3  17  -5   161.58   165.70     1.74 o
   4  17   5    14.88    14.15     0.62 o
   4  17  -5    14.83    15.05     0.50 o
   5  17   5    14.42    14.25     0.59 o
   5  17  -5    14.43    13.78     0.46 o
   6  17   5     4.97     3.94     0.36 o
   6  17  -5     4.99     3.96     0.34 o
   7  17   5    57.70    58.43     0.98 o
   1  18   5    70.05    74.83     1.20 o
   1  18  -5    70.03    74.21     1.02 o
   2  18   5    24.03    27.69     0.79 o
   2  18  -5    24.02    26.13     0.55 o
   3  18   5    13.85    11.33     0.53 o
   3  18  -5    13.83    10.77     0.41 o
   4  18   5    12.74    14.05     0.54 o
   4  18  -5    12.75    13.96     0.51 o
   5  18   5    32.15    30.78     1.19 o
   5  18  -5    32.16    29.79     0.72 o
   6  18   5    49.46    50.93     1.03 o
   6  18  -5    49.44    48.96     1.03 o
   1  19   5    14.58    12.43     0.51 o
   1  19  -5    14.57    12.90     0.44 o
   2  19   5    14.07    16.03     0.59 o
   2  19  -5    14.03    15.63     0.42 o
   3  19   5    42.19    40.72     0.89 o
   3  19  -5    42.16    40.83     0.76 o
   4  19   5    47.11    52.31     1.02 o
   4  19  -5    47.18    50.85     0.99 o
   5  19   5    32.94    37.07     1.04 o
   5  19  -5    32.92    32.21     0.72 o
   6  19   5    16.51    16.29     0.54 o
   1  20   5    91.68    90.10     1.25 o
   1  20  -5    91.66    92.74     1.05 o
   2  20   5     4.59     4.01     0.32 o
   2  20  -5     4.58     3.87     0.29 o
   3  20   5    50.98    55.53     1.04 o
   3  20  -5    51.04    53.56     1.04 o
   4  20   5    44.66    45.48     1.35 o
   4  20  -5    44.68    43.31     0.98 o
   5  20   5    66.31    69.15     1.15 o
   5  20  -5    66.30    70.30     1.85 o
   1  21   5     5.92     5.27     0.39 o
   1  21  -5     5.92     5.21     0.30 o
   2  21   5    73.11    67.24     1.36 o
   2  21  -5    73.10    70.81     1.07 o
   3  21   5    33.86    35.96     1.03 o
   3  21  -5    33.88    36.15     0.82 o
   4  21   5    10.24     9.67     0.55 o
   4  21  -5    10.25     9.33     0.40 o
   1  22   5     8.52     7.86     0.44 o
   1  22  -5     8.51     9.09     0.38 o
   2  22   5    19.48    21.16     0.75 o
   2  22  -5    19.48    20.99     0.65 o
   3  22   5    34.29    33.00     0.85 o
   3  22  -5    34.35    30.95     0.72 o
   1  23   5     5.61     6.95     0.36 o
   1  23  -5     5.61     6.55     0.39 o
   2  23   5    17.65    18.67     0.84 o
   2  23  -5    17.67    18.98     0.58 o
   0   0   6   416.52   509.69    16.86 o
   0   0  -6   416.58   511.44     9.18 o
   2   0   6   170.43   185.14     4.20 o
   2   0  -6   170.71   186.87     3.47 o
   4   0   6   264.88   284.43     7.50 o
   4   0  -6   265.02   271.99     2.77 o
   6   0   6   451.67   453.98     8.00 o
   6   0  -6   451.69   450.87     4.52 o
   8   0   6   123.46   106.17     2.91 o
   8   0  -6   123.40   109.07     1.69 o
   0   1   6   359.82   404.26    10.32 o
   0   1  -6   359.90   408.33     7.15 o
   1   1   6   196.92   220.30     5.11 o
   1   1  -6   197.15   221.41     3.09 o
   2   1   6   220.61   187.92     3.45 o
   2   1  -6   220.55   189.71     2.93 o
   3   1   6    12.67    10.40     0.89 o
   3   1  -6    12.69    11.99     0.65 o
   4   1   6    30.65    32.53     1.40 o
   4   1  -6    30.67    32.89     0.61 o
   5   1   6   197.39   189.67     3.20 o
   5   1  -6   197.52   183.84     1.64 o
   6   1   6   181.01   193.40     2.81 o
   6   1  -6   181.02   191.05     1.76 o
   7   1   6   158.51   161.31     2.51 o
   7   1  -6   158.62   164.78     1.57 o
   8   1   6    96.46    92.36     1.68 o
   8   1  -6    96.41    92.07     1.08 o
   9   1   6     9.48     9.26     0.58 o
   9   1  -6     9.49     8.77     0.46 o
   0   2   6    59.56    81.75     4.24 o
   0   2  -6    59.58    83.22     2.62 o
   1   2   6    27.87    34.46     1.53 o
   1   2  -6    27.90    33.13     1.25 o
   2   2   6    11.54    16.99     1.10 o
   2   2  -6    11.50    19.05     1.08 o
   3   2   6   306.01   278.82     4.45 o
   3   2  -6   306.04   278.26     3.62 o
   4   2   6   243.20   248.09     3.84 o
   4   2  -6   243.27   244.24     1.90 o
   5   2   6   466.97   457.79     6.03 o
   5   2  -6   466.83   452.24     2.99 o
   6   2   6   158.28   156.00     2.49 o
   6   2  -6   158.22   156.96     1.56 o
   7   2   6     7.70     7.49     0.50 o
   7   2  -6     7.72     7.17     0.37 o
   8   2   6    33.06    36.44     0.94 o
   8   2  -6    33.08    36.95     0.72 o
   9   2   6    82.76    85.71     2.25 o
   9   2  -6    82.72    84.58     1.39 o
   0   3   6   172.50   200.51     6.79 o
   0   3  -6   172.36   198.05     3.59 o
   1   3   6   288.91   322.90     4.47 o
   1   3  -6   288.84   321.67     4.28 o
   2   3   6   125.50   122.83     3.05 o
   2   3  -6   125.51   121.40     2.67 o
   3   3   6    54.74    49.54     1.77 o
   3   3  -6    54.87    50.66     1.33 o
   4   3   6   153.85   151.93     3.34 o
   4   3  -6   153.99   147.76     1.45 o
   5   3   6   688.38   693.25     6.87 o
   5   3  -6   688.65   699.12     4.08 o
   6   3   6   167.07   166.20     2.37 o
   6   3  -6   167.10   165.28     1.61 o
   7   3   6    11.78    12.43     0.61 o
   7   3  -6    11.83    12.21     0.46 o
   8   3   6    85.53    89.39     1.39 o
   8   3  -6    85.60    88.78     1.13 o
   9   3   6    13.58    13.11     0.85 o
   9   3  -6    13.60    13.28     0.55 o
   0   4   6   820.73   872.29    16.82 o
   0   4  -6   820.69   853.04     9.41 o
   1   4   6   178.00   192.61     4.27 o
   1   4  -6   178.30   185.55     2.95 o
   2   4   6   233.26   259.92     4.68 o
   2   4  -6   233.08   254.61     4.09 o
   3   4   6    83.65    84.93     2.52 o
   3   4  -6    83.68    84.38     1.23 o
   4   4   6   311.19   310.39     5.05 o
   4   4  -6   311.45   310.24     2.38 o
   5   4   6    96.76   103.55     2.04 o
   5   4  -6    96.86    98.14     1.24 o
   6   4   6   159.93   160.04     2.33 o
   6   4  -6   159.90   159.53     1.78 o
   7   4   6    19.20    20.38     0.70 o
   7   4  -6    19.24    19.85     0.55 o
   8   4   6     5.97     6.76     0.40 o
   8   4  -6     5.98     7.04     0.38 o
   9   4   6    89.91    83.01     2.09 o
   9   4  -6    89.91    87.11     1.45 o
   0   5   6    13.94    10.05     1.78 o
   0   5  -6    13.93     8.69     0.80 o
   1   5   6    78.52    89.56     2.44 o
   1   5  -6    78.49    92.49     1.88 o
   2   5   6   204.39   192.70     4.48 o
   2   5  -6   204.41   198.85     3.79 o
   3   5   6     0.05     0.88     0.50 <
   3   5  -6     0.06     0.09     0.22 <
   4   5   6    39.95    36.18     1.27 o
   4   5  -6    39.96    35.85     0.75 o
   5   5   6    83.53    93.85     1.63 o
   5   5  -6    83.58    93.00     1.15 o
   6   5   6     7.97     7.72     0.47 o
   6   5  -6     7.95     8.08     0.43 o
   7   5   6    40.95    44.83     0.97 o
   7   5  -6    40.95    45.66     0.86 o
   8   5   6    66.52    60.86     1.09 o
   8   5  -6    66.54    63.58     1.08 o
   9   5   6    17.32    17.00     0.73 o
   9   5  -6    17.33    17.69     0.62 o
   0   6   6  1511.59  1604.05    21.05 o
   0   6  -6  1511.43  1607.26    17.90 o
   1   6   6    59.72    70.77     2.29 o
   1   6  -6    59.89    66.21     1.66 o
   2   6   6    58.38    57.69     1.96 o
   2   6  -6    58.31    56.14     1.22 o
   3   6   6    28.37    30.55     1.31 o
   3   6  -6    28.46    30.61     0.74 o
   4   6   6     8.24     8.56     0.68 o
   4   6  -6     8.25     7.92     0.40 o
   5   6   6    72.67    69.96     1.53 o
   5   6  -6    72.53    67.76     1.02 o
   6   6   6   191.66   184.66     2.30 o
   6   6  -6   191.63   190.63     1.96 o
   7   6   6   105.46    97.68     1.46 o
   7   6  -6   105.55   100.54     1.35 o
   8   6   6    34.31    33.12     0.84 o
   8   6  -6    34.32    35.01     0.77 o
   9   6   6   136.59   139.67     2.80 o
   9   6  -6   136.62   138.10     1.82 o
   0   7   6   238.61   228.27     5.90 o
   0   7  -6   238.55   226.90     4.91 o
   1   7   6   245.03   241.47     4.51 o
   1   7  -6   245.01   241.01     3.45 o
   2   7   6    44.28    36.09     1.69 o
   2   7  -6    44.40    35.55     0.79 o
   3   7   6   158.21   145.57     2.44 o
   3   7  -6   158.30   150.75     1.66 o
   4   7   6   167.25   166.34     2.59 o
   4   7  -6   167.07   167.53     1.92 o
   5   7   6    97.50    93.50     1.67 o
   5   7  -6    97.47    89.29     1.34 o
   6   7   6   163.51   153.37     2.04 o
   6   7  -6   163.70   153.59     1.72 o
   7   7   6   103.13   100.10     1.46 o
   7   7  -6   103.13   102.92     1.33 o
   8   7   6    17.92    16.54     0.67 o
   8   7  -6    17.90    16.50     0.61 o
   9   7   6    22.83    22.93     0.77 o
   9   7  -6    22.86    24.04     0.65 o
   0   8   6   358.63   382.42     8.12 o
   0   8  -6   358.57   388.27     3.41 o
   1   8   6    34.31    34.98     1.28 o
   1   8  -6    34.30    35.21     0.75 o
   2   8   6    35.22    38.58     1.38 o
   2   8  -6    35.23    36.11     0.80 o
   3   8   6   298.61   285.99     3.76 o
   3   8  -6   298.67   292.63     2.64 o
   4   8   6   220.99   230.54     3.45 o
   4   8  -6   220.99   230.76     2.27 o
   5   8   6    44.21    44.37     1.12 o
   5   8  -6    44.24    44.12     0.89 o
   6   8   6    32.60    29.82     0.83 o
   6   8  -6    32.61    31.21     0.77 o
   7   8   6     2.37     2.32     0.32 o
   7   8  -6     2.37     2.55     0.29 o
   8   8   6    33.58    34.14     1.20 o
   8   8  -6    33.59    33.48     0.98 o
   9   8   6    40.15    40.96     1.20 o
   9   8  -6    40.16    41.08     0.91 o
   0   9   6   100.35    78.32     2.48 o
   0   9  -6   100.47    78.41     1.41 o
   1   9   6   309.26   295.38     3.94 o
   1   9  -6   309.12   295.38     2.31 o
   2   9   6   236.69   224.03     3.70 o
   2   9  -6   236.50   220.00     1.97 o
   3   9   6   227.70   230.15     2.88 o
   3   9  -6   227.76   231.57     2.04 o
   4   9   6   181.45   174.83     2.38 o
   4   9  -6   181.41   172.31     1.82 o
   5   9   6   254.98   257.02     3.08 o
   5   9  -6   255.11   255.08     2.26 o
   6   9   6    23.94    24.49     0.84 o
   6   9  -6    23.91    24.00     0.64 o
   7   9   6    49.16    50.90     1.06 o
   7   9  -6    49.21    51.72     0.91 o
   8   9   6     7.70     8.05     0.61 o
   8   9  -6     7.72     7.89     0.43 o
   0  10   6   573.75   582.79     7.97 o
   0  10  -6   573.43   583.52     5.35 o
   1  10   6     9.46    12.57     0.72 o
   1  10  -6     9.41    14.07     0.46 o
   2  10   6   235.18   232.89     3.83 o
   2  10  -6   235.35   226.76     2.02 o
   3  10   6   398.89   374.57     3.88 o
   3  10  -6   398.77   376.64     2.70 o
   4  10   6    24.77    22.29     0.74 o
   4  10  -6    24.81    22.74     0.60 o
   5  10   6    53.59    54.18     1.15 o
   5  10  -6    53.52    51.68     0.91 o
   6  10   6    51.36    51.45     1.20 o
   6  10  -6    51.44    50.72     0.90 o
   7  10   6    43.45    46.43     1.09 o
   7  10  -6    43.37    45.24     0.79 o
   8  10   6    42.15    35.54     0.98 o
   8  10  -6    42.14    34.20     0.78 o
   0  11   6   171.68   162.70     3.78 o
   0  11  -6   171.80   165.96     2.24 o
   1  11   6   137.18   145.96     2.33 o
   1  11  -6   137.24   150.09     1.58 o
   2  11   6   233.47   241.44     3.57 o
   2  11  -6   233.40   239.99     2.21 o
   3  11   6   116.58   126.04     2.05 o
   3  11  -6   116.57   125.50     1.30 o
   4  11   6     0.81     1.04     0.30 o
   4  11  -6     0.80     0.86     0.25 o
   5  11   6    18.21    19.46     0.64 o
   5  11  -6    18.20    18.66     0.55 o
   6  11   6     6.07     5.28     0.42 o
   6  11  -6     6.08     5.57     0.33 o
   7  11   6     8.39    10.38     0.47 o
   7  11  -6     8.38     9.97     0.39 o
   8  11   6    19.93    18.02     0.75 o
   8  11  -6    19.92    16.85     0.57 o
   0  12   6    51.18    57.52     2.33 o
   0  12  -6    51.25    61.07     1.45 o
   1  12   6   154.32   164.02     2.50 o
   1  12  -6   154.25   160.85     1.60 o
   2  12   6    15.94    19.83     0.89 o
   2  12  -6    15.92    21.19     0.56 o
   3  12   6     6.45     6.04     0.45 o
   3  12  -6     6.44     5.34     0.31 o
   4  12   6    16.45    16.56     0.67 o
   4  12  -6    16.49    16.55     0.51 o
   5  12   6   153.15   154.55     2.01 o
   5  12  -6   153.14   154.65     1.69 o
   6  12   6    12.60    12.71     0.65 o
   6  12  -6    12.64    12.04     0.43 o
   7  12   6    17.84    20.92     0.73 o
   7  12  -6    17.83    20.15     0.59 o
   8  12   6    24.64    23.46     0.77 o
   8  12  -6    24.60    23.80     0.80 o
   0  13   6   133.50   146.86     3.72 o
   0  13  -6   133.54   138.96     2.21 o
   1  13   6   126.54   129.10     2.27 o
   1  13  -6   126.45   127.24     1.39 o
   2  13   6    66.63    61.81     1.55 o
   2  13  -6    66.58    59.63     0.93 o
   3  13   6    50.23    51.94     1.11 o
   3  13  -6    50.26    51.86     0.80 o
   4  13   6   383.26   392.97     3.84 o
   4  13  -6   383.08   386.66     2.92 o
   5  13   6     7.70     7.19     0.50 o
   5  13  -6     7.70     7.42     0.37 o
   6  13   6    10.92    10.53     0.65 o
   6  13  -6    10.91    11.49     0.41 o
   7  13   6    43.50    40.83     0.97 o
   7  13  -6    43.51    40.24     0.80 o
   0  14   6   335.57   362.62     5.55 o
   0  14  -6   335.32   362.32     3.78 o
   1  14   6    83.18    81.74     1.77 o
   1  14  -6    83.24    82.23     1.06 o
   2  14   6   128.65   136.53     1.84 o
   2  14  -6   128.71   137.17     1.40 o
   3  14   6   163.26   160.95     2.05 o
   3  14  -6   163.20   162.83     1.54 o
   4  14   6   169.05   178.79     2.33 o
   4  14  -6   169.03   176.63     1.72 o
   5  14   6    38.46    42.14     1.16 o
   5  14  -6    38.45    39.06     0.73 o
   6  14   6     3.75     6.30     0.42 o
   6  14  -6     3.76     5.93     0.30 o
   7  14   6    25.96    28.13     0.74 o
   7  14  -6    25.96    26.94     0.76 o
   0  15   6   455.37   468.28     5.71 o
   0  15  -6   455.30   468.59     4.52 o
   1  15   6   134.49   137.60     2.13 o
   1  15  -6   134.51   137.53     1.45 o
   2  15   6     5.62     7.65     0.51 o
   2  15  -6     5.63     7.73     0.37 o
   3  15   6    88.36    85.32     1.53 o
   3  15  -6    88.34    83.85     1.18 o
   4  15   6     9.20     7.30     0.47 o
   4  15  -6     9.21     7.59     0.37 o
   5  15   6    10.99    10.20     0.49 o
   5  15  -6    11.01     9.47     0.38 o
   6  15   6    20.67    25.67     1.06 o
   6  15  -6    20.68    24.80     0.69 o
   7  15   6    23.50    23.64     0.55 o
   7  15  -6    23.48    23.31     0.89 o
   0  16   6    92.85    88.78     1.72 o
   0  16  -6    92.74    87.99     1.58 o
   1  16   6     3.88     3.43     0.37 o
   1  16  -6     3.87     4.02     0.29 o
   2  16   6   449.79   452.62     3.72 o
   2  16  -6   449.72   450.98     3.15 o
   3  16   6    14.51    18.40     0.64 o
   3  16  -6    14.52    17.80     0.58 o
   4  16   6    28.22    28.78     0.75 o
   4  16  -6    28.26    27.43     0.75 o
   5  16   6    33.68    35.70     0.99 o
   5  16  -6    33.72    33.86     0.77 o
   6  16   6    15.93    16.20     0.58 o
   6  16  -6    15.91    16.21     0.63 o
   0  17   6   223.15   222.62     2.94 o
   0  17  -6   223.25   228.46     2.94 o
   1  17   6    38.66    35.77     0.83 o
   1  17  -6    38.70    37.65     0.72 o
   2  17   6     0.76     0.82     0.26 o
   2  17  -6     0.76     0.67     0.21 o
   3  17   6    28.82    30.17     0.77 o
   3  17  -6    28.76    27.70     0.71 o
   4  17   6     2.08     1.43     0.25 o
   4  17  -6     2.08     1.70     0.34 o
   5  17   6     8.71     8.69     0.55 o
   5  17  -6     8.74     8.89     0.47 o
   6  17   6    12.92    14.67     0.44 o
   6  17  -6    12.93    14.84     0.62 o
   0  18   6   140.54   149.94     2.54 o
   0  18  -6   140.59   156.86     2.25 o
   1  18   6    13.74    13.23     0.50 o
   1  18  -6    13.72    12.66     0.43 o
   2  18   6    23.87    24.98     0.69 o
   2  18  -6    23.89    25.04     0.56 o
   3  18   6    93.14    92.32     1.32 o
   3  18  -6    93.15    89.43     1.24 o
   4  18   6     2.28     3.04     0.44 o
   4  18  -6     2.28     2.99     0.35 o
   5  18   6    16.64    15.18     0.61 o
   5  18  -6    16.64    13.38     0.51 o
   0  19   6    35.05    32.14     1.02 o
   0  19  -6    35.10    33.14     0.91 o
   1  19   6    19.38    17.08     0.55 o
   1  19  -6    19.35    17.55     0.46 o
   2  19   6    39.95    41.84     0.78 o
   2  19  -6    39.98    41.89     0.74 o
   3  19   6    35.46    34.42     0.90 o
   3  19  -6    35.43    33.29     0.84 o
   4  19   6    31.76    27.13     0.96 o
   4  19  -6    31.72    26.19     0.74 o
   5  19   6     9.00     8.36     0.47 o
   5  19  -6     8.99     9.46     0.93 o
   0  20   6    17.93    15.84     0.78 o
   0  20  -6    17.88    17.15     0.73 o
   1  20   6    84.86    78.17     1.81 o
   1  20  -6    84.79    80.56     1.02 o
   2  20   6    42.42    45.84     1.16 o
   2  20  -6    42.43    46.70     0.98 o
   3  20   6     9.74    11.48     0.47 o
   3  20  -6     9.75    11.82     0.51 o
   4  20   6     4.71     6.00     0.43 o
   4  20  -6     4.70     5.26     0.34 o
   0  21   6    96.39   100.38     2.49 o
   0  21  -6    96.38   100.95     2.01 o
   1  21   6     6.83     6.33     0.41 o
   1  21  -6     6.82     5.91     0.29 o
   2  21   6    21.31    18.98     0.65 o
   2  21  -6    21.34    18.73     0.59 o
   3  21   6    11.15    11.97     0.69 o
   3  21  -6    11.16    11.47     0.42 o
   0  22   6    30.59    31.52     1.69 o
   0  22  -6    30.63    30.41     0.76 o
   1  22   6    54.35    55.86     1.60 o
   1  22  -6    54.31    56.73     1.06 o
   2  22   6    47.95    50.09     1.99 o
   2  22  -6    47.94    46.22     1.30 o
   2   0   7   449.20   479.51    10.46 o
   2   0  -7   449.45   466.38     4.73 o
   4   0   7   340.95   328.98     6.22 o
   4   0  -7   341.18   320.49     3.39 o
   6   0   7   159.39   158.84     3.89 o
   6   0  -7   159.31   162.74     2.27 o
   8   0   7   214.11   207.37     4.01 o
   8   0  -7   214.29   196.94     4.01 o
   1   1   7    29.09    27.08     1.61 o
   1   1  -7    29.13    27.43     0.77 o
   2   1   7    10.72    10.32     0.93 o
   2   1  -7    10.73     9.83     0.45 o
   3   1   7    13.91    12.60     1.10 o
   3   1  -7    13.88    12.00     0.41 o
   4   1   7   230.39   234.88     4.46 o
   4   1  -7   230.40   235.12     1.86 o
   5   1   7     3.75     2.60     0.45 o
   5   1  -7     3.74     2.00     0.22 o
   6   1   7   126.92   128.81     2.42 o
   6   1  -7   126.95   121.41     1.30 o
   7   1   7    84.92    85.53     1.82 o
   7   1  -7    85.00    86.43     1.11 o
   8   1   7    30.54    31.95     0.94 o
   8   1  -7    30.53    30.81     0.82 o
   9   1   7     1.14     1.08     0.26 o
   1   2   7    43.64    44.03     1.94 o
   1   2  -7    43.67    42.94     0.86 o
   2   2   7    94.66    92.16     2.65 o
   2   2  -7    94.70    91.75     1.13 o
   3   2   7    30.68    25.26     1.37 o
   3   2  -7    30.68    26.88     0.63 o
   4   2   7   133.88   124.02     3.38 o
   4   2  -7   133.95   118.90     1.33 o
   5   2   7    22.42    23.29     0.87 o
   5   2  -7    22.43    22.67     0.50 o
   6   2   7    82.43    82.82     1.88 o
   6   2  -7    82.39    83.39     1.05 o
   7   2   7   373.28   385.20     4.75 o
   7   2  -7   373.08   391.50     3.08 o
   8   2   7     4.62     5.18     0.63 o
   8   2  -7     4.61     4.97     0.42 o
   9   2   7     2.31     3.80     0.55 o
   1   3   7     3.55     3.47     0.62 o
   1   3  -7     3.53     2.71     0.25 o
   2   3   7    31.44    24.59     1.65 o
   2   3  -7    31.44    25.49     0.63 o
   3   3   7    21.97    23.37     1.24 o
   3   3  -7    21.90    22.77     0.61 o
   4   3   7   205.75   187.68     4.30 o
   4   3  -7   205.65   180.71     1.77 o
   5   3   7   213.08   212.05     2.91 o
   5   3  -7   213.15   207.25     1.83 o
   6   3   7    32.76    38.21     1.09 o
   6   3  -7    32.73    37.79     0.76 o
   7   3   7    53.90    54.37     1.26 o
   7   3  -7    53.89    54.17     1.04 o
   8   3   7    43.27    44.36     1.58 o
   8   3  -7    43.17    44.97     1.08 o
   9   3   7    20.19    20.69     0.82 o
   9   3  -7    20.24    19.63     1.18 o
   1   4   7     4.35     3.85     0.85 o
   1   4  -7     4.34     2.85     0.25 o
   2   4   7   108.45   111.35     3.48 o
   2   4  -7   108.44   109.40     1.35 o
   3   4   7   298.77   297.07     5.11 o
   3   4  -7   298.93   288.45     2.35 o
   4   4   7    59.61    52.35     2.09 o
   4   4  -7    59.67    53.82     0.92 o
   5   4   7   313.42   317.27     4.89 o
   5   4  -7   313.30   316.57     2.40 o
   6   4   7    28.22    27.18     1.04 o
   6   4  -7    28.28    28.59     0.66 o
   7   4   7    12.45     9.88     0.49 o
   7   4  -7    12.47     9.86     0.46 o
   8   4   7    25.96    25.53     1.18 o
   8   4  -7    25.90    29.70     0.88 o
   9   4   7     9.68    10.20     0.56 o
   1   5   7    71.58    59.70     2.90 o
   1   5  -7    71.56    64.99     0.95 o
   2   5   7   528.47   522.17    10.19 o
   2   5  -7   528.45   524.33     3.64 o
   3   5   7   578.33   549.75     7.56 o
   3   5  -7   578.31   562.52     3.85 o
   4   5   7    74.80    80.02     2.11 o
   4   5  -7    74.81    77.87     1.12 o
   5   5   7    68.64    67.78     1.66 o
   5   5  -7    68.61    64.90     1.07 o
   6   5   7   110.00   113.48     1.75 o
   6   5  -7   109.97   112.06     1.44 o
   7   5   7    30.21    24.05     0.73 o
   7   5  -7    30.24    24.26     0.72 o
   8   5   7    16.19    13.90     1.26 o
   8   5  -7    16.20    15.30     0.62 o
   1   6   7    20.68    20.77     1.79 o
   1   6  -7    20.66    20.55     0.54 o
   2   6   7   347.55   325.41     8.20 o
   2   6  -7   347.48   344.17     2.80 o
   3   6   7   533.26   524.83    10.20 o
   3   6  -7   533.28   518.35     3.67 o
   4   6   7   317.43   311.64     4.81 o
   4   6  -7   317.51   304.47     2.50 o
   5   6   7    57.73    60.00     1.53 o
   5   6  -7    57.81    59.94     1.08 o
   6   6   7    15.87    16.46     0.64 o
   6   6  -7    15.85    16.11     0.54 o
   7   6   7   109.12   104.31     1.44 o
   7   6  -7   109.08   110.05     1.46 o
   8   6   7     5.53     5.97     0.61 o
   8   6  -7     5.52     6.19     0.40 o
   1   7   7   516.66   508.39     8.63 o
   1   7  -7   516.65   507.53     3.43 o
   2   7   7   135.09   122.24     4.27 o
   2   7  -7   135.13   131.99     1.67 o
   3   7   7    54.62    52.07     2.17 o
   3   7  -7    54.59    54.15     0.97 o
   4   7   7   115.44   120.05     2.72 o
   4   7  -7   115.32   119.88     1.56 o
   5   7   7    10.90    11.97     0.71 o
   5   7  -7    10.92    11.60     0.53 o
   6   7   7    73.06    74.95     1.36 o
   6   7  -7    73.05    76.95     1.09 o
   7   7   7   116.21   115.18     1.68 o
   7   7  -7   116.23   121.18     1.42 o
   8   7   7    56.53    53.82     1.68 o
   8   7  -7    56.51    53.20     1.09 o
   1   8   7     7.56     9.93     0.74 o
   1   8  -7     7.56    10.13     0.48 o
   2   8   7   179.18   178.24     3.73 o
   2   8  -7   179.19   184.64     2.05 o
   3   8   7   104.16    99.98     2.11 o
   3   8  -7   104.17   102.35     1.40 o
   4   8   7    26.27    28.53     0.96 o
   4   8  -7    26.27    28.95     0.73 o
   5   8   7   103.79   103.87     2.13 o
   5   8  -7   103.73   106.59     1.45 o
   6   8   7    29.02    29.95     0.86 o
   6   8  -7    29.05    30.62     0.69 o
   7   8   7    17.21    18.61     0.68 o
   7   8  -7    17.21    18.49     0.52 o
   8   8   7    20.25    20.29     0.96 o
   8   8  -7    20.26    20.33     0.63 o
   1   9   7    35.35    33.36     1.26 o
   1   9  -7    35.33    32.96     0.81 o
   2   9   7   333.07   348.50     5.30 o
   2   9  -7   332.94   348.54     2.80 o
   3   9   7    17.67    19.25     0.92 o
   3   9  -7    17.67    19.55     0.58 o
   4   9   7     3.15     4.33     0.45 o
   4   9  -7     3.16     3.23     0.29 o
   5   9   7    20.90    21.73     0.93 o
   5   9  -7    20.91    21.41     0.63 o
   6   9   7     9.38    11.66     0.54 o
   6   9  -7     9.36    11.45     0.46 o
   7   9   7    26.64    25.74     0.87 o
   7   9  -7    26.65    26.04     0.62 o
   8   9   7    24.68    24.49     0.99 o
   8   9  -7    24.64    23.57     0.62 o
   1  10   7   592.35   613.30     6.97 o
   1  10  -7   592.25   616.39     4.35 o
   2  10   7   152.96   163.43     2.57 o
   2  10  -7   152.92   163.27     1.74 o
   3  10   7    56.00    58.62     1.42 o
   3  10  -7    55.98    59.11     0.99 o
   4  10   7    48.33    49.96     1.26 o
   4  10  -7    48.37    50.60     0.92 o
   5  10   7    20.74    17.41     0.74 o
   5  10  -7    20.68    17.51     0.57 o
   6  10   7     0.66     0.17     0.23 <
   6  10  -7     0.66     0.64     0.23 <
   7  10   7    33.62    39.02     1.03 o
   7  10  -7    33.52    41.31     0.89 o
   8  10   7    10.92    13.68     0.67 o
   8  10  -7    10.94    13.70     0.59 o
   1  11   7   176.71   178.22     2.96 o
   1  11  -7   176.71   172.59     1.82 o
   2  11   7   130.19   129.99     2.25 o
   2  11  -7   130.22   128.21     1.66 o
   3  11   7     5.39     3.96     0.45 o
   3  11  -7     5.39     3.42     0.32 o
   4  11   7   108.81   111.94     1.95 o
   4  11  -7   108.77   114.56     1.48 o
   5  11   7    14.02    17.75     0.73 o
   5  11  -7    14.03    16.99     0.61 o
   6  11   7     8.14     7.56     0.48 o
   6  11  -7     8.17     7.54     0.39 o
   7  11   7     4.28     2.96     0.28 o
   7  11  -7     4.28     3.47     0.32 o
   1  12   7   223.82   247.45     4.39 o
   1  12  -7   223.79   245.28     2.17 o
   2  12   7   219.96   224.35     3.16 o
   2  12  -7   220.08   227.53     2.22 o
   3  12   7    44.74    46.71     1.07 o
   3  12  -7    44.75    47.94     0.92 o
   4  12   7     2.10     2.02     0.35 o
   4  12  -7     2.09     1.93     0.27 o
   5  12   7     1.27     1.65     0.26 o
   5  12  -7     1.27     2.66     0.31 o
   6  12   7    69.42    72.85     1.41 o
   6  12  -7    69.43    74.88     1.17 o
   7  12   7    30.79    33.95     1.01 o
   7  12  -7    30.79    33.89     0.78 o
   1  13   7   315.12   321.21     5.20 o
   1  13  -7   315.23   320.64     2.61 o
   2  13   7   108.83   103.78     1.80 o
   2  13  -7   108.88   106.90     1.53 o
   3  13   7     7.95     8.22     0.45 o
   3  13  -7     7.92     9.41     0.44 o
   4  13   7    13.86    14.01     0.56 o
   4  13  -7    13.88    13.99     0.49 o
   5  13   7     1.40     1.38     0.27 o
   5  13  -7     1.41     1.68     0.26 o
   6  13   7    12.55    13.23     0.62 o
   6  13  -7    12.52    14.06     0.54 o
   7  13   7    14.57    15.41     0.75 o
   7  13  -7    14.61    14.08     0.61 o
   1  14   7   148.02   150.55     3.17 o
   1  14  -7   148.02   143.95     1.79 o
   2  14   7    70.18    79.88     1.30 o
   2  14  -7    70.16    83.15     1.23 o
   3  14   7   122.38   119.23     1.60 o
   3  14  -7   122.40   127.51     1.63 o
   4  14   7    23.47    23.86     0.77 o
   4  14  -7    23.47    25.40     0.65 o
   5  14   7    50.73    47.53     1.11 o
   5  14  -7    50.71    49.80     0.89 o
   6  14   7    10.50     8.73     0.45 o
   6  14  -7    10.48     9.39     0.44 o
   1  15   7    26.94    26.56     1.02 o
   1  15  -7    26.94    26.96     0.72 o
   2  15   7    77.90    72.67     1.20 o
   2  15  -7    77.86    76.39     1.27 o
   3  15   7    58.86    59.44     1.13 o
   3  15  -7    58.91    62.20     1.05 o
   4  15   7    20.16    19.50     0.61 o
   4  15  -7    20.18    18.72     0.60 o
   5  15   7     5.59     5.29     0.41 o
   5  15  -7     5.58     5.29     0.46 o
   6  15   7     2.90     3.18     0.34 o
   6  15  -7     2.90     3.03     0.27 o
   1  16   7    63.58    64.52     1.14 o
   1  16  -7    63.59    69.06     1.12 o
   2  16   7    45.13    48.78     0.92 o
   2  16  -7    45.10    50.25     0.92 o
   3  16   7    17.13    15.09     0.54 o
   3  16  -7    17.16    15.18     0.58 o
   4  16   7     7.85     7.56     0.45 o
   4  16  -7     7.83     8.02     0.49 o
   5  16   7    19.38    20.72     0.79 o
   5  16  -7    19.41    22.68     0.77 o
   6  16  -7    58.66    57.95     2.00 o
   1  17   7    89.80    93.35     1.38 o
   1  17  -7    89.82    97.68     1.22 o
   2  17   7    39.38    39.69     0.86 o
   2  17  -7    39.42    40.34     0.83 o
   3  17   7    18.65    17.83     0.64 o
   3  17  -7    18.63    18.11     0.63 o
   4  17   7    16.21    16.00     0.74 o
   4  17  -7    16.22    16.30     0.63 o
   5  17   7    36.04    37.91     1.22 o
   5  17  -7    36.04    38.26     0.91 o
   1  18   7   183.60   178.68     2.70 o
   1  18  -7   183.60   183.79     1.80 o
   2  18   7    16.61    18.50     0.81 o
   2  18  -7    16.61    19.51     0.62 o
   3  18   7    11.07    11.26     0.78 o
   3  18  -7    11.05     9.62     0.45 o
   4  18   7     0.47     0.08     0.27 <
   4  18  -7     0.47     0.95     0.21 o
   1  19   7    86.61    78.14     2.07 o
   1  19  -7    86.62    83.22     1.08 o
   2  19   7    35.39    29.75     0.92 o
   2  19  -7    35.40    33.58     0.76 o
   3  19   7    24.17    22.72     0.95 o
   3  19  -7    24.14    23.08     0.65 o
   4  19  -7     3.61     3.73     0.55 o
   1  20   7    14.06    12.18     0.76 o
   1  20  -7    14.06    12.42     0.48 o
   2  20   7     3.36     3.35     0.60 o
   2  20  -7     3.37     2.84     0.25 o
   3  20  -7     4.30     2.70     0.49 o
   1  21  -7     7.47     6.20     0.46 o
   0   0   8   330.70   299.05    13.17 o
   0   0  -8   330.41   311.88     5.83 o
   2   0   8  1142.52  1100.69    18.94 o
   2   0  -8  1142.35  1087.16    10.01 o
   4   0   8    13.11    17.76     1.83 o
   4   0  -8    13.17    14.27     0.68 o
   6   0   8   198.14   190.44     4.03 o
   6   0  -8   198.38   196.20     2.58 o
   8   0   8    44.35    43.43     1.71 o
   8   0  -8    44.32    45.42     1.92 o
   0   1   8   108.90    85.63     4.72 o
   0   1  -8   108.94    99.02     1.67 o
   1   1   8   262.96   263.81     5.69 o
   1   1  -8   262.73   266.08     2.31 o
   2   1   8    79.95    94.85     2.95 o
   2   1  -8    79.98    82.67     1.40 o
   3   1   8   137.66   140.78     3.65 o
   3   1  -8   137.80   125.18     1.58 o
   4   1   8   301.48   313.69     6.12 o
   4   1  -8   301.41   298.41     2.40 o
   5   1   8   127.29   124.39     2.26 o
   5   1  -8   127.36   124.77     1.37 o
   6   1   8    13.01    12.56     0.66 o
   6   1  -8    13.01    12.94     0.43 o
   7   1   8    10.01     8.24     0.48 o
   7   1  -8    10.05     9.19     0.53 o
   8   1   8    15.03    11.38     0.59 o
   8   1  -8    15.03    12.86     0.58 o
   0   2   8   166.98   160.38     6.67 o
   0   2  -8   167.04   169.43     2.30 o
   1   2   8    64.11    58.50     2.52 o
   1   2  -8    64.05    61.32     0.98 o
   2   2   8    90.57    80.97     2.73 o
   2   2  -8    90.55    78.36     1.16 o
   3   2   8   167.17   178.92     4.22 o
   3   2  -8   167.21   166.79     1.80 o
   4   2   8    10.46    12.44     0.85 o
   4   2  -8    10.47    11.07     0.43 o
   5   2   8   189.65   193.17     2.98 o
   5   2  -8   189.65   189.44     1.83 o
   6   2   8    31.99    32.82     1.03 o
   6   2  -8    31.97    34.98     0.72 o
   7   2   8    41.59    38.54     1.00 o
   7   2  -8    41.61    41.23     1.07 o
   8   2   8     1.61     1.32     0.39 o
   8   2  -8     1.62     0.87     0.24 o
   0   3   8   411.65   359.97    10.67 o
   0   3  -8   411.60   380.21     4.28 o
   1   3   8   141.17   136.86     6.54 o
   1   3  -8   140.95   140.70     1.63 o
   2   3   8   407.67   422.58     7.42 o
   2   3  -8   407.70   398.29     3.14 o
   3   3   8   394.31   412.90     7.35 o
   3   3  -8   394.55   376.84     2.82 o
   4   3   8    96.29    93.36     2.30 o
   4   3  -8    96.35    91.90     1.19 o
   5   3   8   273.26   272.63     3.73 o
   5   3  -8   273.37   273.71     2.23 o
   6   3   8   120.66   114.44     2.87 o
   6   3  -8   120.74   117.19     1.37 o
   7   3   8    14.72    15.23     0.92 o
   7   3  -8    14.70    15.47     0.60 o
   8   3   8    38.84    39.02     1.19 o
   8   3  -8    38.92    39.16     1.01 o
   0   4   8   142.07   134.10     6.30 o
   0   4  -8   141.85   132.77     2.30 o
   1   4   8   482.17   431.00    12.13 o
   1   4  -8   481.98   447.55     3.23 o
   2   4   8    10.27     5.83     1.39 o
   2   4  -8    10.29     7.87     0.39 o
   3   4   8   100.33   106.82     3.05 o
   3   4  -8   100.21   106.02     1.19 o
   4   4   8   184.00   179.59     3.37 o
   4   4  -8   184.08   182.75     1.72 o
   5   4   8    82.76    81.95     1.77 o
   5   4  -8    82.80    82.05     1.09 o
   6   4   8    65.27    64.49     1.71 o
   6   4  -8    65.33    64.84     1.03 o
   7   4   8    13.24    16.33     1.37 o
   7   4  -8    13.26    14.31     0.57 o
   8   4   8    15.20    15.13     0.71 o
   8   4  -8    15.17    14.51     0.76 o
   0   5   8    91.86   114.27     7.83 o
   0   5  -8    91.87   110.58     1.67 o
   1   5  -8    27.61    33.92     0.73 o
   2   5   8   147.24   140.17     5.52 o
   2   5  -8   147.24   139.15     1.50 o
   3   5   8    54.92    64.76     3.62 o
   3   5  -8    54.91    59.38     0.91 o
   4   5   8    37.77    34.37     1.71 o
   4   5  -8    37.76    36.07     0.71 o
   5   5   8    10.31    10.54     0.64 o
   5   5  -8    10.32    10.05     0.45 o
   6   5   8    19.75    22.97     0.83 o
   6   5  -8    19.78    22.53     0.60 o
   7   5   8     8.54    11.37     0.79 o
   7   5  -8     8.54    10.27     0.48 o
   8   5   8    14.38    16.04     0.71 o
   8   5  -8    14.38    15.37     0.61 o
   0   6  -8   386.67   429.39     3.76 o
   1   6   8   719.90   631.45    14.30 o
   1   6  -8   719.66   672.75     4.22 o
   2   6   8    10.66     9.62     1.47 o
   2   6  -8    10.67     9.94     0.40 o
   3   6   8   102.96    99.30     3.06 o
   3   6  -8   102.88   104.70     1.29 o
   4   6   8     4.25     5.76     0.63 o
   4   6  -8     4.26     5.74     0.35 o
   5   6   8    88.06    88.74     2.16 o
   5   6  -8    87.97    87.45     1.24 o
   6   6   8     8.52     9.20     0.48 o
   6   6  -8     8.52     8.78     0.39 o
   7   6   8    11.92     8.76     0.69 o
   7   6  -8    11.98     9.69     0.45 o
   8   6  -8    11.78    13.42     0.64 o
   0   7  -8   299.71   282.03     3.61 o
   1   7   8    26.63    21.96     1.32 o
   1   7  -8    26.59    23.50     0.66 o
   2   7   8   255.19   235.23     5.17 o
   2   7  -8   255.05   235.10     2.19 o
   3   7   8    35.54    35.79     1.80 o
   3   7  -8    35.56    34.54     0.76 o
   4   7   8    28.50    27.91     1.20 o
   4   7  -8    28.45    29.52     0.70 o
   5   7   8   112.53   109.15     2.35 o
   5   7  -8   112.50   112.07     1.41 o
   6   7   8    31.82    34.39     0.89 o
   6   7  -8    31.82    35.57     0.72 o
   7   7   8     7.46     7.25     0.62 o
   7   7  -8     7.46     7.54     0.36 o
   0   8   8   153.21   170.82     3.97 o
   0   8  -8   153.23   165.32     2.35 o
   1   8   8    33.67    33.60     1.30 o
   1   8  -8    33.72    32.54     0.77 o
   2   8   8     3.64     3.24     0.60 o
   2   8  -8     3.64     3.90     0.34 o
   3   8   8   169.95   159.37     3.98 o
   3   8  -8   169.94   167.70     1.77 o
   4   8   8   147.62   152.59     2.51 o
   4   8  -8   147.66   157.77     1.69 o
   5   8   8    39.23    46.10     1.42 o
   5   8  -8    39.25    48.31     0.88 o
   6   8   8    19.73    19.75     0.88 o
   6   8  -8    19.72    19.97     0.50 o
   7   8   8    26.26    27.44     1.10 o
   7   8  -8    26.26    26.29     0.72 o
   0   9   8   714.79   719.45    11.03 o
   0   9  -8   714.50   685.35     6.30 o
   1   9   8    45.24    44.13     1.49 o
   1   9  -8    45.32    43.21     0.88 o
   2   9   8   130.03   131.67     2.96 o
   2   9  -8   130.32   134.69     1.60 o
   3   9   8   161.69   147.90     3.74 o
   3   9  -8   161.67   153.90     1.67 o
   4   9   8    24.46    23.06     0.88 o
   4   9  -8    24.42    23.35     0.57 o
   5   9   8   123.18   121.22     2.40 o
   5   9  -8   123.25   130.00     1.48 o
   6   9   8    99.26   101.56     2.58 o
   6   9  -8    99.23   101.33     1.26 o
   7   9   8     2.60     2.81     0.41 o
   7   9  -8     2.61     2.76     0.31 o
   0  10   8   583.23   600.48     9.55 o
   0  10  -8   583.28   602.85     7.94 o
   1  10   8   270.14   278.42     4.56 o
   1  10  -8   270.30   283.17     2.70 o
   2  10   8   217.78   197.31     4.81 o
   2  10  -8   217.59   213.95     2.09 o
   3  10   8    72.67    69.48     2.02 o
   3  10  -8    72.51    70.86     1.17 o
   4  10   8    14.47    12.49     0.64 o
   4  10  -8    14.46    13.96     0.46 o
   5  10   8    23.37    27.97     1.03 o
   5  10  -8    23.35    29.17     0.69 o
   6  10   8    16.02    17.83     0.99 o
   6  10  -8    16.01    15.70     0.57 o
   7  10   8    49.73    48.94     1.33 o
   7  10  -8    49.71    50.65     0.91 o
   0  11   8   264.94   259.92     5.18 o
   0  11  -8   265.05   258.15     4.36 o
   1  11   8   144.11   142.78     2.97 o
   1  11  -8   144.06   146.05     1.61 o
   2  11   8    74.10    74.14     2.09 o
   2  11  -8    74.01    76.09     1.18 o
   3  11   8     8.28     7.95     0.47 o
   3  11  -8     8.29     8.20     0.39 o
   4  11   8    57.95    58.26     1.14 o
   4  11  -8    57.92    63.17     1.05 o
   5  11   8    45.51    48.24     1.05 o
   5  11  -8    45.49    51.12     0.92 o
   6  11   8    31.11    35.07     1.30 o
   6  11  -8    31.09    34.32     0.72 o
   0  12   8    80.91    77.55     2.43 o
   0  12  -8    80.92    74.30     1.59 o
   1  12   8    30.68    32.12     1.12 o
   1  12  -8    30.66    33.11     0.78 o
   2  12   8    79.89    73.41     1.53 o
   2  12  -8    79.84    80.35     1.19 o
   3  12   8    69.97    67.51     1.26 o
   3  12  -8    70.01    71.83     1.09 o
   4  12   8    20.82    19.44     0.63 o
   4  12  -8    20.84    20.51     0.58 o
   5  12   8    54.97    51.57     1.61 o
   5  12  -8    54.97    55.87     0.95 o
   6  12   8    13.33    13.71     0.76 o
   6  12  -8    13.29    13.63     0.48 o
   0  13   8   126.76   131.00     3.24 o
   0  13  -8   126.67   126.25     2.86 o
   1  13   8    49.32    46.98     1.31 o
   1  13  -8    49.35    49.10     0.98 o
   2  13   8     3.63     3.59     0.36 o
   2  13  -8     3.64     4.30     0.32 o
   3  13   8    49.61    46.96     1.00 o
   3  13  -8    49.54    49.98     0.87 o
   4  13   8   127.74   129.19     1.69 o
   4  13  -8   127.71   137.58     1.68 o
   5  13   8     6.63     8.05     0.60 o
   5  13  -8     6.60     8.22     0.44 o
   6  13   8    45.02    48.08     1.31 o
   6  13  -8    45.01    46.95     1.31 o
   0  14   8    53.12    55.20     1.90 o
   0  14  -8    53.30    52.47     1.26 o
   1  14   8    60.11    65.23     1.24 o
   1  14  -8    60.13    66.80     1.13 o
   2  14   8    82.20    76.91     1.33 o
   2  14  -8    82.08    81.68     1.18 o
   3  14   8    15.09    10.12     0.45 o
   3  14  -8    15.07    12.57     0.45 o
   4  14   8    12.85    12.38     0.77 o
   4  14  -8    12.83    12.35     0.52 o
   5  14   8    12.66    13.58     0.69 o
   5  14  -8    12.65    14.66     0.59 o
   0  15   8   158.48   158.59     3.52 o
   0  15  -8   158.52   152.32     2.00 o
   1  15   8    33.40    34.31     0.77 o
   1  15  -8    33.45    35.36     0.72 o
   2  15   8     4.32     4.58     0.30 o
   2  15  -8     4.32     5.24     0.34 o
   3  15   8    24.94    25.95     0.98 o
   3  15  -8    24.94    24.80     0.67 o
   4  15   8     9.29    10.34     0.64 o
   4  15  -8     9.30    10.00     0.43 o
   5  15   8     8.76     8.47     0.82 o
   5  15  -8     8.77     8.33     0.41 o
   0  16   8    53.65    55.21     1.46 o
   0  16  -8    53.85    55.63     1.16 o
   1  16   8     9.37     6.63     0.41 o
   1  16  -8     9.36     7.48     0.36 o
   2  16   8    35.20    26.29     1.64 o
   2  16  -8    35.07    29.73     0.61 o
   3  16   8     3.77     5.12     0.75 o
   3  16  -8     3.76     4.51     0.33 o
   4  16   8    18.73    17.09     1.06 o
   4  16  -8    18.73    19.75     0.55 o
   0  17   8    65.28    49.34     2.16 o
   0  17  -8    65.18    58.39     1.45 o
   1  17   8    41.29    36.55     1.28 o
   1  17  -8    41.27    41.60     0.68 o
   2  17   8     2.35     1.57     0.48 o
   2  17  -8     2.35     2.42     0.23 o
   3  17   8     9.07     9.52     0.83 o
   3  17  -8     9.05    11.01     0.37 o
   4  17  -8     9.25     8.39     0.44 o
   0  18   8   163.78   157.09     4.11 o
   0  18  -8   163.78   182.96     2.74 o
   1  18   8    11.60     9.21     0.58 o
   1  18  -8    11.59    10.47     0.39 o
   2  18   8     4.63     4.12     0.55 o
   2  18  -8     4.63     3.92     0.23 o
   3  18  -8    16.55    14.89     0.50 o
   0  19  -8    36.58    33.92     1.05 o
   1  19  -8     3.02     4.14     0.28 o
   2   0   9    69.78    55.26     2.91 o
   2   0  -9    69.81    58.58     1.40 o
   4   0   9   349.69   358.73     8.98 o
   4   0  -9   349.83   355.03     4.16 o
   6   0  -9    55.88    50.07     1.88 o
   1   1   9     0.72     1.50     0.45 o
   1   1  -9     0.71     1.19     0.23 o
   2   1   9     1.73     2.11     0.54 o
   2   1  -9     1.73     1.39     0.26 o
   3   1   9   106.16   114.09     3.08 o
   3   1  -9   106.24   110.81     1.63 o
   4   1   9    57.58    55.42     2.01 o
   4   1  -9    57.55    57.34     1.10 o
   5   1   9    56.29    51.73     1.22 o
   5   1  -9    56.21    55.22     0.94 o
   6   1   9    35.36    39.18     1.99 o
   6   1  -9    35.33    44.52     0.95 o
   7   1   9    28.88    20.18     1.00 o
   7   1  -9    28.86    24.94     1.05 o
   1   2   9    62.15    53.28     3.00 o
   1   2  -9    62.12    49.24     0.85 o
   2   2   9    39.36    36.35     1.64 o
   2   2  -9    39.31    37.26     0.79 o
   3   2   9    35.33    33.31     1.57 o
   3   2  -9    35.35    33.08     0.87 o
   4   2   9    10.61    12.17     0.96 o
   4   2  -9    10.65    10.33     0.44 o
   5   2   9    20.79    23.18     0.93 o
   5   2  -9    20.79    23.97     0.62 o
   6   2   9    40.86    37.75     1.31 o
   6   2  -9    40.87    41.55     1.00 o
   7   2  -9    32.54    36.70     1.27 o
   1   3   9   128.41   112.83     4.60 o
   1   3  -9   128.27   120.78     1.39 o
   2   3   9   204.05   190.18     6.30 o
   2   3  -9   204.09   188.84     1.97 o
   3   3   9   237.88   261.26     7.65 o
   3   3  -9   237.99   258.26     2.74 o
   4   3   9    93.57    84.73     2.02 o
   4   3  -9    93.46    84.14     1.15 o
   5   3   9   101.92   101.90     1.78 o
   5   3  -9   101.94   108.50     1.39 o
   6   3   9     0.84     2.29     0.37 o
   6   3  -9     0.85     2.02     0.29 o
   7   3  -9   105.39   105.65     1.62 o
   1   4   9   115.46   114.56     4.72 o
   1   4  -9   115.51   113.33     1.43 o
   2   4   9     8.13     4.75     1.17 o
   2   4  -9     8.09     5.71     0.38 o
   3   4   9     5.11     7.32     1.34 o
   3   4  -9     5.10     6.94     0.40 o
   4   4   9    96.21   109.94     2.98 o
   4   4  -9    96.28   109.11     1.34 o
   5   4   9   222.45   213.75     3.34 o
   5   4  -9   222.45   223.18     2.04 o
   6   4   9     4.61     2.60     0.37 o
   6   4  -9     4.60     3.20     0.31 o
   7   4  -9    25.82    28.71     0.75 o
   1   5  -9    10.74    10.08     0.43 o
   2   5   9   125.77   122.72     4.94 o
   2   5  -9   125.73   133.52     1.68 o
   3   5   9   151.92   158.08     3.84 o
   3   5  -9   151.92   157.66     1.76 o
   4   5   9    81.15    78.97     1.93 o
   4   5  -9    81.18    79.25     1.11 o
   5   5   9     3.19     3.61     0.45 o
   5   5  -9     3.19     3.61     0.31 o
   6   5   9    24.79    22.44     0.91 o
   6   5  -9    24.79    25.46     0.58 o
   7   5  -9    30.75    30.57     0.88 o
   1   6   9    13.22    12.15     1.26 o
   1   6  -9    13.22    12.87     0.50 o
   2   6   9    31.69    32.29     1.65 o
   2   6  -9    31.66    34.77     0.93 o
   3   6   9   221.35   226.61     4.68 o
   3   6  -9   221.41   229.98     2.34 o
   4   6   9    36.10    34.08     1.23 o
   4   6  -9    36.13    36.75     0.74 o
   5   6   9   246.66   239.42     3.59 o
   5   6  -9   246.97   255.89     2.24 o
   6   6   9     2.44     1.46     0.29 o
   6   6  -9     2.46     1.31     0.21 o
   7   6  -9    13.08     9.06     0.46 o
   1   7   9    71.81    67.55     2.14 o
   1   7  -9    71.81    64.32     1.15 o
   2   7   9   172.27   182.03     4.21 o
   2   7  -9   172.35   186.19     2.28 o
   3   7   9    17.94    14.94     0.89 o
   3   7  -9    17.93    16.76     0.58 o
   4   7   9    65.66    61.02     1.42 o
   4   7  -9    65.57    66.80     1.16 o
   5   7   9    46.98    44.44     1.24 o
   5   7  -9    46.99    49.42     0.87 o
   6   7   9    30.24    27.07     0.95 o
   6   7  -9    30.32    30.59     0.77 o
   1   8   9    69.10    66.97     2.06 o
   1   8  -9    69.11    64.41     1.14 o
   2   8   9    25.86    28.28     1.50 o
   2   8  -9    25.85    27.54     0.82 o
   3   8   9    17.48    16.85     1.12 o
   3   8  -9    17.46    16.61     0.53 o
   4   8   9     2.14     0.59     0.41 <
   4   8  -9     2.14     2.04     0.30 o
   5   8   9    14.45    13.24     0.82 o
   5   8  -9    14.44    12.99     0.54 o
   6   8   9     8.79     6.66     0.71 o
   6   8  -9     8.79     8.14     0.40 o
   1   9   9     5.35     3.28     0.82 o
   1   9  -9     5.34     3.35     0.32 o
   2   9   9   164.72   157.66     3.84 o
   2   9  -9   164.66   174.06     2.03 o
   3   9   9    23.46    21.60     0.99 o
   3   9  -9    23.43    22.35     0.65 o
   4   9   9    91.80    89.40     2.38 o
   4   9  -9    91.89    95.30     1.34 o
   5   9   9    37.31    28.39     1.63 o
   5   9  -9    37.34    27.55     0.73 o
   6   9   9    25.05    24.64     1.25 o
   6   9  -9    24.99    28.16     0.84 o
   1  10   9    47.56    45.04     1.45 o
   1  10  -9    47.54    47.61     1.01 o
   2  10   9    25.64    23.10     1.04 o
   2  10  -9    25.61    24.58     0.69 o
   3  10   9   145.40   154.94     2.40 o
   3  10  -9   145.35   162.36     1.85 o
   4  10   9    30.77    28.05     1.21 o
   4  10  -9    30.75    31.22     0.74 o
   5  10   9   102.25   103.72     3.27 o
   5  10  -9   102.22   109.98     1.62 o
   6  10  -9    29.69    29.23     0.99 o
   1  11   9    21.67    19.08     0.91 o
   1  11  -9    21.66    20.46     0.64 o
   2  11   9    31.75    30.22     1.13 o
   2  11  -9    31.80    32.61     0.75 o
   3  11   9    14.43    17.76     0.70 o
   3  11  -9    14.46    17.70     0.51 o
   4  11  -9     2.79     2.17     0.32 o
   5  11   9     1.08     0.87     0.40 <
   5  11  -9     1.07     0.61     0.21 <
   1  12   9    17.87    17.95     0.85 o
   1  12  -9    17.87    18.65     0.55 o
   2  12   9     4.98     4.52     0.40 o
   2  12  -9     5.00     4.30     0.34 o
   3  12   9    39.66    46.87     2.13 o
   3  12  -9    39.63    45.73     0.82 o
   4  12  -9    10.90     7.38     0.39 o
   5  12   9    19.49    15.45     0.98 o
   5  12  -9    19.52    15.10     0.46 o
   1  13   9     5.42     5.66     0.42 o
   1  13  -9     5.45     5.57     0.31 o
   2  13   9    11.91    14.71     0.69 o
   2  13  -9    11.92    14.61     0.50 o
   3  13  -9    37.63    35.55     0.72 o
   4  13  -9    21.86    23.14     0.65 o
   1  14  -9     6.13     5.97     0.33 o
   2  14  -9    59.55    64.70     1.08 o
   3  14  -9    57.94    60.05     0.99 o
   4  14   9    44.69    36.92     1.53 o
   4  14  -9    44.68    42.24     0.80 o
   1  15  -9     9.61     8.28     0.34 o
   2  15  -9    13.43    14.60     0.45 o
   3  15  -9     1.46     1.81     0.22 o
   1  16  -9     1.85     2.05     0.21 o
   2  16  -9    88.72    83.47     1.18 o
   3  16  -9    11.36     9.45     0.77 o
   1  17  -9    26.74    24.50     1.10 o
   0   0 -10   232.15   241.05     4.83 o
   2   0  10   346.50   339.81     8.12 o
   2   0 -10   346.53   356.39     3.96 o
   4   0  10    60.81    51.09     1.59 o
   4   0 -10    60.69    57.74     1.38 o
   6   0 -10     9.89    12.99     1.01 o
   0   1  10   177.97   155.59     4.71 o
   0   1 -10   178.00   175.48     2.76 o
   1   1  10    58.35    67.94     2.94 o
   1   1 -10    58.27    72.78     1.17 o
   2   1  10    27.86    23.88     1.70 o
   2   1 -10    27.85    28.55     0.67 o
   3   1  10   135.78   122.97     4.08 o
   3   1 -10   135.73   129.37     1.62 o
   4   1  10    40.23    36.05     1.34 o
   4   1 -10    40.25    39.29     0.79 o
   5   1 -10     5.02     4.85     0.32 o
   6   1 -10     1.85     3.05     0.41 o
   0   2  10   222.62   190.46     5.53 o
   0   2 -10   222.61   222.91     3.67 o
   1   2  10    31.05    27.75     1.28 o
   1   2 -10    31.02    29.08     0.72 o
   2   2  10    21.24    20.02     1.61 o
   2   2 -10    21.28    21.08     0.62 o
   3   2  10     5.38     5.42     0.93 o
   3   2 -10     5.39     6.44     0.40 o
   4   2  10     8.66     7.02     0.62 o
   4   2 -10     8.65     9.18     0.40 o
   5   2 -10     3.10     5.27     0.29 o
   6   2 -10    17.57    16.92     0.80 o
   0   3  10   268.11   239.32     6.55 o
   0   3 -10   268.07   274.03     4.38 o
   1   3  10   103.52   115.29     4.18 o
   1   3 -10   103.50   129.24     1.74 o
   2   3  10   132.54   125.14     4.35 o
   2   3 -10   132.52   143.20     1.72 o
   3   3  10   101.87    88.67     2.43 o
   3   3 -10   101.81    95.95     1.34 o
   4   3  10    35.54    34.08     1.31 o
   4   3 -10    35.54    36.10     0.78 o
   5   3 -10    19.34    22.66     0.54 o
   6   3 -10    37.35    41.04     1.01 o
   0   4  10    24.93    14.77     1.41 o
   0   4 -10    24.86    15.99     0.90 o
   1   4  10   242.58   216.93     6.28 o
   1   4 -10   242.47   252.65     2.90 o
   2   4  10    20.32    20.88     1.17 o
   2   4 -10    20.28    23.26     0.75 o
   3   4  10    10.74    10.80     0.81 o
   3   4 -10    10.78    11.00     0.47 o
   4   4  10     5.90     2.03     0.42 o
   4   4 -10     5.88     2.10     0.26 o
   5   4 -10    78.49    78.99     1.17 o
   6   4 -10     2.16     4.14     0.41 o
   0   5  10    50.85    54.03     1.85 o
   0   5 -10    50.86    64.17     1.75 o
   1   5  10     6.46     7.24     0.59 o
   1   5 -10     6.45     8.06     0.49 o
   2   5  10    30.39    27.97     1.34 o
   2   5 -10    30.40    28.52     0.89 o
   3   5  10     0.26     0.35     0.37 <
   3   5 -10     0.27     0.22     0.30 <
   4   5 -10     0.16     1.16     0.22 o
   5   5 -10     6.18     5.86     0.33 o
   0   6  10    18.58    18.03     1.03 o
   0   6 -10    18.56    18.97     0.93 o
   1   6  10   189.93   166.10     3.61 o
   1   6 -10   189.88   180.90     2.24 o
   2   6  10    99.33    92.43     2.51 o
   2   6 -10    99.39   101.79     1.57 o
   3   6  10    47.28    43.57     1.58 o
   3   6 -10    47.22    48.18     1.12 o
   4   6 -10    10.33    12.65     0.53 o
   5   6 -10     1.25     1.37     0.22 o
   0   7  10    87.52    80.36     2.23 o
   0   7 -10    87.71    87.26     2.00 o
   1   7  10    14.53    16.69     1.00 o
   1   7 -10    14.53    18.40     0.64 o
   2   7  10   148.76   133.23     3.08 o
   2   7 -10   148.56   141.07     1.89 o
   3   7  10    34.79    36.37     1.40 o
   3   7 -10    34.82    38.01     0.97 o
   4   7 -10     7.84     7.74     0.42 o
   5   7 -10    17.48    18.11     0.59 o
   0   8  10    28.58    26.64     1.20 o
   0   8 -10    28.59    31.28     1.11 o
   1   8  10    22.58    22.07     1.11 o
   1   8 -10    22.57    24.42     0.79 o
   2   8  10    40.47    42.21     1.55 o
   2   8 -10    40.46    43.49     1.04 o
   3   8  10     6.92     6.66     0.59 o
   3   8 -10     6.93     7.06     0.39 o
   4   8 -10     4.90     5.81     0.35 o
   5   8 -10    26.86    31.54     0.74 o
   0   9  10    29.58    25.55     1.78 o
   0   9 -10    29.68    28.59     1.04 o
   1   9  10    25.07    26.33     1.19 o
   1   9 -10    25.05    26.39     0.79 o
   2   9  10    59.41    52.83     1.67 o
   2   9 -10    59.39    57.52     1.17 o
   3   9 -10    10.06     7.04     0.41 o
   4   9 -10    31.86    34.06     0.89 o
   5   9 -10    39.27    37.39     1.63 o
   0  10  10   147.45   112.52     3.87 o
   0  10 -10   147.43   146.23     3.04 o
   1  10  10    47.29    41.80     2.18 o
   1  10 -10    47.33    51.19     1.06 o
   2  10 -10    60.62    60.35     1.15 o
   3  10 -10    20.54    23.46     0.75 o
   4  10 -10    24.26    21.84     0.98 o
   0  11 -10    11.75    11.17     0.76 o
   1  11 -10     6.48     5.12     0.40 o
   2  11 -10     2.59     1.45     0.25 o
   3  11 -10    42.65    45.01     0.98 o
   4  11 -10    21.70    23.14     0.73 o
   0  12 -10   118.32   119.10     2.46 o
   1  12 -10     4.89     5.15     0.36 o
   2  12 -10    12.22     9.82     0.40 o
   3  12 -10    64.84    60.23     1.31 o
   0  13 -10    28.28    23.42     0.88 o
   1  13 -10    31.69    30.50     0.98 o
   2  13 -10     0.52     0.42     0.15 <
   3  13 -10     3.58     2.56     0.47 o
   0  14 -10    90.04   103.19     2.78 o
   1  14 -10     7.85    10.68     0.52 o
   2   0 -11    25.74    25.73     1.18 o
   4   0 -11    73.31    79.23     2.43 o
   1   1 -11     4.94    10.28     0.47 o
   2   1 -11    17.83    24.27     0.81 o
   3   1 -11     1.56     1.97     0.31 o
   4   1 -11     2.46     2.28     0.34 o
   1   2 -11    23.91    19.39     0.62 o
   2   2 -11     1.81     2.71     0.35 o
   3   2 -11    20.27    25.19     0.76 o
   4   2 -11     7.75    10.14     0.62 o
   1   3 -11    38.06    36.57     0.93 o
   2   3 -11     5.48     2.66     0.33 o
   3   3 -11     0.14     0.77     0.30 <
   4   3 -11     8.38    12.00     0.46 o
   1   4 -11    12.82    14.23     0.59 o
   2   4 -11     2.53     4.98     0.40 o
   3   4 -11    19.61    24.70     0.73 o
   4   4 -11     9.38    12.58     0.64 o
   1   5 -11    33.85    33.36     0.88 o
   2   5 -11     7.88     7.67     0.38 o
   3   5 -11     9.66    11.04     0.48 o
   4   5 -11    15.13    13.27     0.54 o
   1   6 -11    13.23    10.69     0.49 o
   2   6 -11     4.13     6.05     0.33 o
   3   6 -11     8.11     5.41     0.34 o
   4   6 -11     3.19     5.76     0.62 o
   1   7 -11     2.18     3.38     0.30 o
   2   7 -11    26.64    27.05     0.71 o
   3   7 -11     7.50    11.28     0.44 o
   1   8 -11     7.53     9.63     0.43 o
   2   8 -11    23.63    23.60     0.70 o
   3   8 -11    10.57    14.69     0.68 o
   1   9 -11     4.87     6.35     0.33 o
   2   9 -11     9.83    11.76     0.49 o
   1  10 -11    67.17    79.81     1.60 o
   1   1 -12     2.31     1.88     0.27 o
   1   2 -12     5.69     7.93     0.64 o
   1   3 -12    12.31    13.72     0.81 o
