# Supplementary material for: Conformational aspects of polymorphs and phases of 2-propyl-1H-benzimidazole
Source: IUCrJ. 2018 Sep 14;5(Pt 6):706–15. doi: 10.1107/S2052252518011685 (PMC6211527; doi:10.1107/S2052252518011685)
Supplement: Supplementary file 5 [file m-05-00706-IILTsup5.hkl]

#=======================================================================
data_IV
#=======================================================================

# 11. STRUCTURE-FACTOR LIST

loop_
 _refln_index_h
 _refln_index_k
 _refln_index_l
 _refln_F_squared_calc
 _refln_F_squared_meas
 _refln_F_squared_sigma
 _refln_observed_status
   2   0   0   396.75   418.53     9.78 o
   4   0   0   200.76   150.62     7.69 o
   6   0   0   407.64   428.52    12.18 o
   8   0   0    61.76    55.82     4.11 o
  10   0   0   210.05   225.38     8.58 o
   1   1   0   712.42   658.81     5.77 o
   2   1   0  1772.27  1728.40    13.77 o
   3   1   0     1.67     1.17     1.12 <
   4   1   0    30.52    37.03     2.74 o
   5   1   0    64.11    66.02     3.13 o
   6   1   0     1.38     1.02     1.43 <
   7   1   0   204.35   169.57     5.41 o
   8   1   0    46.30    54.36     3.16 o
   9   1   0    44.61    56.12     3.42 o
  10   1   0    39.39    95.21     5.14 o
   1   2   0 26275.60 27283.40    68.93 o
   2   2   0 15408.40 15287.70    40.49 o
   3   2   0   879.21   942.47    12.20 o
   4   2   0    60.64    62.81     3.65 o
   5   2   0    84.58    86.49     3.74 o
   6   2   0    35.92    32.96     2.50 o
   7   2   0   151.40   153.34     5.08 o
   8   2   0   151.25   154.48     4.92 o
   9   2   0   364.59   343.50     7.46 o
  10   2   0   254.53   228.07     6.07 o
   1   3   0  2237.42  2112.74    12.19 o
   2   3   0   527.27   551.50     7.36 o
   3   3   0  2058.82  1937.22    17.54 o
   4   3   0   250.04   253.52     7.83 o
   5   3   0   262.20   253.10     6.25 o
   6   3   0   110.35   118.48     4.54 o
   7   3   0   369.92   326.78     7.03 o
   8   3   0   132.98   120.75     4.66 o
   9   3   0     0.14     5.24     2.03 <
  10   3   0     8.14    17.95     2.58 o
   0   4   0  8881.48  8614.99    35.51 o
   1   4   0    27.57    24.81     1.52 o
   2   4   0 37335.70 37702.30    71.92 o
   3   4   0  1145.77  1170.73    13.75 o
   4   4   0   176.61   218.68     6.88 o
   5   4   0    75.00    64.39     3.38 o
   6   4   0   231.64   190.46     6.38 o
   7   4   0   147.75   117.10     4.34 o
   8   4   0   302.37   314.41     6.88 o
   9   4   0    13.21    18.25     2.37 o
  10   4   0     5.18    17.69     2.39 o
   1   5   0   530.82   569.80     6.65 o
   2   5   0   829.25   819.24     9.41 o
   3   5   0  4139.73  4032.91    25.29 o
   4   5   0  1849.42  1868.99    17.37 o
   5   5   0   235.74   247.19     6.20 o
   6   5   0    32.48    24.92     2.53 o
   7   5   0     9.66     6.15     1.32 o
   8   5   0   518.17   471.32     7.95 o
   9   5   0   332.22   329.29     8.03 o
  10   5   0    77.89    68.62     3.36 o
   0   6   0  6215.62  5649.24    28.76 o
   1   6   0  6632.96  6711.06    28.78 o
   2   6   0 45638.30 45409.00    97.01 o
   3   6   0  1201.80  1201.28    12.35 o
   4   6   0   282.37   344.86     7.17 o
   5   6   0   475.11   532.75     9.26 o
   6   6   0  1117.35   945.08    14.34 o
   7   6   0    46.02    38.42     2.62 o
   8   6   0    17.63    24.17     2.34 o
   9   6   0   694.06   672.06    10.61 o
  10   6   0    20.69    48.86     3.07 o
   1   7   0    19.09    21.85     1.69 o
   2   7   0  1441.53  1322.33    13.03 o
   3   7   0    23.70    37.50     2.68 o
   4   7   0   389.23   457.51     7.85 o
   5   7   0   230.06   233.13     6.41 o
   6   7   0    59.19    76.41     4.63 o
   7   7   0   511.51   486.63     8.58 o
   8   7   0    69.18    71.09     4.06 o
   9   7   0   558.89   480.61    10.11 o
  10   7   0    72.91    61.56     3.18 o
   0   8   0 28789.50 27826.70   100.12 o
   1   8   0  8903.42  8677.95    35.08 o
   2   8   0  4131.71  4210.18    27.30 o
   3   8   0 18503.90 18013.60    55.33 o
   4   8   0  5850.74  5941.54    29.53 o
   5   8   0    76.22    73.62     3.72 o
   6   8   0   120.25   164.39     6.27 o
   7   8   0     0.36     4.44     1.77 <
   8   8   0   761.14   732.47    11.19 o
   9   8   0    28.76    41.11     3.51 o
  10   8   0     0.96     6.87     1.87 o
   1   9   0  2259.31  2198.60    20.97 o
   2   9   0  2553.20  2368.18    21.21 o
   3   9   0   225.56   214.41     6.56 o
   4   9   0   610.55   674.51    10.54 o
   5   9   0    39.07    34.29     2.49 o
   6   9   0   268.11   253.68     7.07 o
   7   9   0   129.46   101.32     3.96 o
   8   9   0   128.65   132.12     5.41 o
   9   9   0   162.69   132.89     4.92 o
  10   9   0    40.32    28.01     2.18 o
   0  10   0  1845.10  1461.18    19.21 o
   1  10   0 19805.10 19367.70    72.03 o
   2  10   0 10881.90 10759.40    47.10 o
   3  10   0  7927.09  8196.06    50.41 o
   4  10   0  3106.70  3355.84    23.40 o
   5  10   0    96.00   129.53     5.14 o
   6  10   0   655.33   598.01    11.42 o
   7  10   0    99.63    93.22     3.92 o
   8  10   0   545.44   521.02     9.00 o
   9  10   0    41.56    50.90     3.42 o
  10  10   0     4.69    13.42     2.07 o
   1  11   0  4618.01  4665.51    31.68 o
   2  11   0  5536.48  5173.16    33.50 o
   3  11   0   181.07   203.38     7.69 o
   4  11   0   679.86   663.09    10.52 o
   5  11   0  1121.71  1096.42    15.97 o
   6  11   0   103.39    93.87     4.10 o
   7  11   0   249.13   219.34     6.22 o
   8  11   0    39.69    42.72     3.32 o
   9  11   0    76.36    61.99     3.67 o
  10  11   0    91.14    95.51     4.87 o
   0  12   0  3231.70  3242.82    31.95 o
   1  12   0 22872.40 22733.30    74.97 o
   2  12   0   613.91   605.65    11.85 o
   3  12   0  2423.84  2558.34    28.85 o
   4  12   0     0.15     1.93     1.44 <
   5  12   0  2871.94  2852.88    26.78 o
   6  12   0   559.21   612.05    10.24 o
   7  12   0   684.85   615.96    10.39 o
   8  12   0   429.58   374.08     7.60 o
   9  12   0    44.01    55.13     3.28 o
  10  12   0   387.63   376.96     8.61 o
   1  13   0  2579.02  2435.79    22.01 o
   2  13   0  7762.44  7674.94    43.24 o
   3  13   0   535.00   534.38    14.05 o
   4  13   0   445.97   460.07     8.72 o
   5  13   0    22.89    19.16     2.75 o
   6  13   0    15.72    10.48     1.89 o
   7  13   0   661.07   612.65    10.78 o
   8  13   0     0.23     4.98     1.79 <
   9  13   0    26.82    22.27     2.40 o
  10  13   0    38.54    66.51     4.26 o
   0  14   0  9979.29  9729.18    60.31 o
   1  14   0    87.50   100.23     4.82 o
   2  14   0 14553.80 15307.90    76.51 o
   3  14   0    36.46    41.21     3.59 o
   4  14   0  7844.11  8116.11    36.24 o
   5  14   0  2679.19  2729.63    26.25 o
   6  14   0   699.21   712.95    11.88 o
   7  14   0    35.21    59.22     3.29 o
   8  14   0   107.33   104.12     4.15 o
   9  14   0   409.00   347.52     7.58 o
  10  14   0   731.93   698.43    11.20 o
   1  15   0  2671.54  2477.84    23.91 o
   2  15   0  6836.75  7025.99    48.30 o
   3  15   0  7989.37  8224.25    37.87 o
   4  15   0    82.04    81.44     3.89 o
   5  15   0   443.15   385.58    10.34 o
   6  15   0   255.83   234.59     6.33 o
   7  15   0    30.16    28.78     2.55 o
   8  15   0   211.81   182.01     5.51 o
   9  15   0    21.41    17.62     2.05 o
  10  15   0    10.13    26.69     2.64 o
   0  16   0  3559.70  3335.52    38.22 o
   1  16   0   580.77   565.02    11.77 o
   2  16   0   178.74   145.58     7.50 o
   3  16   0   719.15   774.84    10.60 o
   4  16   0  1325.26  1448.53    15.78 o
   5  16   0  1562.12  1516.87    20.69 o
   6  16   0   173.65   199.17     5.50 o
   7  16   0     3.81     4.86     1.48 o
   8  16   0  2014.05  1960.48    17.03 o
   9  16   0    47.93    37.57     2.66 o
  10  16   0   224.96   202.11     5.71 o
   1  17   0   170.23   169.12     6.83 o
   2  17   0  3389.69  3505.79    36.16 o
   3  17   0 14389.60 15159.10    48.05 o
   4  17   0  1734.32  1616.56    16.99 o
   5  17   0    18.38    28.45     3.01 o
   6  17   0   600.24   561.87     9.39 o
   7  17   0    63.33    60.49     3.70 o
   8  17   0    38.61    46.54     3.40 o
   9  17   0   107.34    63.84     3.41 o
  10  17   0    88.72    63.54     3.15 o
   0  18   0    57.97    32.85     3.96 o
   1  18   0   641.08   641.74    12.34 o
   2  18   0   703.78   642.36    11.89 o
   3  18   0     7.01    20.06     2.60 o
   4  18   0     4.76     3.20     1.49 <
   5  18   0    25.83    28.57     2.86 o
   6  18   0   217.32   225.68     6.07 o
   7  18   0  2066.84  1971.21    17.50 o
   8  18   0   861.68   887.87    11.33 o
   9  18   0   614.96   605.86     9.59 o
  10  18   0   120.00    93.63     4.18 o
   1  19   0    38.23    27.76     3.26 o
   2  19   0     5.41     8.28     2.26 o
   3  19   0  1004.96  1064.58    13.31 o
   4  19   0  1293.31  1233.79    15.76 o
   5  19   0   126.89   127.29     4.25 o
   6  19   0   383.52   300.97     6.89 o
   7  19   0     0.43     4.92     1.88 <
   8  19   0    62.09    68.73     3.41 o
   9  19   0     2.93     9.36     1.78 o
   0  20   0  3250.14  3239.22    31.81 o
   1  20   0   473.70   469.37    10.10 o
   2  20   0  7139.79  7760.94    43.32 o
   3  20   0     1.10     2.85     1.67 <
   4  20   0  2651.69  2564.16    23.05 o
   5  20   0    13.10     5.55     1.36 o
   6  20   0   173.79   168.72     5.13 o
   7  20   0    22.19    38.37     2.66 o
   8  20   0   558.76   517.72     8.48 o
   9  20   0   769.21   718.27    11.42 o
   1  21   0   174.80   197.26     5.97 o
   2  21   0  1431.92  1555.44    18.57 o
   3  21   0  2076.71  1986.92    19.80 o
   4  21   0     4.11     6.90     1.89 o
   5  21   0   182.57   192.40     5.19 o
   6  21   0   100.38   112.89     4.05 o
   7  21   0    79.73    86.74     3.90 o
   8  21   0   235.25   184.04     5.44 o
   9  21   0   176.95   194.47     7.10 o
   0  22   0   190.53   168.75     7.78 o
   1  22   0  3180.51  3075.81    22.52 o
   2  22   0  1059.97  1056.29    15.71 o
   3  22   0    98.98   147.07     5.53 o
   4  22   0   160.65   166.95     6.19 o
   5  22   0  2983.71  2820.63    19.62 o
   6  22   0  4151.94  3900.52    21.77 o
   7  22   0  1304.59  1242.29    13.17 o
   8  22   0   863.95   842.43    11.82 o
   9  22   0   885.24   851.59    16.49 o
   1  23   0   207.05   197.48     5.42 o
   2  23   0   831.65   884.07    14.71 o
   3  23   0  4973.36  4962.21    32.56 o
   4  23   0   135.27   109.36     5.14 o
   5  23   0   252.88   248.98     5.89 o
   6  23   0   724.76   722.20     9.48 o
   7  23   0    16.46    14.62     1.84 o
   8  23   0   267.55   255.75     6.13 o
   9  23   0   250.55   237.99     8.46 o
   0  24   0  1591.58  1703.19    22.55 o
   1  24   0   276.53   284.13     6.75 o
   2  24   0   207.18   155.14     6.02 o
   3  24   0    52.41    54.59     3.46 o
   4  24   0   197.28   165.40     4.81 o
   5  24   0  2179.72  2122.04    17.54 o
   6  24   0    26.50    17.22     1.87 o
   7  24   0   634.67   617.07     9.21 o
   8  24   0  1047.01   979.77    10.91 o
   9  24   0    53.04    55.73     5.14 o
   1  25   0  1678.29  1659.72    15.81 o
   2  25   0     2.51     3.79     1.51 <
   3  25   0  1592.82  1661.34    19.99 o
   4  25   0   188.58   180.02     4.62 o
   5  25   0   219.50   174.12     5.10 o
   6  25   0   123.74   111.51     3.81 o
   7  25   0     0.56     1.87     1.29 <
   8  25   0     0.51     5.43     1.32 o
   9  25   0    51.53    54.71     4.03 o
   0  26   0   468.58   396.99    11.43 o
   1  26   0  3489.41  3529.06    24.04 o
   2  26   0   499.73   497.37    10.88 o
   3  26   0   485.86   431.49    10.42 o
   4  26   0  1649.85  1588.99    13.44 o
   5  26   0    25.23    32.02     2.37 o
   6  26   0   478.88   470.29     7.66 o
   7  26   0    11.00    17.38     1.90 o
   8  26   0   134.94   134.39     3.87 o
   9  26   0   114.13   112.32     5.36 o
   1  27   0   217.61   231.78     6.59 o
   2  27   0    67.72    72.65     4.50 o
   3  27   0    16.45    14.44     1.75 o
   4  27   0  1155.98  1212.33    12.26 o
   5  27   0   519.84   527.08     8.65 o
   6  27   0    53.67    65.99     2.99 o
   7  27   0    52.95    55.99     2.92 o
   8  27   0   152.03   118.07     4.26 o
   9  27   0    42.57    33.07     3.67 o
   0  28   0   521.51   477.96    13.23 o
   1  28   0  2289.17  2287.28    23.03 o
   2  28   0   183.81   155.68     6.68 o
   3  28   0   273.52   236.82     5.13 o
   4  28   0   236.46   273.69     6.28 o
   5  28   0  1273.04  1267.50    12.95 o
   6  28   0    95.82    97.70     3.58 o
   7  28   0   105.02   102.66     4.00 o
   8  28   0    15.51    24.97     2.16 o
   9  28   0   143.09   127.29     6.46 o
   1  29   0   194.60   178.23     6.65 o
   2  29   0    42.15    49.40     2.62 o
   3  29   0    87.30   101.04     3.53 o
   4  29   0   320.52   351.06     6.97 o
   5  29   0   403.80   428.96     7.92 o
   6  29   0   451.15   433.46     6.89 o
   7  29   0     0.27     0.75     1.11 <
   8  29   0     1.24    -0.21     1.33 <
   9  29   0     6.37     8.80     2.42 o
   0  30   0   433.57   358.12    12.52 o
   1  30   0   855.34   867.45    11.60 o
   2  30   0   583.75   580.75     9.34 o
   3  30   0  1396.05  1403.93    13.02 o
   4  30   0   204.92   227.05     5.44 o
   5  30   0   439.16   457.58     7.81 o
   6  30   0  1396.90  1287.71    12.76 o
   7  30   0    86.84    91.95     4.21 o
   8  30   0    49.09    42.97     2.70 o
   1  31   0   355.87   352.15     6.65 o
   2  31   0     4.87    12.68     1.62 o
   3  31   0   389.60   438.76     7.14 o
   4  31   0  1217.84  1249.15    11.83 o
   5  31   0   150.26   131.26     4.32 o
   6  31   0   172.47   166.15     4.94 o
   7  31   0     0.15     3.06     1.32 <
   8  31   0     2.91     3.77     1.25 o
   0  32   0  1141.21  1118.94    15.87 o
   1  32   0   557.11   530.35     8.32 o
   2  32   0   108.30   116.86     4.14 o
   3  32   0   308.19   311.73     6.64 o
   4  32   0  2645.67  2521.78    16.10 o
   5  32   0   265.06   244.62     5.81 o
   6  32   0    34.33    36.57     2.53 o
   7  32   0    13.15     8.68     1.49 o
   8  32   0     6.80     7.33     1.22 o
   1  33   0   155.30   152.47     4.49 o
   2  33   0   571.64   536.51     8.77 o
   3  33   0   917.44   967.33    10.61 o
   4  33   0   363.28   360.65     6.36 o
   5  33   0   989.03  1013.33    11.68 o
   6  33   0    32.24    30.46     2.22 o
   7  33   0    40.30    37.16     2.51 o
   8  33   0     6.10     3.70     1.35 <
   0  34   0  3321.41  3253.34    30.33 o
   1  34   0   193.89   190.07     5.03 o
   2  34   0    36.89    51.61     2.76 o
   3  34   0   145.27   174.45     4.63 o
   4  34   0   406.98   389.65     6.79 o
   5  34   0   168.68   179.39     5.14 o
   6  34   0    45.58    42.67     2.43 o
   7  34   0   406.47   381.46     9.23 o
   8  34   0     6.15     4.64     1.61 <
   1  35   0   200.69   195.63     5.46 o
   2  35   0     3.53     8.12     1.64 o
   3  35   0    23.95    28.03     2.05 o
   4  35   0   386.86   371.45     6.60 o
   5  35   0   371.55   369.14     7.23 o
   6  35   0    21.78    12.12     1.43 o
   7  35   0   282.27   267.41     7.32 o
   8  35   0     1.39     0.99     1.03 <
   0  36   0    23.97    24.66     3.03 o
   1  36   0  1304.81  1294.51    13.20 o
   2  36   0  3537.74  3557.77    20.50 o
   3  36   0   713.89   727.10     9.39 o
   4  36   0    14.74    34.26     2.17 o
   5  36   0   118.15   110.28     4.15 o
   6  36   0   259.97   204.96     5.00 o
   7  36   0     0.22     2.94     1.18 <
   1  37   0    94.27    98.23     3.50 o
   2  37   0   283.00   328.69     6.35 o
   3  37   0   595.08   600.72     8.74 o
   4  37   0   288.48   314.62     6.22 o
   5  37   0   376.49   386.99     7.43 o
   6  37   0     1.66     2.89     1.11 <
   7  37   0   312.38   296.89     6.74 o
   0  38   0  1237.87  1180.81    20.41 o
   1  38   0   462.27   513.93     7.74 o
   2  38   0   326.09   292.11     6.16 o
   3  38   0   313.62   316.75     6.34 o
   4  38   0    24.64    15.23     1.60 o
   5  38   0     9.19    11.66     1.66 o
   6  38   0    88.49   101.17     3.91 o
   7  38   0   360.75   306.74    11.09 o
   1  39   0   749.03   781.37    10.70 o
   2  39   0   476.21   485.76     7.88 o
   3  39   0    69.48    78.02     3.18 o
   4  39   0    15.43    21.15     1.79 o
   5  39   0   321.08   333.54     6.93 o
   6  39   0    19.05    12.21     1.97 o
   7  39   0    44.48    46.49     3.39 o
   0  40   0  1125.26  1127.59    20.01 o
   1  40   0   469.68   513.13     9.21 o
   2  40   0    55.81    68.60     2.92 o
   3  40   0     3.45     3.28     1.25 <
   4  40   0     2.11     1.23     1.02 <
   5  40   0   359.13   352.14     6.82 o
   6  40   0     1.52     2.71     1.28 <
   7  40   0     1.52     4.18     2.00 <
   1  41   0    54.16    62.45     3.29 o
   2  41   0     1.16     3.72     1.29 <
   3  41   0     1.74     0.65     1.18 <
   4  41   0    23.82    24.49     1.88 o
   5  41   0    27.21    25.11     2.05 o
   6  41   0     2.40     0.25     1.46 <
   0  42   0  1696.40  1663.77    21.68 o
   1  42   0    55.41    59.52     3.06 o
   2  42   0   739.98   779.12    10.51 o
   3  42   0   639.53   683.70     9.89 o
   4  42   0    86.79    74.25     3.19 o
   5  42   0    20.26    30.14     2.57 o
   6  42   0   260.28   251.29     9.90 o
   1  43   0   179.92   194.34     5.59 o
   2  43   0    16.32     8.64     1.37 o
   3  43   0   678.34   706.97    10.36 o
   4  43   0    60.22    63.85     3.31 o
   5  43   0    16.03    19.62     2.16 o
   6  43   0   120.32   111.46     6.11 o
   0  44   0   410.12   454.47    10.11 o
   1  44   0   610.56   637.57    10.24 o
   2  44   0     0.49     2.19     1.20 <
   3  44   0   162.18   172.74     5.01 o
   4  44   0    36.34    38.52     2.73 o
   5  44   0    45.00    42.21     3.38 o
   1  45   0   185.62   209.03     5.19 o
   2  45   0   139.76   134.91     4.00 o
   3  45   0   503.31   506.99     8.60 o
   4  45   0     3.17     3.52     1.18 <
   5  45   0    83.02    72.45     3.94 o
   0  46   0   538.55   613.90    13.55 o
   1  46   0   304.70   341.75     6.36 o
   2  46   0   422.97   449.57     7.69 o
   3  46   0    17.81    22.00     1.88 o
   4  46   0    27.53    19.46     1.90 o
   5  46   0     0.01     1.58     1.36 <
   1  47   0     2.64     4.79     1.11 o
   2  47   0   419.35   432.24     8.90 o
   3  47   0     0.02     2.10     1.11 <
   4  47   0     0.86     0.71     0.94 <
   0  48   0   340.27   350.26    10.63 o
   1  48   0   507.18   558.60     9.15 o
   2  48   0   140.77   139.65     5.25 o
   3  48   0    41.27    41.40     2.65 o
   4  48   0    32.25    28.61     2.30 o
   1  49   0   130.35   136.71     4.68 o
   2  49   0     0.81     0.67     1.10 <
   3  49   0   213.46   214.01     6.72 o
   0  50   0   546.89   531.30    10.11 o
   1  50   0     3.64     4.49     1.26 o
   2  50   0    15.59    17.16     1.85 o
   3  50   0   311.27   299.12     8.41 o
   1  51   0    22.62    21.81     1.67 o
   2  51   0    24.99    30.08     2.87 o
   0  52   0   178.99   188.84     8.22 o
   1  52   0     1.94     2.17     1.15 <
   2   0   1 40330.60 41422.80   102.96 o
   2   0  -1 40299.10 40114.20   123.79 o
   4   0   1  1053.30  1186.91    23.61 o
   4   0  -1  1049.34  1175.78    27.19 o
   6   0   1   801.96   834.75    17.40 o
   6   0  -1   801.49   836.08    19.50 o
   8   0   1   198.36   257.33    10.19 o
   8   0  -1   197.36   268.71     9.74 o
  10   0   1   515.29   620.21    14.58 o
  10   0  -1   515.36   645.11    17.11 o
   0   1   1    26.28    25.00     1.32 o
   0   1  -1    26.29    25.92     2.60 o
   1   1   1   239.09   216.04     3.81 o
   1   1  -1   239.10   216.76     4.87 o
   2   1   1    36.79    31.43     1.98 o
   2   1  -1    36.20    29.50     2.36 o
   3   1   1    14.78    10.38     1.49 o
   3   1  -1    14.53     8.98     1.58 o
   4   1   1   599.42   634.04    11.51 o
   4   1  -1   604.74   617.99    14.07 o
   5   1   1   200.97   200.46     5.18 o
   5   1  -1   201.79   204.56     6.11 o
   6   1   1   567.08   567.52    10.22 o
   6   1  -1   567.59   562.12    11.48 o
   7   1   1    11.39    10.89     1.99 o
   7   1  -1    11.39    12.56     2.25 o
   8   1   1   654.71   646.92    11.23 o
   8   1  -1   654.89   645.89    11.71 o
   9   1   1    23.17    42.29     3.64 o
   9   1  -1    23.05    28.62     2.98 o
  10   1   1   272.40   363.89    11.32 o
  10   1  -1   270.92   426.80    11.68 o
   1   2   1 12584.50 12771.80    35.26 o
   1   2  -1 12581.50 12552.00    33.77 o
   2   2   1 11661.00 11902.30    36.40 o
   2   2  -1 11663.50 11699.30    43.43 o
   3   2   1  1643.30  1570.76    14.57 o
   3   2  -1  1641.65  1572.88    18.06 o
   4   2   1    81.38    69.88     3.75 o
   4   2  -1    79.15    78.14     4.64 o
   5   2   1  1002.54  1113.35    11.79 o
   5   2  -1  1003.77  1098.83    14.17 o
   6   2   1  1398.78  1306.92    15.44 o
   6   2  -1  1398.07  1303.18    16.18 o
   7   2   1   657.16   624.37     9.61 o
   7   2  -1   658.83   643.27    10.63 o
   8   2   1  1227.03  1176.32    13.84 o
   8   2  -1  1229.45  1196.91    13.80 o
   9   2   1   416.94   384.69     8.49 o
   9   2  -1   415.38   393.47     7.44 o
  10   2   1   379.54   395.71     8.24 o
  10   2  -1   382.40   438.28    11.30 o
   0   3   1    33.48    26.56     1.37 o
   0   3  -1    33.43    29.94     2.18 o
   1   3   1   992.48   946.67     8.91 o
   1   3  -1   991.99   939.89    11.37 o
   2   3   1  1302.52  1210.50    10.85 o
   2   3  -1  1302.99  1202.77    14.21 o
   3   3   1   194.63   248.77     6.08 o
   3   3  -1   194.70   247.26     7.34 o
   4   3   1   259.09   297.53     7.47 o
   4   3  -1   259.88   288.35     8.34 o
   5   3   1   378.76   368.92     6.81 o
   5   3  -1   379.53   369.81     8.24 o
   6   3   1    25.42    28.00     2.56 o
   6   3  -1    25.35    26.87     2.71 o
   7   3   1   312.72   298.92     6.77 o
   7   3  -1   312.97   290.89     6.93 o
   8   3   1    35.79    40.70     3.50 o
   8   3  -1    35.71    61.70     4.13 o
   9   3   1   274.18   330.75     7.82 o
   9   3  -1   273.75   276.13     8.14 o
  10   3   1   104.91   171.90     6.23 o
  10   3  -1   104.67   234.87     7.34 o
   1   4   1  1100.86   984.90     8.88 o
   1   4  -1  1101.13   974.61    10.50 o
   2   4   1  1826.21  1705.28    13.80 o
   2   4  -1  1829.93  1663.67    18.42 o
   3   4   1  1635.20  1727.57    15.62 o
   3   4  -1  1634.82  1709.49    19.34 o
   4   4   1  1468.23  1444.21    14.05 o
   4   4  -1  1461.35  1448.02    18.66 o
   5   4   1   395.62   369.08     6.83 o
   5   4  -1   397.94   362.30     7.33 o
   6   4   1   124.30   115.66     4.91 o
   6   4  -1   124.41   112.11     5.26 o
   7   4   1    23.75    24.82     2.12 o
   7   4  -1    24.02    26.37     2.34 o
   8   4   1     8.87    11.66     1.85 o
   8   4  -1     8.50    12.69     1.78 o
   9   4   1   661.88   673.94    11.22 o
   9   4  -1   659.29   658.19     9.57 o
  10   4   1    82.55   126.44     5.77 o
  10   4  -1    83.20   123.99     5.29 o
   0   5   1     0.44     2.89     0.90 o
   0   5  -1     0.46     3.59     1.48 <
   1   5   1   906.59   871.13     8.80 o
   1   5  -1   905.95   852.33    11.19 o
   2   5   1  2443.87  2434.64    18.30 o
   2   5  -1  2441.28  2461.06    22.70 o
   3   5   1  2125.21  2168.37    18.11 o
   3   5  -1  2127.13  2149.15    22.08 o
   4   5   1   876.78   836.17    10.32 o
   4   5  -1   876.92   831.56    13.32 o
   5   5   1   117.45   107.37     3.74 o
   5   5  -1   115.56   112.41     4.32 o
   6   5   1   413.91   370.65     9.07 o
   6   5  -1   414.09   360.30    10.38 o
   7   5   1   305.11   282.39     6.64 o
   7   5  -1   305.17   275.68     6.40 o
   8   5   1   115.51   114.96     5.24 o
   8   5  -1   115.60   111.07     4.32 o
   9   5   1   360.43   401.83     9.39 o
   9   5  -1   360.44   363.63     8.76 o
  10   5   1    75.32    83.80     3.88 o
  10   5  -1    75.73   102.40     5.44 o
   1   6   1 14771.00 14679.70    33.22 o
   1   6  -1 14763.90 14768.00    49.34 o
   2   6   1   518.78   546.29     9.30 o
   2   6  -1   521.85   541.68    10.69 o
   3   6   1 15815.50 16346.20    50.21 o
   3   6  -1 15814.00 16168.40    57.25 o
   4   6   1   931.10   950.79    11.10 o
   4   6  -1   930.65   947.14    12.18 o
   5   6   1   111.50   120.73     4.20 o
   5   6  -1   113.87   120.17     4.71 o
   6   6   1   187.80   199.37     6.80 o
   6   6  -1   187.38   196.64     7.75 o
   7   6   1   229.84   215.60     6.04 o
   7   6  -1   228.55   216.38     5.71 o
   8   6   1   503.28   466.87     8.55 o
   8   6  -1   501.47   474.35     7.86 o
   9   6   1    25.27    42.84     4.30 o
   9   6  -1    25.38    38.39     3.38 o
  10   6   1    53.82    66.31     3.59 o
  10   6  -1    53.35    69.32     3.52 o
   0   7   1   596.30   523.36     8.47 o
   0   7  -1   596.30   539.57    12.26 o
   1   7   1  3868.18  3633.61    16.61 o
   1   7  -1  3868.30  3667.63    21.92 o
   2   7   1 13775.70 13545.10    47.27 o
   2   7  -1 13769.50 13442.20    62.30 o
   3   7   1   316.34   324.94     8.58 o
   3   7  -1   316.72   304.26     8.02 o
   4   7   1   396.97   359.15     7.30 o
   4   7  -1   396.49   358.77     7.22 o
   5   7   1   472.90   465.34     8.66 o
   5   7  -1   473.30   468.31     9.35 o
   6   7   1    58.02    60.70     3.11 o
   6   7  -1    58.10    64.28     3.99 o
   7   7   1     9.71    11.60     1.97 o
   7   7  -1     9.73     8.37     1.80 o
   8   7   1    10.41    23.91     2.87 o
   8   7  -1    10.46    15.92     2.28 o
   9   7   1   188.28   168.15     5.25 o
   9   7  -1   187.94   172.57     5.61 o
  10   7   1    83.78    94.84     4.02 o
  10   7  -1    83.50    91.79     3.94 o
   1   8   1 54363.30 53835.20   109.35 o
   1   8  -1 54375.60 54908.30   232.74 o
   2   8   1 40760.10 40997.40    96.34 o
   2   8  -1 40767.00 41260.40   113.61 o
   3   8   1  4929.42  5062.02    35.49 o
   3   8  -1  4935.11  5048.65    32.53 o
   4   8   1  1025.97  1047.93    12.53 o
   4   8  -1  1024.19  1044.75    12.94 o
   5   8   1   556.51   544.81     9.97 o
   5   8  -1   551.13   540.19    10.46 o
   6   8   1   179.47   188.28     6.15 o
   6   8  -1   179.11   185.06     6.62 o
   7   8   1   552.89   529.88     9.64 o
   7   8  -1   555.91   543.07     8.82 o
   8   8   1   218.42   211.20     5.88 o
   8   8  -1   219.15   201.66     5.19 o
   9   8   1    22.61    39.71     3.56 o
   9   8  -1    22.60    28.07     3.23 o
  10   8   1    55.64    58.99     3.27 o
  10   8  -1    55.48    58.49     3.18 o
   0   9   1   441.96   390.03     8.25 o
   0   9  -1   441.36   417.68    12.37 o
   1   9   1  5324.73  5083.89    22.72 o
   1   9  -1  5327.05  5195.80    28.56 o
   2   9   1 14480.00 14254.70    47.65 o
   2   9  -1 14474.40 14309.40    57.27 o
   3   9   1  1804.30  1832.47    21.72 o
   3   9  -1  1799.62  1845.03    23.69 o
   4   9   1   693.16   795.91    11.44 o
   4   9  -1   694.66   777.23    11.84 o
   5   9   1    99.87   114.10     5.16 o
   5   9  -1   101.46   126.31     5.56 o
   6   9   1    16.03    14.09     1.97 o
   6   9  -1    16.19    11.22     1.70 o
   7   9   1    71.28    72.12     3.79 o
   7   9  -1    71.62    74.88     3.56 o
   8   9   1    96.99    83.81     4.81 o
   8   9  -1    96.96    85.61     3.83 o
   9   9   1   230.87   211.82     5.85 o
   9   9  -1   231.37   209.96     6.54 o
  10   9   1    51.23    58.26     2.93 o
  10   9  -1    50.85    56.06     3.01 o
   1  10   1  5097.26  4538.84    22.26 o
   1  10  -1  5098.27  4589.76    27.99 o
   2  10   1  2200.69  2109.34    16.50 o
   2  10  -1  2202.24  2139.98    25.46 o
   3  10   1   807.79   899.51    15.09 o
   3  10  -1   812.49   856.18    16.57 o
   4  10   1  1992.76  2110.19    16.89 o
   4  10  -1  1992.55  2116.30    20.97 o
   5  10   1  8129.97  8256.96    45.38 o
   5  10  -1  8129.09  8348.94    42.16 o
   6  10   1   376.30   372.75     7.73 o
   6  10  -1   374.40   374.29     8.18 o
   7  10   1  1111.78  1069.92    14.55 o
   7  10  -1  1107.17  1048.91    14.29 o
   8  10   1   707.89   632.06    10.58 o
   8  10  -1   710.25   627.16    10.13 o
   9  10   1    68.24    84.61     4.34 o
   9  10  -1    69.16    72.91     3.66 o
  10  10   1    38.59    44.97     2.84 o
  10  10  -1    39.01    36.95     2.74 o
   0  11   1   214.65   215.10     6.78 o
   0  11  -1   214.20   211.80     9.71 o
   1  11   1  1792.32  1686.64    13.85 o
   1  11  -1  1792.87  1710.62    19.71 o
   2  11   1   751.42   796.66    10.39 o
   2  11  -1   751.66   819.74    15.26 o
   3  11   1   187.47   184.33     7.09 o
   3  11  -1   185.95   180.12     7.67 o
   4  11   1   509.70   547.27     8.97 o
   4  11  -1   509.34   538.22    10.82 o
   5  11   1   183.96   229.06     7.24 o
   5  11  -1   186.12   228.43     7.69 o
   6  11   1    53.83    56.15     3.26 o
   6  11  -1    53.88    56.71     3.40 o
   7  11   1    71.46    77.50     4.39 o
   7  11  -1    71.70    75.39     4.17 o
   8  11   1    65.07    63.94     4.05 o
   8  11  -1    65.07    63.62     3.80 o
   9  11   1    33.00    29.11     2.33 o
   9  11  -1    32.88    32.44     2.54 o
  10  11   1    55.36    70.54     3.93 o
  10  11  -1    55.37    71.69     3.72 o
   1  12   1 11749.80 11541.80    53.94 o
   1  12  -1 11747.70 11757.90    53.67 o
   2  12   1  4914.21  5095.33    29.22 o
   2  12  -1  4910.27  5101.64    38.81 o
   3  12   1   460.10   437.30    10.26 o
   3  12  -1   461.90   452.63    13.18 o
   4  12   1  2115.12  2273.37    18.28 o
   4  12  -1  2114.18  2275.87    20.95 o
   5  12   1  1488.54  1494.95    18.17 o
   5  12  -1  1487.30  1534.80    20.30 o
   6  12   1  1403.75  1296.52    14.75 o
   6  12  -1  1398.30  1298.80    15.54 o
   7  12   1    98.26    71.61     3.80 o
   7  12  -1    98.85    67.28     3.96 o
   8  12   1    33.76    29.93     2.66 o
   8  12  -1    33.49    25.56     2.27 o
   9  12   1    31.35    29.45     2.34 o
   9  12  -1    30.91    32.68     2.31 o
  10  12   1   225.59   208.98     5.36 o
  10  12  -1   226.56   204.94     5.68 o
   0  13   1    22.40    11.05     1.94 o
   0  13  -1    22.24    13.69     2.81 o
   1  13   1   216.68   204.49     5.73 o
   1  13  -1   217.11   196.14     7.38 o
   2  13   1  1611.09  1562.52    16.02 o
   2  13  -1  1611.76  1571.57    22.25 o
   3  13   1   808.63   843.75    12.63 o
   3  13  -1   809.95   844.31    16.64 o
   4  13   1     3.97     7.82     1.72 o
   4  13  -1     3.92     4.13     1.70 <
   5  13   1   319.87   297.10     7.95 o
   5  13  -1   319.62   314.53    10.07 o
   6  13   1    72.39    74.00     3.50 o
   6  13  -1    72.51    70.86     4.10 o
   7  13   1   289.44   275.72     8.36 o
   7  13  -1   288.68   271.26     7.44 o
   8  13   1    14.38    11.86     2.13 o
   8  13  -1    14.28     9.89     1.73 o
   9  13   1    68.97    47.58     2.86 o
   9  13  -1    68.64    48.61     2.89 o
  10  13   1    56.26    65.78     3.12 o
  10  13  -1    56.51    65.63     3.26 o
   1  14   1    48.19    39.46     2.75 o
   1  14  -1    48.12    39.01     3.60 o
   2  14   1  1887.95  1857.64    17.84 o
   2  14  -1  1889.21  1885.14    27.80 o
   3  14   1   398.28   421.37     7.27 o
   3  14  -1   397.27   433.94    12.31 o
   4  14   1  4965.23  4857.06    28.31 o
   4  14  -1  4962.77  4892.08    29.60 o
   5  14   1   239.73   260.63     7.78 o
   5  14  -1   241.77   261.14     9.33 o
   6  14   1   988.62  1006.46    12.80 o
   6  14  -1   987.69   988.26    14.74 o
   7  14   1  5959.40  5847.23    36.36 o
   7  14  -1  5957.36  5751.82    32.56 o
   8  14   1   284.61   263.62     6.85 o
   8  14  -1   283.80   270.16     6.31 o
   9  14   1    55.13    54.85     2.97 o
   9  14  -1    55.20    48.53     2.69 o
  10  14   1   139.04   149.24     4.90 o
  10  14  -1   139.08   136.17     5.12 o
   0  15   1  1152.20  1045.24    17.58 o
   0  15  -1  1152.63  1049.12    21.39 o
   1  15   1    97.86    90.25     4.13 o
   1  15  -1    97.74    84.47     5.24 o
   2  15   1  2879.20  2858.08    22.70 o
   2  15  -1  2880.15  2899.69    35.46 o
   3  15   1  1736.27  1851.97    14.77 o
   3  15  -1  1735.49  1887.47    21.40 o
   4  15   1   430.91   428.67     8.63 o
   4  15  -1   427.61   447.90     8.74 o
   5  15   1   446.78   450.98    11.10 o
   5  15  -1   447.32   449.92    11.52 o
   6  15   1   115.35   114.82     4.55 o
   6  15  -1   114.27   120.78     5.33 o
   7  15   1    86.05    96.39     4.79 o
   7  15  -1    85.77    99.74     5.04 o
   8  15   1    55.42    55.90     3.73 o
   8  15  -1    55.32    59.79     3.39 o
   9  15   1    65.72    53.93     2.89 o
   9  15  -1    65.86    57.96     2.93 o
  10  15   1    96.85   100.77     4.01 o
  10  15  -1    96.16    91.29     4.11 o
   1  16   1   146.44   162.30     6.24 o
   1  16  -1   145.28   165.53     7.49 o
   2  16   1  1935.77  1981.98    20.56 o
   2  16  -1  1938.93  2017.07    30.55 o
   3  16   1  2960.94  3180.80    21.14 o
   3  16  -1  2961.19  3222.23    24.84 o
   4  16   1    24.23    21.93     2.22 o
   4  16  -1    25.02    21.69     2.21 o
   5  16   1   191.76   208.79     7.71 o
   5  16  -1   191.52   204.87     7.44 o
   6  16   1  3424.56  3486.30    23.06 o
   6  16  -1  3431.34  3475.18    26.24 o
   7  16   1    15.83    12.82     1.85 o
   7  16  -1    15.75    14.92     2.13 o
   8  16   1  1141.44  1105.01    13.78 o
   8  16  -1  1142.84  1092.17    12.44 o
   9  16   1    68.37    45.73     2.64 o
   9  16  -1    68.18    50.47     2.66 o
  10  16   1   286.43   264.94     6.10 o
   0  17   1   759.89   713.21    15.61 o
   0  17  -1   760.42   702.12    18.71 o
   1  17   1   262.08   266.35     8.00 o
   1  17  -1   261.79   263.58     9.83 o
   2  17   1   255.90   253.71     6.72 o
   2  17  -1   256.28   260.07     9.13 o
   3  17   1  3255.28  3291.68    21.99 o
   3  17  -1  3256.17  3313.32    25.70 o
   4  17   1   443.72   445.46     9.07 o
   4  17  -1   442.38   449.94     9.29 o
   5  17   1   899.35   875.13    15.81 o
   5  17  -1   897.96   883.93    15.54 o
   6  17   1   100.45   104.72     3.98 o
   6  17  -1   101.01   106.22     4.57 o
   7  17   1    18.46    12.19     1.83 o
   7  17  -1    18.20    12.35     1.99 o
   8  17   1    31.90    33.67     3.10 o
   8  17  -1    31.88    36.08     2.78 o
   9  17   1    32.50    30.16     2.34 o
   9  17  -1    32.50    30.36     2.12 o
  10  17   1    88.62    92.99     3.17 o
   1  18   1  2896.13  2954.99    28.53 o
   1  18  -1  2894.88  3006.35    30.00 o
   2  18   1   572.72   567.78    10.55 o
   2  18  -1   569.25   577.07    13.79 o
   3  18   1  3053.55  3299.41    22.47 o
   3  18  -1  3049.80  3325.56    25.32 o
   4  18   1   751.33   790.19    12.24 o
   4  18  -1   749.91   791.87    12.51 o
   5  18   1   233.53   235.99     6.39 o
   5  18  -1   236.32   241.74     7.32 o
   6  18   1   687.05   729.33    10.46 o
   6  18  -1   687.66   729.40    11.57 o
   7  18   1   555.26   519.64     8.76 o
   7  18  -1   549.39   538.01    10.12 o
   8  18   1   194.60   197.79     5.83 o
   8  18  -1   194.21   192.89     5.51 o
   9  18   1    94.03    88.52     4.04 o
   9  18  -1    93.44    88.24     3.35 o
  10  18   1    20.71    15.14     1.51 o
   0  19   1    54.71    35.21     4.39 o
   0  19  -1    54.89    37.33     4.97 o
   1  19   1    45.00    39.06     3.29 o
   1  19  -1    45.01    35.50     3.15 o
   2  19   1   120.89   147.61     5.43 o
   2  19  -1   121.32   149.53     7.33 o
   3  19   1  2391.24  2341.69    20.07 o
   3  19  -1  2388.20  2375.06    20.58 o
   4  19   1   366.32   416.36     9.41 o
   4  19  -1   366.32   406.82     9.06 o
   5  19   1    95.11    89.82     3.69 o
   5  19  -1    95.94    86.39     3.62 o
   6  19   1   854.48   809.57    11.15 o
   6  19  -1   854.77   811.89    12.19 o
   7  19   1   451.04   420.61     7.92 o
   7  19  -1   452.04   410.83     8.86 o
   8  19   1    97.12   101.74     4.25 o
   8  19  -1    97.35    99.67     4.00 o
   9  19   1    32.73    27.67     2.42 o
   9  19  -1    32.83    27.62     2.25 o
  10  19   1    29.78    22.34     2.15 o
   1  20   1  1096.66  1233.07    14.81 o
   1  20  -1  1097.37  1237.91    15.91 o
   2  20   1   799.47   783.45    11.53 o
   2  20  -1   804.57   797.04    17.13 o
   3  20   1    30.88    44.39     3.10 o
   3  20  -1    32.19    35.29     2.74 o
   4  20   1   179.60   173.69     6.31 o
   4  20  -1   178.81   170.23     6.08 o
   5  20   1    15.24     7.37     1.31 o
   5  20  -1    14.85     8.99     1.55 o
   6  20   1  1027.16  1033.49    13.15 o
   6  20  -1  1027.15  1031.94    13.70 o
   7  20   1   674.79   679.12    10.00 o
   7  20  -1   675.35   673.49    11.30 o
   8  20   1   165.00   167.25     4.95 o
   8  20  -1   166.17   169.98     5.09 o
   9  20   1   322.16   261.09     6.94 o
   9  20  -1   321.90   262.54     7.01 o
   0  21   1   449.16   385.05    11.09 o
   0  21  -1   449.89   382.16    10.47 o
   1  21   1     2.44     4.19     1.19 o
   1  21  -1     2.41     2.65     1.65 <
   2  21   1   220.97   225.76     6.29 o
   2  21  -1   222.68   231.25     8.61 o
   3  21   1  1274.70  1291.82    15.68 o
   3  21  -1  1273.91  1258.34    15.60 o
   4  21   1  1639.84  1769.54    20.06 o
   4  21  -1  1637.79  1779.46    19.62 o
   5  21   1   244.47   244.98     5.87 o
   5  21  -1   244.80   251.00     6.15 o
   6  21   1    19.80    18.35     1.99 o
   6  21  -1    19.42    23.17     2.33 o
   7  21   1    45.58    43.87     3.08 o
   7  21  -1    45.67    42.72     2.97 o
   8  21   1   117.66    92.42     3.92 o
   8  21  -1   117.82    85.59     3.63 o
   9  21   1    47.49    39.97     3.46 o
   9  21  -1    47.76    42.66     2.89 o
   1  22   1   635.69   713.49     9.44 o
   1  22  -1   636.16   723.00    11.94 o
   2  22   1   430.21   354.71     7.70 o
   2  22  -1   429.65   356.25    10.00 o
   3  22   1   114.26   139.01     5.35 o
   3  22  -1   116.01   134.55     5.89 o
   4  22   1    35.00    32.84     3.12 o
   4  22  -1    34.42    30.36     2.79 o
   5  22   1   969.60   971.89    11.86 o
   5  22  -1   972.16   972.98    11.88 o
   6  22   1     4.10     9.09     1.51 o
   6  22  -1     4.11     9.69     1.61 o
   7  22   1   888.89   865.98    11.78 o
   7  22  -1   887.48   870.07    11.94 o
   8  22   1    43.53    40.27     2.64 o
   8  22  -1    42.95    42.44     2.61 o
   9  22   1    62.49    59.39     4.73 o
   9  22  -1    61.90    61.08     3.65 o
   0  23   1   168.10   173.88     7.14 o
   0  23  -1   167.99   178.28     7.53 o
   1  23   1     5.87     6.13     1.32 o
   1  23  -1     6.28     6.14     1.61 o
   2  23   1   978.89   943.98    12.79 o
   2  23  -1   979.94   954.68    16.84 o
   3  23   1   456.78   457.25     9.71 o
   3  23  -1   459.77   461.01    10.92 o
   4  23   1   465.24   483.77     8.36 o
   4  23  -1   465.16   481.73     9.82 o
   5  23   1   501.33   521.64     8.83 o
   5  23  -1   500.02   521.80     8.85 o
   6  23   1   297.74   321.00     6.81 o
   6  23  -1   297.55   328.40     6.86 o
   7  23   1    16.97    16.99     2.01 o
   7  23  -1    17.09    19.36     2.12 o
   8  23   1   145.39   124.49     4.37 o
   8  23  -1   145.37   128.59     4.26 o
   9  23   1   145.52   132.47     5.66 o
   9  23  -1   145.65   129.04     4.99 o
   1  24   1  1512.43  1449.46    14.95 o
   1  24  -1  1516.95  1475.19    17.60 o
   2  24   1   101.65   117.17     4.96 o
   2  24  -1   101.54   115.90     6.66 o
   3  24   1   632.84   616.72    11.48 o
   3  24  -1   632.64   623.84    12.87 o
   4  24   1   588.53   576.17     8.60 o
   4  24  -1   588.52   567.61     8.41 o
   5  24   1  1424.22  1396.73    14.53 o
   5  24  -1  1418.03  1394.46    14.47 o
   6  24   1  2407.14  2320.83    18.97 o
   6  24  -1  2412.14  2303.99    17.06 o
   7  24   1    75.39    73.42     3.47 o
   7  24  -1    76.54    74.95     3.53 o
   8  24   1   291.23   260.79     6.10 o
   8  24  -1   291.33   259.55     5.79 o
   9  24   1   133.88   126.32     6.34 o
   9  24  -1   134.48   121.03     5.42 o
   0  25   1   351.23   297.30     9.65 o
   0  25  -1   352.46   301.25    10.09 o
   1  25   1   159.87   166.62     5.58 o
   1  25  -1   159.69   162.12     6.06 o
   2  25   1   992.03   968.73    14.91 o
   2  25  -1   990.69   952.25    17.55 o
   3  25   1   387.77   369.94     8.59 o
   3  25  -1   390.74   363.89    10.07 o
   4  25   1    52.95    62.17     2.85 o
   4  25  -1    53.03    56.10     2.59 o
   5  25   1  2341.66  2266.74    18.65 o
   5  25  -1  2339.95  2260.66    18.34 o
   6  25   1   208.58   221.38     5.76 o
   6  25  -1   208.86   221.14     5.42 o
   7  25   1    68.32    65.21     3.34 o
   7  25  -1    67.74    66.29     3.36 o
   8  25   1    29.16    21.05     1.95 o
   8  25  -1    29.09    23.25     1.90 o
   9  25   1   158.66   140.94     6.30 o
   9  25  -1   158.62   124.21     9.64 o
   1  26   1    55.18    66.90     3.52 o
   1  26  -1    56.62    65.30     3.99 o
   2  26   1    39.59    29.53     2.93 o
   2  26  -1    39.50    34.80     3.25 o
   3  26   1   563.69   610.14     9.54 o
   3  26  -1   563.52   617.41    13.30 o
   4  26   1   191.18   174.65     4.67 o
   4  26  -1   189.83   173.59     4.96 o
   5  26   1   161.48   153.85     4.90 o
   5  26  -1   161.20   158.92     4.98 o
   6  26   1   512.39   527.79     8.69 o
   6  26  -1   513.39   529.08     7.88 o
   7  26   1   170.69   172.27     5.12 o
   7  26  -1   171.91   172.92     5.19 o
   8  26   1   145.82   138.58     4.85 o
   8  26  -1   144.26   139.76     4.28 o
   9  26   1   268.09   255.02     8.07 o
   9  26  -1   267.19   237.97     9.41 o
   0  27   1   420.56   397.19    11.74 o
   0  27  -1   420.47   410.11    14.91 o
   1  27   1    50.97    49.53     3.32 o
   1  27  -1    50.80    48.82     3.22 o
   2  27   1   232.34   238.44     8.50 o
   2  27  -1   231.58   237.74     8.14 o
   3  27   1   198.05   197.52     4.80 o
   3  27  -1   199.51   196.26     5.24 o
   4  27   1   645.01   678.04     8.91 o
   4  27  -1   645.46   656.34     9.70 o
   5  27   1   880.46   759.81     9.97 o
   5  27  -1   880.25   783.22    10.39 o
   6  27   1    59.49    64.33     3.25 o
   6  27  -1    59.22    65.41     2.89 o
   7  27   1    88.87    77.31     3.90 o
   7  27  -1    88.35    75.89     3.41 o
   8  27   1    19.62    21.70     1.92 o
   8  27  -1    19.81    16.68     1.70 o
   9  27   1    49.18    44.50     2.84 o
   9  27  -1    49.03    45.40     3.94 o
   1  28   1   148.50   185.26     6.26 o
   1  28  -1   147.72   192.18     6.56 o
   2  28   1   209.44   197.43     8.32 o
   2  28  -1   208.10   184.52     6.54 o
   3  28   1  1624.34  1625.28    13.71 o
   3  28  -1  1623.19  1618.78    15.92 o
   4  28   1  1754.10  1667.49    15.18 o
   4  28  -1  1752.26  1659.74    15.37 o
   5  28   1   237.29   222.99     5.73 o
   5  28  -1   238.35   219.91     5.58 o
   6  28   1   958.59   890.70    11.68 o
   6  28  -1   958.99   900.51    10.54 o
   7  28   1     9.85    10.04     1.61 o
   7  28  -1    10.00     7.04     1.31 o
   8  28   1    16.38    16.15     1.56 o
   8  28  -1    16.46    17.06     1.93 o
   9  28   1    63.02    39.79     3.53 o
   9  28  -1    63.55    36.25     4.93 o
   0  29   1    72.21    67.68     5.25 o
   0  29  -1    71.80    69.21     6.63 o
   1  29   1   167.63   156.77     5.85 o
   1  29  -1   167.60   155.25     6.19 o
   2  29   1    43.44    47.68     2.30 o
   2  29  -1    43.01    47.80     2.69 o
   3  29   1    23.02    26.03     1.99 o
   3  29  -1    23.04    24.64     2.01 o
   4  29   1  3166.65  3176.48    21.09 o
   4  29  -1  3167.77  3126.63    21.20 o
   5  29   1   450.23   415.32     8.06 o
   5  29  -1   451.00   419.23     7.70 o
   6  29   1    74.38    63.04     3.43 o
   6  29  -1    74.35    65.42     3.15 o
   7  29   1    25.16    24.63     2.45 o
   7  29  -1    25.10    20.99     2.10 o
   8  29   1     3.59     1.73     1.47 <
   8  29  -1     3.59     0.96     1.41 <
   1  30   1   148.50   151.30     4.12 o
   1  30  -1   148.23   146.03     4.50 o
   2  30   1    43.77    50.34     2.66 o
   2  30  -1    44.10    49.41     2.67 o
   3  30   1  1039.66  1053.51    11.01 o
   3  30  -1  1037.90  1040.70    11.37 o
   4  30   1  2517.18  2426.62    18.26 o
   4  30  -1  2518.10  2333.14    18.76 o
   5  30   1   263.32   248.66     6.72 o
   5  30  -1   264.31   241.70     5.85 o
   6  30   1   228.97   224.06     6.48 o
   6  30  -1   226.08   216.90     5.39 o
   7  30   1   146.84   135.80     4.78 o
   7  30  -1   146.74   135.28     4.20 o
   8  30   1    70.69    77.77     3.94 o
   8  30  -1    68.94    80.51     6.60 o
   0  31   1    65.73    59.67     3.65 o
   0  31  -1    65.37    61.50     3.64 o
   1  31   1   268.77   275.27     5.42 o
   1  31  -1   268.29   274.65     6.05 o
   2  31   1   382.68   382.30     7.04 o
   2  31  -1   382.98   381.55     7.08 o
   3  31   1    92.29   100.08     3.36 o
   3  31  -1    91.11    99.52     3.67 o
   4  31   1  2798.98  2783.24    18.32 o
   4  31  -1  2800.64  2785.39    17.05 o
   5  31   1   172.80   151.60     5.01 o
   5  31  -1   173.02   150.72     4.48 o
   6  31   1     3.03     2.36     1.46 <
   6  31  -1     2.92     3.62     1.19 o
   7  31   1    28.84    26.39     2.25 o
   7  31  -1    28.94    26.65     1.96 o
   8  31   1    77.78    82.67     3.61 o
   8  31  -1    77.72    84.52     6.44 o
   1  32   1   142.99   132.88     3.57 o
   1  32  -1   142.67   129.20     3.94 o
   2  32   1   770.01   731.42     9.76 o
   2  32  -1   767.12   729.64    10.08 o
   3  32   1   133.07   118.70     3.78 o
   3  32  -1   133.79   110.87     3.96 o
   4  32   1    50.37    52.28     2.73 o
   4  32  -1    50.77    52.65     2.71 o
   5  32   1    34.66    32.13     2.51 o
   5  32  -1    34.10    30.35     2.10 o
   6  32   1   120.72   102.86     3.88 o
   6  32  -1   120.81   105.75     3.30 o
   7  32   1    31.77    30.44     2.29 o
   7  32  -1    30.76    30.89     2.48 o
   8  32   1    16.74    14.64     1.72 o
   8  32  -1    16.58    13.78     2.65 o
   0  33   1   162.93   190.54     8.03 o
   0  33  -1   163.24   188.04     7.60 o
   1  33   1   223.72   221.35     4.77 o
   1  33  -1   223.87   218.45     5.44 o
   2  33   1    16.72    23.09     1.96 o
   2  33  -1    16.69    23.91     2.29 o
   3  33   1   198.37   187.57     4.44 o
   3  33  -1   198.42   180.75     4.81 o
   4  33   1    12.47     8.59     1.35 o
   4  33  -1    12.57    11.08     1.47 o
   5  33   1   192.85   180.05     5.28 o
   5  33  -1   192.44   183.21     4.69 o
   6  33   1    92.01    90.17     3.59 o
   6  33  -1    92.26    89.14     3.23 o
   7  33   1    48.38    41.43     2.36 o
   7  33  -1    48.39    42.73     2.93 o
   8  33   1    56.83    57.91     2.95 o
   8  33  -1    57.02    56.36     4.67 o
   1  34   1    71.92    65.80     2.89 o
   1  34  -1    70.79    68.18     2.99 o
   2  34   1  1756.40  1685.92    14.29 o
   2  34  -1  1752.29  1672.79    16.96 o
   3  34   1   509.33   485.12     6.95 o
   3  34  -1   511.01   486.92     7.44 o
   4  34   1   287.12   275.51     5.62 o
   4  34  -1   287.83   273.49     5.59 o
   5  34   1  1077.37  1095.67    12.25 o
   5  34  -1  1074.70  1073.37    11.07 o
   6  34   1   200.02   198.14     4.89 o
   6  34  -1   201.10   199.76     4.78 o
   7  34   1   128.12   127.95     4.95 o
   7  34  -1   128.15   126.28     6.11 o
   8  34   1    90.14   103.95     6.02 o
   8  34  -1    90.69    98.06     5.63 o
   0  35   1   186.29   173.59     6.61 o
   0  35  -1   185.35   172.92     7.21 o
   1  35   1    68.26    69.71     3.00 o
   1  35  -1    68.22    69.97     3.33 o
   2  35   1   405.64   446.98     7.03 o
   2  35  -1   407.33   444.56     8.59 o
   3  35   1   102.89   108.47     3.52 o
   3  35  -1   103.51   109.70     3.64 o
   4  35   1   240.06   270.07     6.06 o
   4  35  -1   239.87   271.41     5.75 o
   5  35   1   133.30   132.30     4.50 o
   5  35  -1   132.61   133.02     4.06 o
   6  35   1    41.83    47.05     2.51 o
   6  35  -1    42.05    46.69     2.36 o
   7  35   1    20.91    13.57     2.02 o
   7  35  -1    21.12    16.93     2.76 o
   8  35   1    43.21    27.44     2.91 o
   1  36   1   225.86   204.33     4.97 o
   1  36  -1   225.14   212.15     5.19 o
   2  36   1   449.52   434.74     6.97 o
   2  36  -1   449.15   449.48     7.50 o
   3  36   1   402.46   410.96     6.66 o
   3  36  -1   402.18   421.99     6.95 o
   4  36   1    45.11    42.22     2.51 o
   4  36  -1    45.91    43.54     2.33 o
   5  36   1   100.73    89.50     3.61 o
   5  36  -1    99.65    83.29     3.08 o
   6  36   1    31.08    19.43     1.75 o
   6  36  -1    30.74    19.73     1.56 o
   7  36   1    38.51    38.07     2.84 o
   7  36  -1    38.54    29.87     3.18 o
   0  37   1   534.44   536.72    11.59 o
   0  37  -1   534.07   542.11    10.47 o
   1  37   1   234.83   245.49     5.77 o
   1  37  -1   234.37   252.72     6.04 o
   2  37   1    63.66    64.29     2.93 o
   2  37  -1    64.22    65.15     2.99 o
   3  37   1    31.32    30.16     1.93 o
   3  37  -1    30.86    30.10     2.10 o
   4  37   1   447.62   441.70     7.49 o
   4  37  -1   447.59   428.86     6.83 o
   5  37   1    70.12    72.70     3.35 o
   5  37  -1    70.55    71.81     2.81 o
   6  37   1   117.10   109.39     4.03 o
   6  37  -1   117.48   104.70     3.79 o
   7  37   1    86.86    74.82     3.72 o
   7  37  -1    86.94    67.22     4.31 o
   1  38   1   660.55   703.91    10.24 o
   1  38  -1   660.67   719.49     9.74 o
   2  38   1   663.38   712.13     9.58 o
   2  38  -1   666.08   720.77     9.92 o
   3  38   1    15.96    18.24     1.75 o
   3  38  -1    15.72    19.65     1.84 o
   4  38   1    30.02    25.28     2.01 o
   4  38  -1    29.80    24.67     1.82 o
   5  38   1    44.65    44.17     2.62 o
   5  38  -1    45.56    38.56     2.04 o
   6  38   1   191.98   186.25     6.03 o
   6  38  -1   191.83   184.93     5.50 o
   7  38   1   198.28   196.21     5.43 o
   7  38  -1   196.15   189.64     8.25 o
   0  39   1   730.17   738.88    14.78 o
   0  39  -1   729.57   732.66    14.33 o
   1  39   1    86.09    78.72     3.44 o
   1  39  -1    85.95    82.29     3.42 o
   2  39   1   169.47   175.82     4.66 o
   2  39  -1   170.02   171.96     4.67 o
   3  39   1   703.85   678.53     9.20 o
   3  39  -1   703.21   685.13     9.04 o
   4  39   1   281.33   259.98     6.31 o
   4  39  -1   281.25   250.89     5.49 o
   5  39   1   252.53   251.38     5.62 o
   5  39  -1   252.55   252.71     5.25 o
   6  39   1    11.41    12.41     1.93 o
   6  39  -1    11.56     9.91     1.84 o
   7  39   1   149.78   132.71     6.70 o
   7  39  -1   150.18   127.36     5.14 o
   1  40   1   469.93   489.23     8.52 o
   1  40  -1   470.58   487.42     7.98 o
   2  40   1   260.56   296.69     6.48 o
   2  40  -1   259.05   301.63     6.11 o
   3  40   1   130.06   129.67     3.99 o
   3  40  -1   129.37   128.08     4.07 o
   4  40   1    95.83    96.29     4.06 o
   4  40  -1    95.66    88.36     3.21 o
   5  40   1   150.93   138.76     4.60 o
   5  40  -1   150.03   136.55     3.93 o
   6  40   1    17.52    12.85     1.81 o
   6  40  -1    17.26    12.66     1.84 o
   0  41   1   984.83  1020.11    17.11 o
   0  41  -1   985.68  1027.46    18.64 o
   1  41   1    58.18    56.18     3.22 o
   1  41  -1    58.32    61.53     2.82 o
   2  41   1   500.77   528.54     8.51 o
   2  41  -1   500.46   545.62     8.10 o
   3  41   1   425.65   409.40     7.15 o
   3  41  -1   424.05   416.80     7.73 o
   4  41   1   175.44   161.93     5.21 o
   4  41  -1   176.16   165.93     4.43 o
   5  41   1    80.43    86.19     3.70 o
   5  41  -1    80.92    84.75     3.39 o
   6  41   1    60.20    55.93     3.56 o
   6  41  -1    60.17    52.40     3.33 o
   1  42   1   145.62   146.68     4.92 o
   1  42  -1   145.74   154.46     4.65 o
   2  42   1   645.89   665.40     9.33 o
   2  42  -1   646.21   659.10     9.09 o
   3  42   1    75.75    90.49     3.32 o
   3  42  -1    76.67    92.61     3.69 o
   4  42   1     8.24     9.46     1.52 o
   4  42  -1     8.02     9.54     1.37 o
   5  42   1   175.21   172.88     5.68 o
   5  42  -1   175.06   174.14     6.32 o
   6  42   1    27.22    18.90     2.06 o
   6  42  -1    26.97    15.14     2.51 o
   0  43   1    32.78    28.96     2.92 o
   0  43  -1    33.15    30.06     3.00 o
   1  43   1    65.85    75.40     3.56 o
   1  43  -1    66.30    74.74     3.49 o
   2  43   1   372.48   373.10     7.17 o
   2  43  -1   371.59   374.63     7.33 o
   3  43   1     4.26     6.68     1.22 o
   3  43  -1     4.29     4.45     1.14 o
   4  43   1    12.27    10.18     1.54 o
   4  43  -1    12.38     9.48     1.32 o
   5  43   1    18.28    16.62     2.20 o
   5  43  -1    18.43    14.40     1.95 o
   6  43   1     1.29     3.13     1.28 <
   6  43  -1     1.21     5.28     2.43 <
   1  44   1  1382.70  1445.74    14.51 o
   1  44  -1  1382.94  1450.32    14.22 o
   2  44   1    67.94    72.05     3.17 o
   2  44  -1    67.58    73.74     3.62 o
   3  44   1   125.02   135.99     4.16 o
   3  44  -1   124.94   141.82     4.20 o
   4  44   1   113.74   119.12     5.57 o
   4  44  -1   113.14   119.09     4.49 o
   5  44   1    11.60    13.92     1.87 o
   5  44  -1    11.34    13.91     1.71 o
   0  45   1     9.56    16.82     2.28 o
   0  45  -1     9.95    14.37     2.41 o
   1  45   1    42.14    46.12     2.59 o
   1  45  -1    42.11    46.42     2.53 o
   2  45   1    75.37    76.98     3.21 o
   2  45  -1    75.29    77.50     3.32 o
   3  45   1   109.22   118.62     3.86 o
   3  45  -1   109.30   121.19     4.22 o
   4  45   1    48.58    43.34     3.64 o
   4  45  -1    48.78    45.74     2.94 o
   5  45   1    72.42    73.34     3.44 o
   5  45  -1    72.92    72.34     3.26 o
   1  46   1   128.21   137.44     4.02 o
   1  46  -1   127.34   142.14     4.55 o
   2  46   1    50.17    53.84     2.60 o
   2  46  -1    50.98    55.31     2.77 o
   3  46   1   224.33   249.78     7.70 o
   3  46  -1   225.93   251.64     6.48 o
   4  46   1    67.92    70.91     3.35 o
   4  46  -1    68.09    73.38     3.42 o
   5  46   1   142.80   124.19     5.26 o
   5  46  -1   141.60   123.71     8.91 o
   0  47   1   238.03   260.60     8.43 o
   0  47  -1   238.44   264.12     9.62 o
   1  47   1     8.52     7.97     1.21 o
   1  47  -1     8.48     5.51     1.31 o
   2  47   1    36.91    37.78     2.45 o
   2  47  -1    36.76    42.42     2.65 o
   3  47   1   113.92   127.46     5.97 o
   3  47  -1   114.96   123.43     4.72 o
   4  47   1    53.66    53.99     3.01 o
   4  47  -1    53.60    50.66     2.95 o
   1  48   1    11.00    14.00     1.60 o
   1  48  -1    11.20    13.01     1.67 o
   2  48   1    38.32    34.69     2.23 o
   2  48  -1    38.61    42.00     2.92 o
   3  48   1   352.02   375.87     9.37 o
   3  48  -1   352.83   389.51     7.66 o
   4  48   1    54.57    51.69     3.68 o
   4  48  -1    54.83    51.32     2.98 o
   0  49   1   289.61   344.18     9.84 o
   0  49  -1   288.82   341.25     8.49 o
   1  49   1    33.33    31.01     2.25 o
   1  49  -1    33.50    36.16     2.46 o
   2  49   1    31.79    35.14     2.37 o
   2  49  -1    32.54    37.97     2.62 o
   3  49   1    52.66    57.01     3.47 o
   3  49  -1    52.44    61.98     2.83 o
   1  50   1   158.83   173.72     4.11 o
   1  50  -1   158.88   181.50     4.96 o
   2  50   1   122.01   117.18     4.90 o
   2  50  -1   122.18   127.09     4.26 o
   3  50   1    14.96    14.02     1.95 o
   3  50  -1    15.05    12.61     2.31 o
   0  51   1   186.76   212.46     7.37 o
   0  51  -1   187.74   218.88     7.78 o
   1  51   1    27.97    30.41     2.23 o
   1  51  -1    27.56    32.36     2.49 o
   2  51   1   292.80   286.96     8.16 o
   2  51  -1   293.10   297.90     7.16 o
   1  52   1   184.57   184.99     9.84 o
   1  52  -1   184.13   208.11     5.87 o
   2   0   2  7487.86  7584.00    47.32 o
   2   0  -2  7483.01  7462.66    58.23 o
   4   0   2   677.12   661.49    13.59 o
   4   0  -2   676.33   669.17    17.77 o
   6   0   2  1775.05  1677.76    24.41 o
   6   0  -2  1777.57  1697.30    34.36 o
   8   0   2   574.64   583.92    12.75 o
   8   0  -2   573.75   638.65    14.16 o
  10   0   2    59.76   407.30    12.32 o
   1   1   2    56.63    63.27     2.46 o
   1   1  -2    56.64    60.49     3.99 o
   2   1   2   243.78   229.00     5.92 o
   2   1  -2   243.97   234.04     7.34 o
   3   1   2    35.66    25.70     2.45 o
   3   1  -2    35.51    27.02     3.40 o
   4   1   2  1204.30  1192.74    12.88 o
   4   1  -2  1200.65  1191.49    16.95 o
   5   1   2    52.00    62.58     3.11 o
   5   1  -2    52.06    56.35     3.64 o
   6   1   2    34.53    50.41     2.98 o
   6   1  -2    35.11    47.30     4.08 o
   7   1   2   250.04   206.95     5.90 o
   7   1  -2   250.78   215.92     6.81 o
   8   1   2   408.72   416.67     9.40 o
   8   1  -2   408.28   472.33     8.68 o
   9   1   2    28.39    42.31     3.51 o
   9   1  -2    28.49    37.46     2.89 o
  10   1   2   649.60   587.06     9.76 o
  10   1  -2   648.48   555.89    14.71 o
   0   2   2  2209.79  2159.40    19.65 o
   0   2  -2  2209.44  2182.20    18.42 o
   1   2   2   404.87   413.52     7.17 o
   1   2  -2   406.97   419.23    10.38 o
   2   2   2  5820.73  5602.66    31.80 o
   2   2  -2  5812.72  5576.68    35.60 o
   3   2   2   189.42   183.86     6.06 o
   3   2  -2   190.25   180.63     7.87 o
   4   2   2   356.85   318.60     6.98 o
   4   2  -2   354.96   320.85     9.19 o
   5   2   2   359.49   369.21     7.60 o
   5   2  -2   359.35   369.75     8.77 o
   6   2   2   219.44   213.66     5.83 o
   6   2  -2   222.08   216.47     7.32 o
   7   2   2   102.93   104.85     4.80 o
   7   2  -2   103.20   112.16     4.97 o
   8   2   2   481.51   475.17     8.97 o
   8   2  -2   482.68   503.58     8.38 o
   9   2   2   274.36   267.66     6.25 o
   9   2  -2   274.82   253.70     6.10 o
  10   2   2    56.93   238.39     8.09 o
  10   2  -2    57.09   157.83    12.89 o
   1   3   2   276.65   258.25     5.76 o
   1   3  -2   276.64   252.51     6.70 o
   2   3   2   158.38   164.20     5.02 o
   2   3  -2   158.35   162.95     5.95 o
   3   3   2   318.11   257.73     7.16 o
   3   3  -2   317.30   259.93     9.60 o
   4   3   2   833.82   894.71    11.70 o
   4   3  -2   831.98   886.49    15.21 o
   5   3   2   914.14   918.32    12.17 o
   5   3  -2   917.35   935.93    14.54 o
   6   3   2   242.89   213.42     5.44 o
   6   3  -2   243.18   212.52     6.60 o
   7   3   2   420.63   408.45     7.93 o
   7   3  -2   421.87   402.51     9.63 o
   8   3   2   171.37   182.35     7.03 o
   8   3  -2   171.56   182.14     5.98 o
   9   3   2    41.82    72.53     5.29 o
   9   3  -2    41.78    51.53     4.14 o
  10   3   2   287.87   275.95     6.71 o
  10   3  -2   287.68   265.18    10.11 o
   0   4   2   718.83   647.10    10.93 o
   0   4  -2   716.09   649.62    12.93 o
   1   4   2  1456.18  1334.15    12.58 o
   1   4  -2  1454.86  1350.48    17.11 o
   2   4   2  9652.88  9594.83    46.08 o
   2   4  -2  9648.14  9468.19    50.78 o
   3   4   2   798.02   745.91    12.14 o
   3   4  -2   797.21   760.10    16.39 o
   4   4   2   935.14   987.71    12.09 o
   4   4  -2   935.61   974.39    15.69 o
   5   4   2   233.41   211.34     5.79 o
   5   4  -2   231.31   215.01     7.06 o
   6   4   2   443.50   431.27     8.08 o
   6   4  -2   444.76   422.39     8.84 o
   7   4   2  1575.33  1494.65    13.87 o
   7   4  -2  1580.98  1504.13    18.48 o
   8   4   2   174.41   168.35     6.80 o
   8   4  -2   173.76   175.01     5.76 o
   9   4   2   221.32   238.12     6.26 o
   9   4  -2   221.24   231.08     5.44 o
  10   4   2    26.89   108.66     4.99 o
  10   4  -2    27.01    74.50     8.84 o
   1   5   2     4.10     9.41     1.45 o
   1   5  -2     4.07     9.35     1.89 o
   2   5   2   144.48   148.76     5.77 o
   2   5  -2   144.46   148.02     6.53 o
   3   5   2    33.05    20.54     2.25 o
   3   5  -2    33.06    19.24     2.59 o
   4   5   2  1787.42  1850.23    16.62 o
   4   5  -2  1784.93  1824.61    19.69 o
   5   5   2  1140.65  1121.63    12.70 o
   5   5  -2  1144.17  1144.58    16.84 o
   6   5   2     6.04     9.80     1.71 o
   6   5  -2     6.20     8.68     1.70 o
   7   5   2    67.66    91.93     4.51 o
   7   5  -2    67.93    79.15     4.57 o
   8   5   2   282.40   293.23     7.92 o
   8   5  -2   282.56   278.54     6.43 o
   9   5   2   100.41   257.31     9.19 o
   9   5  -2   100.47   106.36     5.04 o
  10   5   2    98.03   111.56     4.30 o
  10   5  -2    98.50    93.44     5.94 o
   0   6   2 22037.10 21432.80    88.84 o
   0   6  -2 22016.20 21217.00    82.07 o
   1   6   2   246.82   153.71     4.58 o
   1   6  -2   244.33   158.65     5.98 o
   2   6   2  3629.61  3695.04    26.84 o
   2   6  -2  3633.69  3664.10    32.70 o
   3   6   2   250.83   238.69     7.61 o
   3   6  -2   250.55   236.03     7.74 o
   4   6   2   405.58   444.00     7.76 o
   4   6  -2   404.49   451.15     9.77 o
   5   6   2   602.59   637.67    10.54 o
   5   6  -2   600.99   636.24    11.78 o
   6   6   2   268.09   208.78     6.25 o
   6   6  -2   267.83   202.79     6.21 o
   7   6   2   460.11   433.45     8.19 o
   7   6  -2   461.93   422.40     8.84 o
   8   6   2   421.66   408.08     8.13 o
   8   6  -2   421.76   409.93     7.61 o
   9   6   2   545.58   533.14     9.23 o
   9   6  -2   546.61   524.21     8.56 o
  10   6   2    33.93    49.54     3.02 o
  10   6  -2    33.80    47.66     4.49 o
   1   7   2    64.23    89.01     3.63 o
   1   7  -2    64.35    90.53     4.81 o
   2   7   2   215.60   217.82     6.26 o
   2   7  -2   214.53   212.15     7.87 o
   3   7   2   467.61   509.87    12.51 o
   3   7  -2   467.00   501.61    11.39 o
   4   7   2  1433.59  1396.11    14.07 o
   4   7  -2  1433.85  1401.61    16.38 o
   5   7   2   315.98   326.46     7.78 o
   5   7  -2   315.96   333.72     9.07 o
   6   7   2   175.84   193.29     5.51 o
   6   7  -2   177.28   198.57     6.55 o
   7   7   2   281.83   278.33     6.50 o
   7   7  -2   282.23   284.26     7.33 o
   8   7   2    24.88    43.73     3.74 o
   8   7  -2    24.88    29.58     3.01 o
   9   7   2   248.34   242.86     7.74 o
   9   7  -2   247.88   225.14     6.37 o
  10   7   2    52.62    67.44     3.43 o
  10   7  -2    52.95    52.26     4.51 o
   0   8   2  1057.94  1135.24    14.98 o
   0   8  -2  1062.43  1188.09    21.32 o
   1   8   2  2994.01  3110.04    21.28 o
   1   8  -2  3002.43  3124.59    27.99 o
   2   8   2  2010.50  2015.71    19.39 o
   2   8  -2  2008.32  2015.22    27.91 o
   3   8   2   701.43   609.43    13.82 o
   3   8  -2   699.34   597.69    14.19 o
   4   8   2  1985.01  2059.46    17.22 o
   4   8  -2  1986.82  2096.01    20.25 o
   5   8   2  2237.92  2215.45    20.36 o
   5   8  -2  2240.86  2235.91    23.56 o
   6   8   2   869.39   920.68    12.06 o
   6   8  -2   871.13   925.82    14.13 o
   7   8   2     8.42     8.51     1.84 o
   7   8  -2     8.24     8.36     1.81 o
   8   8   2   223.15   231.51     6.47 o
   8   8  -2   222.12   242.05     6.10 o
   9   8   2   157.63   154.12     5.81 o
   9   8  -2   158.11   159.26     5.12 o
  10   8   2   102.24    99.44     3.95 o
  10   8  -2   101.92    91.85     5.66 o
   1   9   2   146.66   152.73     5.55 o
   1   9  -2   147.33   150.88     6.53 o
   2   9   2  1327.96  1369.51    16.18 o
   2   9  -2  1326.90  1380.87    23.74 o
   3   9   2  2101.21  2119.82    24.31 o
   3   9  -2  2101.96  2156.30    31.92 o
   4   9   2   136.58   138.10     4.73 o
   4   9  -2   137.65   133.86     5.21 o
   5   9   2    73.96    73.60     3.97 o
   5   9  -2    73.80    78.37     4.64 o
   6   9   2   349.45   323.81     6.71 o
   6   9  -2   349.87   328.82     8.28 o
   7   9   2   160.40   145.66     5.21 o
   7   9  -2   161.16   136.74     4.90 o
   8   9   2   143.60   123.17     5.77 o
   8   9  -2   143.73   131.32     4.39 o
   9   9   2   134.20   125.17     5.56 o
   9   9  -2   134.25   117.41     4.08 o
  10   9   2    34.71    33.09     2.40 o
  10   9  -2    34.75    25.40     3.11 o
   0  10   2  7361.51  6703.52    35.67 o
   0  10  -2  7366.12  7013.62    55.73 o
   1  10   2  2894.65  2860.42    22.75 o
   1  10  -2  2893.19  2851.09    28.69 o
   2  10   2   159.82   150.86     5.58 o
   2  10  -2   159.60   145.11     6.83 o
   3  10   2    15.54     7.79     2.31 o
   3  10  -2    15.38     5.21     2.43 <
   4  10   2  5087.44  5394.25    27.36 o
   4  10  -2  5087.96  5443.89    32.88 o
   5  10   2  1111.68  1192.39    16.46 o
   5  10  -2  1114.74  1208.40    17.06 o
   6  10   2  1072.84  1021.53    11.92 o
   6  10  -2  1074.73  1024.84    14.08 o
   7  10   2   581.16   539.53     9.37 o
   7  10  -2   583.29   518.25     8.32 o
   8  10   2   331.89   312.71     7.90 o
   8  10  -2   331.47   309.78     6.19 o
   9  10   2   146.76   156.92     5.07 o
   9  10  -2   147.50   155.24     4.59 o
  10  10   2     1.73    13.84     2.22 o
  10  10  -2     1.73     7.55     2.89 <
   1  11   2   371.83   348.31     8.17 o
   1  11  -2   372.45   354.27     9.76 o
   2  11   2   117.59   105.59     4.83 o
   2  11  -2   117.64   103.05     5.93 o
   3  11   2   851.34   760.30    10.50 o
   3  11  -2   853.55   758.49    18.56 o
   4  11   2    45.39    45.65     2.96 o
   4  11  -2    45.44    42.00     3.12 o
   5  11   2   287.42   282.24     8.12 o
   5  11  -2   289.71   286.35     8.92 o
   6  11   2    49.00    48.07     2.72 o
   6  11  -2    49.06    46.85     2.81 o
   7  11   2    81.65    84.17     4.00 o
   7  11  -2    81.27    76.21     3.28 o
   8  11   2    70.53    76.25     4.64 o
   8  11  -2    70.41    79.62     3.56 o
   9  11   2    50.39    61.96     3.46 o
   9  11  -2    50.46    60.16     3.14 o
  10  11   2   158.35   133.29     4.29 o
  10  11  -2   158.31   140.72    10.22 o
   0  12   2   197.40   215.40     7.65 o
   0  12  -2   199.03   224.01    11.11 o
   1  12   2   530.42   446.43     9.09 o
   1  12  -2   527.18   463.13    10.34 o
   2  12   2  3369.48  3334.91    29.86 o
   2  12  -2  3367.70  3346.95    33.44 o
   3  12   2   624.82   663.78     9.05 o
   3  12  -2   625.13   692.87    15.49 o
   4  12   2   820.30   859.02    11.70 o
   4  12  -2   818.72   855.31    13.66 o
   5  12   2  2436.72  2409.00    24.57 o
   5  12  -2  2434.83  2454.39    25.89 o
   6  12   2    69.27    67.10     3.03 o
   6  12  -2    70.13    69.01     3.58 o
   7  12   2   517.24   499.46     9.55 o
   7  12  -2   517.03   494.66     7.86 o
   8  12   2   391.57   399.32     8.98 o
   8  12  -2   392.53   377.34     7.63 o
   9  12   2    56.60    47.01     2.82 o
   9  12  -2    56.91    49.71     3.01 o
  10  12   2    55.06    55.84     2.69 o
  10  12  -2    55.37    52.13     6.42 o
   1  13   2   444.43   435.20     8.96 o
   1  13  -2   445.06   441.17    11.54 o
   2  13   2    47.90    44.75     3.87 o
   2  13  -2    47.44    50.06     4.60 o
   3  13   2   263.56   313.05     6.68 o
   3  13  -2   262.46   317.35     9.72 o
   4  13   2   776.36   840.01    11.36 o
   4  13  -2   779.42   866.97    13.86 o
   5  13   2   177.67   170.76     6.86 o
   5  13  -2   177.20   173.02     6.48 o
   6  13   2   583.49   540.51     8.81 o
   6  13  -2   582.85   543.41    10.69 o
   7  13   2   299.05   293.70     7.56 o
   7  13  -2   298.87   289.78     6.13 o
   8  13   2    82.11    90.84     4.63 o
   8  13  -2    81.92    85.61     3.78 o
   9  13   2    22.15    13.50     1.78 o
   9  13  -2    22.11    13.47     1.85 o
  10  13   2   124.14   110.18     3.79 o
  10  13  -2   123.88   109.92     8.89 o
   0  14   2  3309.27  3020.96    30.21 o
   0  14  -2  3302.42  3040.46    42.79 o
   1  14   2  1728.93  1827.89    18.88 o
   1  14  -2  1735.03  1832.22    24.19 o
   2  14   2   306.41   274.34     8.63 o
   2  14  -2   303.52   263.66    10.01 o
   3  14   2  1975.87  2151.27    17.63 o
   3  14  -2  1972.92  2187.31    26.00 o
   4  14   2  2684.64  2675.30    21.41 o
   4  14  -2  2688.85  2690.93    23.09 o
   5  14   2   309.41   284.76     8.85 o
   5  14  -2   309.93   283.43     8.72 o
   6  14   2   367.31   361.36     7.85 o
   6  14  -2   366.76   361.05     8.80 o
   7  14   2  1079.20  1026.31    13.79 o
   7  14  -2  1080.08  1000.13    12.25 o
   8  14   2   224.73   219.85     6.69 o
   8  14  -2   224.93   216.95     5.73 o
   9  14   2    35.64    23.74     2.16 o
   9  14  -2    35.45    24.71     2.14 o
  10  14   2   192.42   179.38     4.57 o
   1  15   2   199.65   176.03     6.13 o
   1  15  -2   199.49   167.84     7.62 o
   2  15   2   114.48   108.16     4.83 o
   2  15  -2   113.46   108.67     7.44 o
   3  15   2  2994.38  3121.33    21.77 o
   3  15  -2  2994.75  3142.36    28.70 o
   4  15   2   227.20   239.75     7.15 o
   4  15  -2   229.49   238.26     7.59 o
   5  15   2   255.31   237.67     8.87 o
   5  15  -2   256.00   228.00     7.88 o
   6  15   2   260.89   237.08     6.48 o
   6  15  -2   260.67   234.07     7.72 o
   7  15   2    13.98    22.62     2.99 o
   7  15  -2    13.83    19.49     2.22 o
   8  15   2    49.46    47.42     3.44 o
   8  15  -2    49.27    47.34     2.91 o
   9  15   2     3.54    -0.15     1.33 <
   9  15  -2     3.61     2.15     1.13 <
  10  15   2     4.92    15.36     1.84 o
   0  16   2  2979.82  3158.86    32.83 o
   0  16  -2  2976.40  3141.83    46.44 o
   1  16   2   906.23   927.95    15.35 o
   1  16  -2   904.99   917.60    18.16 o
   2  16   2  1503.80  1508.87    16.84 o
   2  16  -2  1502.63  1517.62    22.11 o
   3  16   2   827.33   751.75    10.90 o
   3  16  -2   828.56   756.83    14.43 o
   4  16   2   675.89   738.66    12.65 o
   4  16  -2   678.68   756.99    12.80 o
   5  16   2   683.26   676.88    11.84 o
   5  16  -2   683.90   679.77    13.00 o
   6  16   2  2470.18  2336.10    20.27 o
   6  16  -2  2468.05  2381.33    24.38 o
   7  16   2   305.39   296.76     7.53 o
   7  16  -2   306.61   301.27     6.89 o
   8  16   2   100.53    86.39     4.32 o
   8  16  -2    99.01    89.33     3.76 o
   9  16   2   104.93    84.33     3.67 o
   9  16  -2   105.37    90.43     4.08 o
  10  16   2   303.16   263.29     5.75 o
   1  17   2   237.24   218.09     7.72 o
   1  17  -2   237.23   206.41     8.85 o
   2  17   2   340.38   360.45     8.24 o
   2  17  -2   338.74   360.29    10.25 o
   3  17   2  6165.13  6311.44    34.16 o
   3  17  -2  6169.73  6377.41    39.81 o
   4  17   2   102.77    74.64     4.08 o
   4  17  -2   102.34    78.58     4.49 o
   5  17   2   540.01   512.63     9.51 o
   5  17  -2   540.50   532.51    11.73 o
   6  17   2    84.30    78.06     3.90 o
   6  17  -2    84.53    81.72     4.92 o
   7  17   2    57.56    52.72     3.55 o
   7  17  -2    57.25    50.46     3.25 o
   8  17   2   247.30   219.14     6.17 o
   8  17  -2   247.64   204.84     5.52 o
   9  17   2    43.36    32.19     2.41 o
   9  17  -2    43.37    29.09     2.46 o
  10  17   2    60.20    58.90     3.07 o
   0  18   2  1510.18  1647.26    29.24 o
   0  18  -2  1510.56  1613.83    26.26 o
   1  18   2   264.53   307.92     7.10 o
   1  18  -2   264.26   302.10     9.14 o
   2  18   2   158.27   129.10     5.17 o
   2  18  -2   157.39   130.83     6.34 o
   3  18   2   134.30   160.52     5.77 o
   3  18  -2   134.30   156.74     6.57 o
   4  18   2   118.45   108.70     5.06 o
   4  18  -2   118.46   111.18     5.28 o
   5  18   2   471.17   457.77     8.70 o
   5  18  -2   470.03   477.12    10.58 o
   6  18   2   275.49   272.39     7.09 o
   6  18  -2   276.87   280.31     8.42 o
   7  18   2   709.14   688.73    10.86 o
   7  18  -2   706.07   687.13    11.85 o
   8  18   2   377.31   392.73     8.10 o
   8  18  -2   376.98   394.32     7.47 o
   9  18   2    90.23    90.95     4.30 o
   9  18  -2    90.40    93.65     4.85 o
  10  18   2   135.05   126.88     4.83 o
   1  19   2   160.43   178.82     5.29 o
   1  19  -2   160.69   176.46     6.76 o
   2  19   2   157.74   168.47     5.39 o
   2  19  -2   157.28   167.95     7.41 o
   3  19   2  1322.37  1329.99    16.30 o
   3  19  -2  1322.68  1330.27    17.69 o
   4  19   2   244.60   234.27     7.57 o
   4  19  -2   243.93   242.20     7.94 o
   5  19   2    30.07    25.64     2.04 o
   5  19  -2    29.96    24.13     2.28 o
   6  19   2    77.61    62.24     3.28 o
   6  19  -2    77.46    62.93     3.79 o
   7  19   2    98.64    94.22     4.40 o
   7  19  -2    98.56    91.14     4.53 o
   8  19   2    62.08    71.52     3.64 o
   8  19  -2    62.43    67.28     3.23 o
   9  19   2     2.36    10.10     2.43 o
   9  19  -2     2.33     8.38     2.23 o
   0  20   2   772.58   929.27    17.28 o
   0  20  -2   776.32   929.26    16.39 o
   1  20   2  2377.50  2617.46    22.23 o
   1  20  -2  2373.56  2651.69    26.09 o
   2  20   2  3314.17  3606.91    23.34 o
   2  20  -2  3309.35  3671.94    34.65 o
   3  20   2   446.20   426.54     9.50 o
   3  20  -2   447.16   434.12    11.12 o
   4  20   2   961.36   974.12    15.44 o
   4  20  -2   963.71   994.12    16.14 o
   5  20   2   172.99   158.08     4.63 o
   5  20  -2   172.92   154.34     5.32 o
   6  20   2    41.12    31.94     2.31 o
   6  20  -2    41.25    32.50     2.59 o
   7  20   2   443.36   478.53     9.47 o
   7  20  -2   444.12   467.81     9.75 o
   8  20   2   164.52   147.34     4.92 o
   8  20  -2   164.39   148.32     4.52 o
   9  20   2   301.30   276.82     7.46 o
   9  20  -2   300.69   272.72     9.05 o
   1  21   2   240.06   243.57     6.55 o
   1  21  -2   239.72   245.10     7.19 o
   2  21   2   513.18   538.83     9.71 o
   2  21  -2   514.29   552.02    12.84 o
   3  21   2  1219.93  1245.42    16.28 o
   3  21  -2  1220.41  1249.07    19.08 o
   4  21   2   303.57   306.04     8.83 o
   4  21  -2   302.00   311.66     9.18 o
   5  21   2     2.42     3.61     1.35 <
   5  21  -2     2.43     1.31     1.30 <
   6  21   2    91.22    83.49     3.44 o
   6  21  -2    91.07    84.93     3.84 o
   7  21   2    17.09    13.79     2.11 o
   7  21  -2    17.24    11.07     2.02 o
   8  21   2    46.36    40.56     2.83 o
   8  21  -2    46.26    39.63     2.59 o
   9  21   2   178.25   169.95     5.75 o
   9  21  -2   177.59   158.94     6.75 o
   0  22   2  2479.99  2624.22    28.54 o
   0  22  -2  2474.94  2641.36    29.18 o
   1  22   2    39.40    27.44     2.35 o
   1  22  -2    39.05    30.22     2.74 o
   2  22   2  1273.03  1212.90    15.31 o
   2  22  -2  1276.31  1213.98    19.38 o
   3  22   2    32.25    36.06     3.10 o
   3  22  -2    31.80    33.50     3.91 o
   4  22   2    89.39    94.01     3.55 o
   4  22  -2    88.80    94.06     4.44 o
   5  22   2    69.20    57.24     2.68 o
   5  22  -2    69.18    57.63     3.38 o
   6  22   2   583.16   556.30     8.59 o
   6  22  -2   580.37   556.90     8.42 o
   7  22   2   396.72   366.51     8.21 o
   7  22  -2   396.25   364.40     8.51 o
   8  22   2   549.65   530.37     8.91 o
   8  22  -2   552.46   535.00     9.36 o
   9  22   2   399.16   369.41     9.24 o
   9  22  -2   399.06   361.03     9.72 o
   1  23   2   175.65   166.80     5.93 o
   1  23  -2   175.91   174.46     6.34 o
   2  23   2   228.67   234.84     7.18 o
   2  23  -2   229.45   224.77     9.34 o
   3  23   2  1910.85  1819.78    20.42 o
   3  23  -2  1912.83  1855.73    25.93 o
   4  23   2   543.71   527.15     7.39 o
   4  23  -2   541.70   540.29     9.73 o
   5  23   2   155.96   138.02     4.41 o
   5  23  -2   156.11   145.65     5.41 o
   6  23   2   134.09   126.99     4.21 o
   6  23  -2   133.63   132.84     4.23 o
   7  23   2   112.01   113.36     4.67 o
   7  23  -2   112.02   115.94     4.93 o
   8  23   2   333.19   300.85     7.01 o
   8  23  -2   333.33   303.55     6.95 o
   9  23   2   177.20   156.10     6.74 o
   9  23  -2   177.06   149.65     6.08 o
   0  24   2  3388.11  3451.42    34.31 o
   0  24  -2  3385.29  3612.43    35.70 o
   1  24   2   276.00   273.56     7.85 o
   1  24  -2   276.00   272.07     8.05 o
   2  24   2    74.02   104.16     5.33 o
   2  24  -2    74.83   101.08     6.37 o
   3  24   2   329.27   325.01     9.09 o
   3  24  -2   328.64   328.87    11.29 o
   4  24   2   146.21   142.94     3.96 o
   4  24  -2   146.48   139.29     5.07 o
   5  24   2   773.99   768.09    10.63 o
   5  24  -2   771.90   800.08    12.18 o
   6  24   2   351.02   335.06     6.73 o
   6  24  -2   349.29   332.19     6.88 o
   7  24   2   152.49   151.03     4.99 o
   7  24  -2   150.13   154.46     5.54 o
   8  24   2   262.49   250.59     5.92 o
   8  24  -2   263.00   240.97     6.58 o
   9  24   2   112.91    86.95     4.09 o
   9  24  -2   113.04    87.98     5.68 o
   1  25   2   931.74   929.42    15.23 o
   1  25  -2   931.33   928.33    14.80 o
   2  25   2   241.18   250.03     8.24 o
   2  25  -2   240.79   232.22     9.79 o
   3  25   2    49.91    54.70     2.94 o
   3  25  -2    50.48    48.54     4.13 o
   4  25   2    61.52    67.21     2.74 o
   4  25  -2    61.44    70.63     3.38 o
   5  25   2   696.04   643.07     9.88 o
   5  25  -2   694.27   640.07    10.79 o
   6  25   2    33.47    34.36     2.39 o
   6  25  -2    33.41    38.09     2.51 o
   7  25   2    29.70    35.83     2.60 o
   7  25  -2    30.00    35.60     2.76 o
   8  25   2     4.48     7.15     1.33 o
   8  25  -2     4.48     4.89     1.37 o
   9  25   2    73.90    71.18     3.58 o
   9  25  -2    73.59    72.22     4.89 o
   0  26   2   828.37   785.02    19.67 o
   0  26  -2   826.45   781.68    17.38 o
   1  26   2   241.83   233.39     7.78 o
   1  26  -2   240.95   227.98     7.55 o
   2  26   2  1252.93  1257.43    19.30 o
   2  26  -2  1249.46  1241.98    21.25 o
   3  26   2   552.19   518.34     7.90 o
   3  26  -2   550.23   510.87    11.62 o
   4  26   2   103.39   104.30     3.75 o
   4  26  -2   104.18    97.40     4.04 o
   5  26   2    15.82    16.32     1.89 o
   5  26  -2    15.82    17.59     1.78 o
   6  26   2    35.89    32.42     2.24 o
   6  26  -2    35.38    32.87     2.33 o
   7  26   2    76.28    84.38     3.70 o
   7  26  -2    76.08    85.31     4.02 o
   8  26   2    17.22    20.55     2.07 o
   8  26  -2    17.30    18.37     2.24 o
   9  26   2   294.67   269.34     6.66 o
   9  26  -2   293.68   281.17     9.52 o
   1  27   2   193.60   158.20     6.88 o
   1  27  -2   193.38   155.69     6.57 o
   2  27   2   201.43   197.29     7.81 o
   2  27  -2   201.34   198.09     8.71 o
   3  27   2   202.94   206.11     5.25 o
   3  27  -2   201.76   196.99     6.49 o
   4  27   2   538.68   535.58     8.16 o
   4  27  -2   538.37   532.50     9.71 o
   5  27   2   340.32   341.57     7.14 o
   5  27  -2   339.22   346.99     6.78 o
   6  27   2   112.46   112.03     4.31 o
   6  27  -2   113.14   107.23     4.20 o
   7  27   2    72.60    75.39     3.44 o
   7  27  -2    72.57    72.03     3.94 o
   8  27   2    50.01    36.85     2.48 o
   8  27  -2    50.54    40.31     3.37 o
   9  27   2    51.00    38.01     2.57 o
   9  27  -2    51.21    39.80     5.12 o
   0  28   2   902.11   949.65    21.87 o
   0  28  -2   900.45   969.94    25.06 o
   1  28   2  1379.66  1458.58    21.09 o
   1  28  -2  1373.00  1411.38    19.51 o
   2  28   2   478.81   483.95     8.05 o
   2  28  -2   476.89   478.48     9.93 o
   3  28   2    96.42   103.75     3.78 o
   3  28  -2    96.83    98.92     4.54 o
   4  28   2    30.42    35.84     2.55 o
   4  28  -2    30.45    29.50     2.43 o
   5  28   2   158.72   159.06     4.96 o
   5  28  -2   157.52   160.56     4.91 o
   6  28   2   180.88   167.11     4.97 o
   6  28  -2   181.05   165.14     5.11 o
   7  28   2     5.67     6.36     1.52 o
   7  28  -2     5.66     7.36     1.64 o
   8  28   2    96.41   104.18     4.38 o
   8  28  -2    96.75   112.28     6.07 o
   1  29   2   251.78   234.27     4.90 o
   1  29  -2   252.09   228.13     6.24 o
   2  29   2    53.91    53.98     2.61 o
   2  29  -2    53.98    55.95     3.24 o
   3  29   2     0.53     1.36     1.22 <
   3  29  -2     0.53     1.07     1.44 <
   4  29   2   871.40   869.01    11.34 o
   4  29  -2   871.30   868.23    12.68 o
   5  29   2   322.92   333.34     7.80 o
   5  29  -2   324.02   327.36     6.93 o
   6  29   2    90.64    83.54     3.82 o
   6  29  -2    89.77    84.10     3.85 o
   7  29   2     5.38     4.30     1.36 o
   7  29  -2     5.33     1.67     1.65 <
   8  29   2    15.26    18.23     1.99 o
   8  29  -2    15.22    18.75     2.51 o
   0  30   2   612.11   674.91     9.99 o
   0  30  -2   612.92   680.07    15.24 o
   1  30   2   445.45   440.68     6.17 o
   1  30  -2   443.47   437.19     8.30 o
   2  30   2   329.34   325.72     6.63 o
   2  30  -2   329.88   315.94     6.96 o
   3  30   2   221.66   215.57     5.56 o
   3  30  -2   221.56   222.38     6.86 o
   4  30   2    30.32    29.21     2.30 o
   4  30  -2    30.21    25.94     2.22 o
   5  30   2   365.79   372.37     8.20 o
   5  30  -2   365.89   368.60     7.39 o
   6  30   2   111.54    89.19     3.93 o
   6  30  -2   109.58    93.39     4.04 o
   7  30   2    45.72    46.46     2.72 o
   7  30  -2    45.02    47.23     3.62 o
   8  30   2   149.33   153.18     4.79 o
   8  30  -2   149.06   151.96     5.67 o
   1  31   2    14.51    12.57     1.13 o
   1  31  -2    14.44    13.34     1.62 o
   2  31   2   134.79   144.41     4.44 o
   2  31  -2   134.86   141.11     4.68 o
   3  31   2    80.08    91.71     3.68 o
   3  31  -2    80.17    95.94     4.03 o
   4  31   2   398.37   396.07     7.12 o
   4  31  -2   397.66   407.29     7.85 o
   5  31   2    43.33    49.17     3.03 o
   5  31  -2    43.36    47.70     2.97 o
   6  31   2    49.17    43.06     2.72 o
   6  31  -2    48.93    42.90     2.98 o
   7  31   2    92.45    81.03     3.58 o
   7  31  -2    92.48    83.89     3.92 o
   8  31   2    17.09    21.29     1.87 o
   8  31  -2    17.10    20.49     2.45 o
   0  32   2  4747.15  4699.29    28.54 o
   0  32  -2  4747.00  4765.02    41.66 o
   1  32   2    63.81    57.91     2.69 o
   1  32  -2    63.07    57.14     3.10 o
   2  32   2    69.57    63.37     2.80 o
   2  32  -2    70.02    66.04     3.39 o
   3  32   2   509.45   485.24     8.05 o
   3  32  -2   508.58   490.94     8.31 o
   4  32   2   727.02   719.83     9.85 o
   4  32  -2   725.90   729.28    10.06 o
   5  32   2   235.20   251.26     6.36 o
   5  32  -2   234.97   248.41     6.11 o
   6  32   2   544.20   528.40     8.52 o
   6  32  -2   544.18   527.35     8.70 o
   7  32   2    15.51    11.52     1.48 o
   7  32  -2    15.51    12.11     1.62 o
   8  32   2    69.65    79.87     3.56 o
   8  32  -2    70.36    73.60     3.51 o
   1  33   2   225.44   221.18     5.08 o
   1  33  -2   225.53   220.41     6.52 o
   2  33   2     0.88     1.43     1.24 <
   2  33  -2     0.86    -0.77     1.75 <
   3  33   2    32.73    25.38     2.06 o
   3  33  -2    33.13    28.60     1.90 o
   4  33   2   148.10   145.47     4.61 o
   4  33  -2   148.24   145.03     4.57 o
   5  33   2   447.96   446.77     8.35 o
   5  33  -2   445.20   450.67     7.76 o
   6  33   2     4.34     4.41     1.27 o
   6  33  -2     4.23     4.77     1.23 o
   7  33   2    34.10    34.60     2.51 o
   7  33  -2    33.82    33.41     2.60 o
   8  33   2    62.76    54.07     2.73 o
   8  33  -2    62.65    49.99     3.92 o
   0  34   2   275.01   264.44     7.11 o
   0  34  -2   273.52   262.54     9.42 o
   1  34   2   180.63   173.22     4.68 o
   1  34  -2   179.38   173.48     5.67 o
   2  34   2   485.96   461.66     7.35 o
   2  34  -2   488.51   466.40     7.61 o
   3  34   2    86.69    91.10     3.49 o
   3  34  -2    85.57    90.14     3.21 o
   4  34   2   356.02   356.70     7.28 o
   4  34  -2   355.79   347.20     6.94 o
   5  34   2    69.75    69.09     3.41 o
   5  34  -2    69.74    69.38     3.16 o
   6  34   2    10.66    10.21     1.48 o
   6  34  -2    10.72    11.76     1.45 o
   7  34   2    95.22    86.55     4.12 o
   7  34  -2    94.68    90.85     5.42 o
   8  34   2    42.58    45.91     5.03 o
   1  35   2   244.02   234.72     5.11 o
   1  35  -2   244.19   234.87     6.26 o
   2  35   2   108.37   101.98     3.63 o
   2  35  -2   108.19   108.42     3.58 o
   3  35   2    36.17    38.93     2.38 o
   3  35  -2    35.91    38.72     2.29 o
   4  35   2   103.33   105.23     3.97 o
   4  35  -2   102.08   102.70     3.83 o
   5  35   2    54.41    60.47     3.46 o
   5  35  -2    54.31    55.31     2.76 o
   6  35   2   138.24   117.45     3.91 o
   6  35  -2   138.60   112.54     3.73 o
   7  35   2    73.65    78.50     3.73 o
   7  35  -2    74.17    70.98     4.10 o
   0  36   2  1172.26  1124.12    14.37 o
   0  36  -2  1174.02  1148.54    16.35 o
   1  36   2    15.15    13.31     1.61 o
   1  36  -2    15.34     9.94     1.48 o
   2  36   2   838.97   856.59    10.27 o
   2  36  -2   842.34   855.93    10.00 o
   3  36   2   326.82   337.07     6.53 o
   3  36  -2   325.70   339.53     6.38 o
   4  36   2    33.72    33.87     2.42 o
   4  36  -2    33.76    35.21     2.43 o
   5  36   2   225.63   223.04     6.19 o
   5  36  -2   224.46   220.11     5.42 o
   6  36   2   299.21   295.56     6.97 o
   6  36  -2   297.62   289.12     5.48 o
   7  36   2    87.81    91.20     3.72 o
   7  36  -2    87.37    98.96     5.25 o
   1  37   2     4.13     3.91     1.20 o
   1  37  -2     4.17     4.26     1.41 o
   2  37   2     0.17     3.05     1.31 <
   2  37  -2     0.15     3.44     1.29 <
   3  37   2   106.88   106.52     3.88 o
   3  37  -2   106.80   105.94     3.59 o
   4  37   2    58.41    68.28     3.30 o
   4  37  -2    57.95    71.10     3.18 o
   5  37   2    99.08    97.29     4.03 o
   5  37  -2    99.58   100.44     3.49 o
   6  37   2    25.71    35.50     2.98 o
   6  37  -2    25.51    32.60     2.43 o
   7  37   2   257.71   255.94     6.42 o
   7  37  -2   258.54   246.75     6.55 o
   0  38   2  2830.66  2843.70    24.56 o
   0  38  -2  2837.11  2864.64    25.97 o
   1  38   2   134.24   147.68     4.29 o
   1  38  -2   134.65   152.15     4.46 o
   2  38   2   284.70   270.64     5.76 o
   2  38  -2   286.17   267.33     6.17 o
   3  38   2   118.85   132.30     4.22 o
   3  38  -2   118.60   127.68     4.09 o
   4  38   2   113.05   104.36     3.95 o
   4  38  -2   113.39   106.89     3.76 o
   5  38   2    50.77    54.72     3.01 o
   5  38  -2    50.19    53.08     2.52 o
   6  38   2   209.41   253.24     7.04 o
   6  38  -2   208.95   249.59     8.08 o
   7  38   2    72.92    64.07     3.36 o
   7  38  -2    72.41    60.77     4.48 o
   1  39   2    29.76    34.46     2.12 o
   1  39  -2    29.66    34.98     2.29 o
   2  39   2   377.65   381.48     6.75 o
   2  39  -2   377.93   392.12     7.55 o
   3  39   2   153.75   166.67     4.79 o
   3  39  -2   153.17   167.72     4.62 o
   4  39   2     5.78     6.72     1.23 o
   4  39  -2     5.73     2.22     1.09 <
   5  39   2   106.59   102.82     3.85 o
   5  39  -2   107.00   100.03     3.27 o
   6  39   2    31.02    31.86     2.59 o
   6  39  -2    30.88    29.79     3.25 o
   7  39   2    82.30    70.83     6.45 o
   0  40   2   909.29   914.47    14.60 o
   0  40  -2   910.58   920.85    14.37 o
   1  40   2    23.02    24.64     2.03 o
   1  40  -2    23.37    25.01     1.97 o
   2  40   2    88.19    92.80     3.35 o
   2  40  -2    88.29    89.56     3.63 o
   3  40   2   142.66   155.35     4.51 o
   3  40  -2   142.01   151.48     4.51 o
   4  40   2    74.41    75.63     3.30 o
   4  40  -2    74.96    74.56     3.00 o
   5  40   2   274.80   289.69     6.46 o
   5  40  -2   274.45   295.61     5.25 o
   6  40   2     9.78     9.03     1.60 o
   6  40  -2     9.83    12.07     2.77 o
   1  41   2   101.07   102.26     3.75 o
   1  41  -2   100.77   102.55     3.79 o
   2  41   2   257.02   256.97     5.44 o
   2  41  -2   256.83   260.17     5.98 o
   3  41   2    57.77    51.33     2.72 o
   3  41  -2    57.43    52.06     2.67 o
   4  41   2     1.68    -0.64     1.13 <
   4  41  -2     1.66     0.15     1.01 <
   5  41   2    82.27    83.47     3.82 o
   5  41  -2    82.02    79.95     3.53 o
   6  41   2    80.05    74.84     4.04 o
   6  41  -2    80.05    81.26     5.76 o
   0  42   2   219.72   202.17     8.20 o
   0  42  -2   220.27   208.20     6.65 o
   1  42   2   114.19   109.40     4.15 o
   1  42  -2   113.85   111.80     3.88 o
   2  42   2   422.11   438.63     7.22 o
   2  42  -2   422.59   444.17     7.58 o
   3  42   2   139.60   146.27     4.79 o
   3  42  -2   138.76   145.84     4.22 o
   4  42   2     5.19     7.68     1.35 o
   4  42  -2     5.01     6.86     1.06 o
   5  42   2    83.19    83.58     3.58 o
   5  42  -2    82.65    87.01     3.76 o
   6  42   2   222.01   234.88     5.60 o
   6  42  -2   222.39   233.54     8.84 o
   1  43   2   135.43   126.16     4.15 o
   1  43  -2   135.41   123.62     3.99 o
   2  43   2   230.24   226.83     5.24 o
   2  43  -2   230.00   225.06     5.27 o
   3  43   2   175.32   182.20     4.96 o
   3  43  -2   174.98   181.83     4.53 o
   4  43   2    36.95    32.99     2.19 o
   4  43  -2    37.03    37.32     2.04 o
   5  43   2    58.34    56.70     2.77 o
   5  43  -2    58.67    61.71     3.29 o
   0  44   2   155.20   173.76     7.25 o
   0  44  -2   155.45   173.65     8.17 o
   1  44   2    73.21    71.68     3.25 o
   1  44  -2    74.04    68.79     2.90 o
   2  44   2    59.42    62.36     3.13 o
   2  44  -2    59.60    61.08     2.75 o
   3  44   2    21.05    20.96     1.82 o
   3  44  -2    21.01    22.66     1.66 o
   4  44   2   103.59   129.11     5.07 o
   4  44  -2   103.01   124.74     4.74 o
   5  44   2     5.62     8.13     1.62 o
   5  44  -2     5.60     6.71     1.21 o
   1  45   2   116.19   125.19     4.09 o
   1  45  -2   116.23   129.91     4.25 o
   2  45   2    68.67    75.11     3.07 o
   2  45  -2    68.86    81.62     3.13 o
   3  45   2   393.31   388.33     6.68 o
   3  45  -2   394.12   410.59     6.44 o
   4  45   2    42.81    46.97     3.15 o
   4  45  -2    42.78    47.96     2.84 o
   5  45   2    39.66    37.23     2.61 o
   5  45  -2    39.79    35.30     3.61 o
   0  46   2    71.62    82.09     4.95 o
   0  46  -2    71.71    80.36     4.72 o
   1  46   2    10.17    12.53     1.52 o
   1  46  -2     9.88     9.82     1.32 o
   2  46   2     9.39     9.65     1.50 o
   2  46  -2     9.22    11.99     1.37 o
   3  46   2   160.36   164.63     5.83 o
   3  46  -2   160.66   175.31     5.12 o
   4  46   2   110.64   109.52     3.95 o
   4  46  -2   110.43   115.34     4.43 o
   1  47   2    70.02    70.90     3.03 o
   1  47  -2    70.12    73.47     3.45 o
   2  47   2    68.47    61.20     3.35 o
   2  47  -2    68.81    68.85     3.17 o
   3  47   2    23.96    26.24     2.35 o
   3  47  -2    23.83    23.27     2.12 o
   4  47   2   152.51   192.54     6.04 o
   4  47  -2   152.94   187.69     5.08 o
   0  48   2    64.80    54.69     4.11 o
   0  48  -2    65.60    57.78     5.01 o
   1  48   2    58.32    63.05     3.44 o
   1  48  -2    59.17    62.80     3.27 o
   2  48   2   229.42   225.74     5.93 o
   2  48  -2   230.49   239.05     5.37 o
   3  48   2   245.01   239.80     7.01 o
   3  48  -2   244.14   267.14     6.70 o
   4  48   2    17.27    20.92     3.99 o
   1  49   2    26.32    21.04     1.94 o
   1  49  -2    26.33    25.62     2.43 o
   2  49   2    16.09    18.89     1.71 o
   2  49  -2    16.20    16.38     1.54 o
   3  49   2    89.26    78.68     4.37 o
   3  49  -2    89.14    85.21     3.93 o
   0  50   2   112.97   111.46     7.17 o
   0  50  -2   113.64   115.05     5.96 o
   1  50   2     1.78     3.07     0.88 o
   1  50  -2     1.72     1.74     0.92 <
   2  50   2   122.02   122.51     4.71 o
   2  50  -2   122.13   139.34     5.19 o
   1  51   2    71.02    64.32     3.26 o
   1  51  -2    71.04    68.72     3.20 o
   2   0   3  2275.71  2470.67    30.81 o
   2   0  -3  2280.11  2503.78    38.47 o
   4   0   3   174.35   219.96     8.72 o
   4   0  -3   174.73   207.38    11.68 o
   6   0   3  1666.79  1596.63    19.43 o
   6   0  -3  1667.51  1696.05    30.29 o
   8   0   3   411.68   414.02     9.47 o
   8   0  -3   409.60   407.31    12.79 o
  10   0   3   383.10   340.61     9.88 o
   0   1   3     1.77     3.22     1.70 <
   0   1  -3     1.77     1.50     1.63 <
   1   1   3   199.93   200.84     6.32 o
   1   1  -3   199.97   208.59     7.76 o
   2   1   3   270.18   270.42     7.51 o
   2   1  -3   272.71   262.94     8.83 o
   3   1   3   269.89   266.27     8.05 o
   3   1  -3   270.82   272.05    10.55 o
   4   1   3  2864.10  3150.95    22.11 o
   4   1  -3  2863.15  3154.44    32.05 o
   5   1   3   168.47   161.59     6.29 o
   5   1  -3   167.75   145.67     7.39 o
   6   1   3    75.42    80.45     3.36 o
   6   1  -3    76.31    77.86     4.89 o
   7   1   3    30.69    30.56     2.33 o
   7   1  -3    30.66    29.12     2.86 o
   8   1   3   202.95   230.13     5.47 o
   8   1  -3   202.97   208.08     6.79 o
   9   1   3    34.45    82.04     5.62 o
   9   1  -3    34.30    39.60     3.26 o
  10   1   3    17.15   200.26     6.23 o
   1   2   3 12861.50 12642.20    47.95 o
   1   2  -3 12868.60 12927.00    58.90 o
   2   2   3  2484.72  2490.83    25.90 o
   2   2  -3  2487.74  2472.18    24.22 o
   3   2   3   708.80   726.63    13.22 o
   3   2  -3   709.19   733.24    17.25 o
   4   2   3  1118.14  1122.88    13.27 o
   4   2  -3  1123.05  1136.49    19.37 o
   5   2   3   399.45   443.85    10.13 o
   5   2  -3   397.35   440.58    11.85 o
   6   2   3   680.28   636.42     8.71 o
   6   2  -3   684.44   659.72    14.46 o
   7   2   3   422.10   386.94     6.19 o
   7   2  -3   423.15   388.58     9.30 o
   8   2   3   188.56   198.52     5.27 o
   8   2  -3   190.20   189.81     6.31 o
   9   2   3   392.38   409.10     9.13 o
   9   2  -3   390.71   368.45     7.36 o
  10   2   3   472.32   415.01     7.64 o
   0   3   3     7.25     4.13     1.96 <
   0   3  -3     7.26     4.05     1.46 <
   1   3   3  1012.87   988.23    12.60 o
   1   3  -3  1012.50  1013.58    14.83 o
   2   3   3   234.18   226.11     8.01 o
   2   3  -3   234.49   224.45     7.03 o
   3   3   3  1124.76  1117.40    18.49 o
   3   3  -3  1128.86  1109.20    21.34 o
   4   3   3  1345.39  1376.01    14.75 o
   4   3  -3  1346.76  1359.73    20.43 o
   5   3   3   427.57   419.81     9.74 o
   5   3  -3   424.66   414.05    11.49 o
   6   3   3    12.16    11.18     1.56 o
   6   3  -3    12.13    12.14     2.58 o
   7   3   3   138.07   175.65     5.09 o
   7   3  -3   138.78   153.47     6.17 o
   8   3   3    28.09    37.57     2.90 o
   8   3  -3    28.05    29.78     2.81 o
   9   3   3   142.64   340.29     9.63 o
   9   3  -3   142.04   186.74     5.73 o
  10   3   3    42.08   147.01     5.47 o
   1   4   3  1939.76  1773.12    17.44 o
   1   4  -3  1937.64  1772.75    19.84 o
   2   4   3  2175.77  2023.96    23.82 o
   2   4  -3  2174.89  1990.04    22.67 o
   3   4   3   829.69   858.99    15.66 o
   3   4  -3   829.51   829.91    16.20 o
   4   4   3  1335.26  1322.06    15.95 o
   4   4  -3  1339.48  1311.90    22.12 o
   5   4   3   572.84   544.73    10.73 o
   5   4  -3   569.25   562.13    13.54 o
   6   4   3   130.61   134.03     4.07 o
   6   4  -3   129.78   143.66     5.96 o
   7   4   3   895.53   837.37     8.92 o
   7   4  -3   891.07   878.91    14.83 o
   8   4   3    77.74    83.72     3.78 o
   8   4  -3    78.29    83.96     4.01 o
   9   4   3   660.49   699.70    11.53 o
   9   4  -3   659.40   635.81    10.56 o
  10   4   3    91.55   101.20     3.90 o
   0   5   3    83.91    70.68     4.95 o
   0   5  -3    83.77    74.68     5.54 o
   1   5   3   771.66   809.87    11.97 o
   1   5  -3   771.94   827.85    14.87 o
   2   5   3   328.40   370.94     9.84 o
   2   5  -3   329.55   367.57     9.48 o
   3   5   3   309.09   315.08     9.58 o
   3   5  -3   310.51   316.21    10.11 o
   4   5   3   285.51   248.09     6.72 o
   4   5  -3   284.56   257.01     9.37 o
   5   5   3   542.89   521.92    11.24 o
   5   5  -3   540.60   540.27    13.23 o
   6   5   3     2.14     3.54     1.16 o
   6   5  -3     2.24     2.04     1.33 <
   7   5   3    80.46    79.19     3.52 o
   7   5  -3    80.81    74.76     4.76 o
   8   5   3   132.46   150.72     5.49 o
   8   5  -3   132.61   141.37     5.14 o
   9   5   3   323.70   511.69    10.14 o
   9   5  -3   323.63   358.32     7.43 o
  10   5   3    51.91    74.85     3.35 o
   1   6   3   669.45   667.34    11.62 o
   1   6  -3   670.59   684.02    13.83 o
   2   6   3    94.98   102.13     5.05 o
   2   6  -3    96.31    95.68     4.99 o
   3   6   3    78.30    65.53     3.92 o
   3   6  -3    76.10    65.77     4.76 o
   4   6   3  1900.80  1930.26    18.68 o
   4   6  -3  1903.20  1930.52    21.34 o
   5   6   3   445.24   397.09     9.26 o
   5   6  -3   444.63   408.40    10.63 o
   6   6   3   225.23   221.81     4.73 o
   6   6  -3   224.62   234.26     7.61 o
   7   6   3    92.42    74.02     2.78 o
   7   6  -3    92.58    76.89     4.29 o
   8   6   3   252.24   253.57     6.43 o
   8   6  -3   250.11   249.80     6.59 o
   9   6   3    47.39   154.23     6.03 o
   9   6  -3    46.96    85.89     5.20 o
  10   6   3    27.37    71.25     3.42 o
   0   7   3    84.47    75.44     5.02 o
   0   7  -3    84.55    70.91     5.58 o
   1   7   3   487.45   493.90    10.16 o
   1   7  -3   487.51   504.17    12.19 o
   2   7   3    72.18    72.20     4.72 o
   2   7  -3    72.92    71.20     4.46 o
   3   7   3  1481.69  1576.21    18.47 o
   3   7  -3  1481.72  1552.30    25.97 o
   4   7   3  1061.81  1085.44    14.22 o
   4   7  -3  1060.94  1079.90    16.10 o
   5   7   3   114.14   106.28     4.99 o
   5   7  -3   113.78   111.61     5.82 o
   6   7   3    97.64    95.55     3.20 o
   6   7  -3    97.71    97.38     4.81 o
   7   7   3    31.86    27.27     2.17 o
   7   7  -3    31.68    26.56     2.70 o
   8   7   3     8.40    28.01     4.14 o
   8   7  -3     8.42    30.01     3.42 o
   9   7   3   382.76   352.43     7.66 o
   9   7  -3   382.98   340.45     7.64 o
  10   7   3   174.54   207.58     5.29 o
   1   8   3   569.65   676.91    12.06 o
   1   8  -3   568.32   676.97    14.40 o
   2   8   3   768.06   681.79    12.99 o
   2   8  -3   767.87   658.92    13.32 o
   3   8   3  1907.55  2050.56    17.41 o
   3   8  -3  1905.97  2067.52    25.97 o
   4   8   3  2213.13  2207.83    20.57 o
   4   8  -3  2216.14  2183.57    23.09 o
   5   8   3  1249.32  1211.28    16.47 o
   5   8  -3  1246.19  1227.88    17.22 o
   6   8   3    64.38    54.74     2.40 o
   6   8  -3    64.12    58.19     3.64 o
   7   8   3   266.20   260.98     5.28 o
   7   8  -3   265.22   263.45     7.11 o
   8   8   3   674.53   590.49     8.94 o
   8   8  -3   673.41   612.91    11.57 o
   9   8   3    35.65    46.21     3.85 o
   9   8  -3    35.46    48.37     3.99 o
  10   8   3   177.34   200.03     5.09 o
   0   9   3    92.96    73.42     5.93 o
   0   9  -3    92.86    76.61     6.47 o
   1   9   3    43.00    34.81     3.15 o
   1   9  -3    43.40    36.67     3.71 o
   2   9   3   141.69   125.62     5.82 o
   2   9  -3   142.10   120.96     7.30 o
   3   9   3  3025.92  3285.30    21.19 o
   3   9  -3  3024.67  3336.52    35.44 o
   4   9   3   921.62   948.26    13.62 o
   4   9  -3   921.59   967.15    15.77 o
   5   9   3    31.95    28.14     2.95 o
   5   9  -3    31.88    28.72     3.01 o
   6   9   3   193.55   183.90     4.36 o
   6   9  -3   192.99   192.26     6.69 o
   7   9   3    24.28    31.28     2.40 o
   7   9  -3    24.38    28.13     3.11 o
   8   9   3    97.63    87.10     5.00 o
   8   9  -3    97.77    94.32     6.11 o
   9   9   3   123.22   128.00     5.16 o
   9   9  -3   123.52   116.74     5.00 o
  10   9   3    61.40    78.89     3.22 o
   1  10   3   336.56   323.92     9.18 o
   1  10  -3   336.89   329.63    10.66 o
   2  10   3   768.90   738.77    14.32 o
   2  10  -3   767.81   744.14    17.90 o
   3  10   3   875.65   923.54    11.39 o
   3  10  -3   874.61   937.18    14.38 o
   4  10   3  1118.01  1165.95    14.79 o
   4  10  -3  1118.55  1190.33    16.34 o
   5  10   3    83.67    87.02     4.46 o
   5  10  -3    85.17    89.59     4.72 o
   6  10   3    84.52    90.34     3.06 o
   6  10  -3    84.63    93.54     4.74 o
   7  10   3   424.77   389.41     6.10 o
   7  10  -3   426.15   391.17     9.21 o
   8  10   3   239.47   205.49     5.81 o
   8  10  -3   240.79   196.66     6.63 o
   9  10   3   240.36   250.07     6.04 o
   9  10  -3   238.79   248.31     6.99 o
  10  10   3    21.04    30.49     2.07 o
   0  11   3   106.52   103.79     7.21 o
   0  11  -3   106.38   106.85     7.92 o
   1  11   3    69.16    70.47     4.60 o
   1  11  -3    69.38    68.30     5.27 o
   2  11   3   384.64   430.59    11.23 o
   2  11  -3   384.26   424.36    13.91 o
   3  11   3  1741.44  1928.17    15.81 o
   3  11  -3  1739.52  1944.32    20.81 o
   4  11   3   301.64   273.16     7.12 o
   4  11  -3   302.53   284.86     8.07 o
   5  11   3   338.70   350.27     9.23 o
   5  11  -3   340.30   346.71     9.11 o
   6  11   3     0.37     4.46     1.55 <
   6  11  -3     0.36     1.50     1.80 <
   7  11   3    72.22    78.16     3.03 o
   7  11  -3    72.05    79.30     4.06 o
   8  11   3   157.66   142.18     5.23 o
   8  11  -3   157.65   134.58     5.43 o
   9  11   3    33.99    39.22     3.09 o
   9  11  -3    34.23    43.30     3.59 o
  10  11   3    30.71    35.19     2.26 o
   1  12   3  1740.06  1794.07    23.52 o
   1  12  -3  1740.11  1803.12    26.21 o
   2  12   3  2512.56  2781.08    24.06 o
   2  12  -3  2510.62  2794.14    32.01 o
   3  12   3   555.81   589.49     8.85 o
   3  12  -3   554.09   605.75    11.73 o
   4  12   3  1440.66  1434.23    16.52 o
   4  12  -3  1441.63  1445.97    18.36 o
   5  12   3   339.56   357.79     9.40 o
   5  12  -3   338.37   340.92     9.60 o
   6  12   3  1351.91  1309.64    11.84 o
   6  12  -3  1356.68  1321.92    19.07 o
   7  12   3    11.35     8.93     1.38 o
   7  12  -3    11.00    11.16     1.83 o
   8  12   3     8.71    10.90     2.11 o
   8  12  -3     8.21     8.07     1.69 o
   9  12   3     5.13     1.01     1.47 <
   9  12  -3     5.18     2.92     1.56 <
  10  12   3   262.72   246.18     5.67 o
   0  13   3    43.62    60.59     5.74 o
   0  13  -3    43.39    63.03     6.64 o
   1  13   3    65.10    64.42     4.90 o
   1  13  -3    65.12    65.58     5.74 o
   2  13   3    79.46   107.88     4.68 o
   2  13  -3    79.10   108.35     5.50 o
   3  13   3   776.38   817.83    10.56 o
   3  13  -3   774.97   826.19    13.96 o
   4  13   3    77.66    67.34     3.59 o
   4  13  -3    78.10    66.23     4.20 o
   5  13   3   209.19   193.08     4.96 o
   5  13  -3   209.76   204.25     6.62 o
   6  13   3   450.58   438.71     7.00 o
   6  13  -3   450.60   425.97    10.92 o
   7  13   3     1.55     2.44     1.37 <
   7  13  -3     1.47     0.84     1.52 <
   8  13   3    50.60    37.80     2.78 o
   8  13  -3    50.63    39.73     3.13 o
   9  13   3    19.43    24.20     2.39 o
   9  13  -3    19.56    20.16     2.49 o
  10  13   3    16.20    22.78     1.95 o
   1  14   3  2231.38  2421.44    30.20 o
   1  14  -3  2230.33  2407.50    29.67 o
   2  14   3  1200.02  1166.81    15.47 o
   2  14  -3  1198.30  1204.93    20.04 o
   3  14   3   560.35   545.38     9.54 o
   3  14  -3   559.02   539.18    12.25 o
   4  14   3   158.16   151.38     5.34 o
   4  14  -3   159.95   148.76     6.34 o
   5  14   3   119.64   119.14     3.62 o
   5  14  -3   119.03   119.38     5.18 o
   6  14   3   631.44   607.66     8.64 o
   6  14  -3   632.57   617.89    13.43 o
   7  14   3   221.85   224.02     5.82 o
   7  14  -3   222.09   223.94     6.60 o
   8  14   3   122.53   107.27     4.25 o
   8  14  -3   123.05   105.12     4.83 o
   9  14   3   152.43   143.96     4.68 o
   9  14  -3   152.87   146.53     5.78 o
  10  14   3    99.23    94.05     3.33 o
   0  15   3    55.19    30.56     3.23 o
   0  15  -3    55.18    38.58     5.66 o
   1  15   3   355.02   360.77     9.16 o
   1  15  -3   355.20   362.58     9.82 o
   2  15   3   146.60   184.73     5.95 o
   2  15  -3   146.37   186.91     8.17 o
   3  15   3   271.39   298.57     7.21 o
   3  15  -3   270.87   309.35     9.56 o
   4  15   3   537.79   484.00     9.86 o
   4  15  -3   540.48   499.04    11.90 o
   5  15   3    49.70    40.58     2.19 o
   5  15  -3    49.63    36.23     2.98 o
   6  15   3   242.57   245.19     6.01 o
   6  15  -3   242.46   249.93     8.62 o
   7  15   3    57.66    57.35     3.11 o
   7  15  -3    57.66    52.59     3.38 o
   8  15   3    56.00    62.75     3.90 o
   8  15  -3    56.21    57.75     3.74 o
   9  15   3    55.04    52.02     3.14 o
   9  15  -3    54.89    56.13     4.75 o
  10  15   3    68.96    62.61     3.00 o
   1  16   3   323.18   366.21     8.15 o
   1  16  -3   324.31   371.68    10.15 o
   2  16   3  1430.13  1558.40    17.42 o
   2  16  -3  1430.47  1612.37    24.27 o
   3  16   3  1807.55  1850.75    18.17 o
   3  16  -3  1809.06  1901.19    23.88 o
   4  16   3    25.85    25.03     2.70 o
   4  16  -3    25.06    26.57     2.63 o
   5  16   3  1419.22  1431.14    12.92 o
   5  16  -3  1418.07  1470.84    18.49 o
   6  16   3   479.35   444.14     8.13 o
   6  16  -3   477.78   458.65    11.71 o
   7  16   3    27.26    27.74     2.22 o
   7  16  -3    27.01    27.19     2.82 o
   8  16   3   877.41   770.06    10.88 o
   8  16  -3   880.11   793.47    12.59 o
   9  16   3    38.68    43.08     3.28 o
   9  16  -3    39.16    47.07     5.41 o
   0  17   3  1149.15  1169.10    21.79 o
   0  17  -3  1148.18  1142.09    21.23 o
   1  17   3   287.59   316.47     7.79 o
   1  17  -3   286.94   322.25     9.70 o
   2  17   3   533.22   532.10    10.72 o
   2  17  -3   533.96   538.74    13.03 o
   3  17   3   726.92   754.42    11.84 o
   3  17  -3   724.87   768.73    15.54 o
   4  17   3   296.43   323.82     9.24 o
   4  17  -3   297.34   325.24     9.19 o
   5  17   3   406.76   411.66     7.57 o
   5  17  -3   408.27   421.91    10.01 o
   6  17   3   184.96   166.74     4.80 o
   6  17  -3   184.42   178.19     7.34 o
   7  17   3    42.95    47.37     2.89 o
   7  17  -3    43.18    44.85     3.53 o
   8  17   3     7.68    11.23     2.12 o
   8  17  -3     7.69    10.24     1.91 o
   9  17   3   108.73   100.77     4.75 o
   9  17  -3   108.48    95.03     7.11 o
   1  18   3  1539.06  1668.96    18.42 o
   1  18  -3  1535.65  1698.53    20.81 o
   2  18   3  2290.86  2209.46    22.22 o
   2  18  -3  2296.77  2295.49    27.55 o
   3  18   3  1382.72  1478.28    17.83 o
   3  18  -3  1381.55  1513.91    24.07 o
   4  18   3   354.61   321.98     9.25 o
   4  18  -3   352.34   327.28     9.40 o
   5  18   3   331.98   337.71     6.91 o
   5  18  -3   329.18   336.17     8.44 o
   6  18   3    87.57    82.64     3.27 o
   6  18  -3    87.50    88.48     5.03 o
   7  18   3   841.99   847.71    10.67 o
   7  18  -3   837.42   883.14    14.17 o
   8  18   3   258.05   239.44     6.33 o
   8  18  -3   257.96   248.11     6.44 o
   9  18   3   136.70   139.87     5.36 o
   9  18  -3   135.45   144.89     8.56 o
   0  19   3   137.91   105.48     6.13 o
   0  19  -3   137.56   104.34     6.03 o
   1  19   3   170.28   163.20     5.99 o
   1  19  -3   170.26   161.76     6.15 o
   2  19   3    96.01    90.30     4.86 o
   2  19  -3    96.00    85.66     5.71 o
   3  19   3   801.92   812.66    13.99 o
   3  19  -3   800.53   821.79    18.20 o
   4  19   3   892.00   877.47    13.06 o
   4  19  -3   892.63   891.28    15.04 o
   5  19   3    81.33    75.81     3.40 o
   5  19  -3    82.18    76.50     4.27 o
   6  19   3   388.73   402.42     6.96 o
   6  19  -3   389.35   405.64     9.48 o
   7  19   3    23.96    32.37     2.43 o
   7  19  -3    24.14    30.19     3.23 o
   8  19   3    10.85    19.86     2.36 o
   8  19  -3    10.79    18.81     2.11 o
   9  19   3    30.04    31.61     2.68 o
   9  19  -3    29.69    28.90     3.92 o
   1  20   3  1262.63  1277.85    17.73 o
   1  20  -3  1263.12  1256.33    17.55 o
   2  20   3   879.97   864.23    14.47 o
   2  20  -3   882.13   874.46    17.79 o
   3  20   3  1391.37  1316.62    19.23 o
   3  20  -3  1386.15  1372.90    23.95 o
   4  20   3   280.22   276.28     5.60 o
   4  20  -3   278.76   277.35     9.33 o
   5  20   3   365.95   358.28     7.24 o
   5  20  -3   365.17   371.86     9.48 o
   6  20   3  1119.99  1091.23    11.39 o
   6  20  -3  1118.11  1106.07    15.61 o
   7  20   3   330.19   320.06     6.53 o
   7  20  -3   330.39   322.26     9.34 o
   8  20   3    24.12    21.40     2.22 o
   8  20  -3    24.28    22.05     2.15 o
   9  20   3    39.53    33.39     2.66 o
   9  20  -3    39.73    29.01     3.76 o
   0  21   3    34.28    23.10     3.31 o
   0  21  -3    34.24    26.17     3.27 o
   1  21   3    78.82    84.91     5.15 o
   1  21  -3    78.87    79.53     4.72 o
   2  21   3   265.53   271.07     8.58 o
   2  21  -3   266.25   273.41    10.26 o
   3  21   3   298.00   291.53     9.20 o
   3  21  -3   297.77   304.93    12.61 o
   4  21   3   208.63   198.13     4.81 o
   4  21  -3   209.39   209.22     8.79 o
   5  21   3   140.16   138.25     4.37 o
   5  21  -3   140.03   139.00     6.09 o
   6  21   3   152.59   141.33     4.19 o
   6  21  -3   152.40   146.25     5.36 o
   7  21   3    28.65    29.67     2.37 o
   7  21  -3    28.46    28.01     2.76 o
   8  21   3   175.91   143.65     4.84 o
   8  21  -3   175.83   144.81     4.71 o
   9  21   3    30.88    22.77     2.38 o
   9  21  -3    30.88    29.11     3.70 o
   1  22   3  3679.98  3928.94    34.23 o
   1  22  -3  3680.92  3929.00    32.28 o
   2  22   3   354.76   403.57    12.07 o
   2  22  -3   352.96   402.29    12.57 o
   3  22   3   903.44   894.60    16.25 o
   3  22  -3   901.04   929.90    22.29 o
   4  22   3  1007.72  1009.42    11.05 o
   4  22  -3  1010.23  1022.92    19.37 o
   5  22   3  1058.06  1014.86    11.52 o
   5  22  -3  1056.85  1020.69    16.01 o
   6  22   3    48.15    43.92     2.43 o
   6  22  -3    47.73    41.69     3.01 o
   7  22   3   189.66   203.87     5.68 o
   7  22  -3   189.15   207.95     6.75 o
   8  22   3    79.70    64.15     3.26 o
   8  22  -3    80.96    69.48     3.52 o
   9  22   3   138.95   104.88     5.42 o
   9  22  -3   139.67   105.84     6.52 o
   0  23   3   394.65   406.83    13.83 o
   0  23  -3   394.89   419.82    12.33 o
   1  23   3  1058.06  1090.58    17.86 o
   1  23  -3  1057.25  1094.44    16.39 o
   2  23   3   212.91   204.28     9.25 o
   2  23  -3   212.31   207.84     9.24 o
   3  23   3    50.94    51.15     3.68 o
   3  23  -3    50.27    49.86     5.58 o
   4  23   3   213.19   229.98     5.19 o
   4  23  -3   213.98   237.19     9.57 o
   5  23   3   215.45   215.93     5.37 o
   5  23  -3   215.98   221.96     8.03 o
   6  23   3    83.04    73.43     3.30 o
   6  23  -3    82.99    76.45     3.93 o
   7  23   3     7.64     5.66     1.45 o
   7  23  -3     7.55     6.16     1.54 o
   8  23   3    26.58    23.65     2.12 o
   8  23  -3    26.59    26.94     2.69 o
   9  23   3    27.42    22.20     2.61 o
   9  23  -3    27.46    25.01     3.26 o
   1  24   3  1733.36  1828.94    23.51 o
   1  24  -3  1732.65  1831.81    21.64 o
   2  24   3    14.15    19.97     2.69 o
   2  24  -3    14.13    24.10     4.17 o
   3  24   3   831.51   884.84    10.73 o
   3  24  -3   831.53   901.73    20.66 o
   4  24   3  1013.36   929.46     9.83 o
   4  24  -3  1015.00   942.20    17.56 o
   5  24   3  1482.36  1438.44    13.93 o
   5  24  -3  1484.02  1473.53    20.30 o
   6  24   3   136.24   123.19     4.08 o
   6  24  -3   136.86   122.88     4.85 o
   7  24   3    18.65    18.45     1.84 o
   7  24  -3    17.92    16.93     2.19 o
   8  24   3   230.43   232.54     5.66 o
   8  24  -3   230.75   237.03     9.73 o
   9  24   3    59.99    56.62     3.10 o
   9  24  -3    60.28    54.90     3.46 o
   0  25   3    11.12    19.21     3.70 o
   0  25  -3    11.10    14.14     2.77 o
   1  25   3   300.92   338.10    10.41 o
   1  25  -3   300.45   337.30     8.97 o
   2  25   3   104.88   101.22     7.23 o
   2  25  -3   105.40   101.12     7.46 o
   3  25   3    17.02    17.08     1.60 o
   3  25  -3    17.40    15.71     2.66 o
   4  25   3   119.39   106.46     3.50 o
   4  25  -3   119.58   106.63     5.93 o
   5  25   3   109.18   101.36     3.71 o
   5  25  -3   109.57   103.57     4.97 o
   6  25   3   117.82   119.68     3.99 o
   6  25  -3   118.20   125.08     5.32 o
   7  25   3    91.12    81.25     3.37 o
   7  25  -3    91.55    82.83     5.00 o
   8  25   3    11.60    10.16     1.63 o
   8  25  -3    11.63     6.55     2.25 <
   9  25   3    11.85     6.53     1.38 o
   9  25  -3    11.72     7.00     1.73 o
   1  26   3   565.58   566.82    13.67 o
   1  26  -3   563.88   549.65    11.55 o
   2  26   3   612.01   593.17    10.78 o
   2  26  -3   612.34   601.90    16.46 o
   3  26   3   430.21   371.36     6.91 o
   3  26  -3   430.11   385.32    11.02 o
   4  26   3   169.63   173.28     4.62 o
   4  26  -3   170.28   180.66     6.49 o
   5  26   3    41.57    37.56     2.36 o
   5  26  -3    41.95    36.15     2.84 o
   6  26   3   168.84   167.19     4.64 o
   6  26  -3   169.70   167.75     6.10 o
   7  26   3   113.53   114.96     3.90 o
   7  26  -3   113.53   122.61     5.89 o
   8  26   3   178.41   148.43     5.70 o
   8  26  -3   178.35   157.62     9.25 o
   9  26   3    19.60    22.26     2.79 o
   0  27   3   105.30    90.03     7.12 o
   0  27  -3   105.65    96.14     6.73 o
   1  27   3    16.23    16.78     1.75 o
   1  27  -3    15.99    14.99     2.24 o
   2  27   3    39.94    45.68     2.49 o
   2  27  -3    40.14    42.22     3.35 o
   3  27   3    91.98    95.27     3.74 o
   3  27  -3    92.06    92.99     5.44 o
   4  27   3   223.27   194.62     4.86 o
   4  27  -3   223.56   200.95     7.04 o
   5  27   3    13.75    12.35     1.64 o
   5  27  -3    13.53    14.82     2.07 o
   6  27   3     0.88    -0.49     1.21 <
   6  27  -3     0.89    -0.18     1.50 <
   7  27   3    40.43    38.11     2.49 o
   7  27  -3    40.79    37.47     3.01 o
   8  27   3    21.85    18.48     2.17 o
   8  27  -3    21.71    17.01     2.98 o
   1  28   3   468.59   489.95     6.98 o
   1  28  -3   467.28   480.80     9.61 o
   2  28   3   685.15   621.77     8.90 o
   2  28  -3   688.11   620.02    12.26 o
   3  28   3    84.27    74.49     3.23 o
   3  28  -3    84.08    71.82     5.10 o
   4  28   3    11.90     6.98     1.30 o
   4  28  -3    11.57    10.33     2.18 o
   5  28   3   383.22   380.45     7.19 o
   5  28  -3   385.96   396.27     8.88 o
   6  28   3    24.72    26.17     2.13 o
   6  28  -3    24.48    21.43     2.34 o
   7  28   3    21.75    13.12     1.60 o
   7  28  -3    21.88    17.99     2.49 o
   8  28   3     8.31     3.06     1.02 o
   8  28  -3     8.59     4.50     1.70 <
   0  29   3   156.78   124.50     5.33 o
   0  29  -3   157.11   125.13     5.86 o
   1  29   3    25.56    23.15     1.62 o
   1  29  -3    25.49    22.96     2.12 o
   2  29   3   530.49   547.62     8.17 o
   2  29  -3   530.99   545.11    11.37 o
   3  29   3   227.35   216.77     5.40 o
   3  29  -3   227.75   212.76     7.90 o
   4  29   3   142.77   136.79     4.20 o
   4  29  -3   141.22   145.20     4.81 o
   5  29   3    50.94    52.44     2.88 o
   5  29  -3    50.94    58.39     3.54 o
   6  29   3   185.15   174.72     5.56 o
   6  29  -3   185.96   173.81     6.13 o
   7  29   3    13.62    11.86     1.44 o
   7  29  -3    13.66    12.63     1.93 o
   8  29   3    15.32    11.17     1.52 o
   8  29  -3    15.43    13.27     2.23 o
   1  30   3    18.95    17.63     1.67 o
   1  30  -3    18.71    16.76     1.76 o
   2  30   3    59.88    60.58     2.82 o
   2  30  -3    59.85    57.45     3.82 o
   3  30   3   133.96   145.56     4.52 o
   3  30  -3   133.81   142.99     6.12 o
   4  30   3    86.11    88.37     3.40 o
   4  30  -3    86.29    91.30     3.56 o
   5  30   3     0.09     1.23     1.29 <
   5  30  -3     0.07     2.15     1.27 <
   6  30   3    40.76    39.24     2.80 o
   6  30  -3    41.74    38.41     2.94 o
   7  30   3    44.00    45.63     2.39 o
   7  30  -3    43.87    52.13     3.33 o
   8  30   3   242.82   274.24     5.99 o
   8  30  -3   240.32   277.36     8.20 o
   0  31   3    45.58    35.39     2.86 o
   0  31  -3    45.13    37.69     3.85 o
   1  31   3   311.73   328.34     5.84 o
   1  31  -3   310.93   334.19     7.58 o
   2  31   3    36.69    26.42     1.83 o
   2  31  -3    36.78    30.01     2.69 o
   3  31   3   455.61   444.13     6.92 o
   3  31  -3   455.95   452.65     9.91 o
   4  31   3    77.98    62.30     2.99 o
   4  31  -3    77.85    71.44     3.26 o
   5  31   3    12.42    11.42     1.43 o
   5  31  -3    12.38    10.62     1.59 o
   6  31   3     6.32     6.09     1.47 o
   6  31  -3     6.39     5.71     1.44 o
   7  31   3     6.19     5.21     1.42 o
   7  31  -3     6.22     5.32     1.22 o
   8  31   3    58.69    57.80     2.64 o
   8  31  -3    58.60    62.76     6.65 o
   1  32   3   430.35   416.27     7.22 o
   1  32  -3   431.37   418.86     9.41 o
   2  32   3   118.70   102.43     3.42 o
   2  32  -3   119.47   100.61     4.62 o
   3  32   3   225.27   210.94     5.00 o
   3  32  -3   225.37   213.96     5.99 o
   4  32   3   182.27   195.74     5.23 o
   4  32  -3   183.29   193.51     5.15 o
   5  32   3   494.38   505.98     7.92 o
   5  32  -3   491.39   520.40     8.46 o
   6  32   3   116.35   131.70     4.34 o
   6  32  -3   115.76   127.80     4.65 o
   7  32   3    86.85   101.89     4.16 o
   7  32  -3    86.72    98.10     5.02 o
   8  32   3    73.33    71.48     3.44 o
   8  32  -3    73.35    81.76     5.04 o
   0  33   3   326.38   334.76     8.04 o
   0  33  -3   327.14   317.31    11.26 o
   1  33   3   135.59   139.91     4.46 o
   1  33  -3   135.97   128.60     5.19 o
   2  33   3   119.59   117.22     3.53 o
   2  33  -3   119.43   121.39     4.56 o
   3  33   3    65.36    56.12     2.74 o
   3  33  -3    64.88    59.91     3.12 o
   4  33   3     0.42     1.98     1.31 <
   4  33  -3     0.43     1.48     1.10 <
   5  33   3   124.28   114.43     3.99 o
   5  33  -3   124.89   116.41     3.88 o
   6  33   3    15.20     9.45     1.45 o
   6  33  -3    15.16    13.09     1.56 o
   7  33   3     0.99     0.69     1.23 <
   7  33  -3     0.95    -1.01     1.29 <
   1  34   3    64.49    65.48     2.85 o
   1  34  -3    64.32    69.29     3.15 o
   2  34   3    31.33    38.13     2.31 o
   2  34  -3    30.96    38.33     2.51 o
   3  34   3   161.97   165.07     4.88 o
   3  34  -3   161.22   174.92     5.13 o
   4  34   3   460.73   435.90     8.01 o
   4  34  -3   457.95   445.61     7.35 o
   5  34   3    92.31    94.13     3.70 o
   5  34  -3    91.82    92.68     3.38 o
   6  34   3    59.47    60.50     3.38 o
   6  34  -3    59.28    56.66     2.80 o
   7  34   3    92.19   101.06     4.11 o
   7  34  -3    91.74    95.20     4.25 o
   0  35   3   143.10   139.03     4.84 o
   0  35  -3   143.88   136.04     6.13 o
   1  35   3   106.39   109.52     3.70 o
   1  35  -3   106.30   110.97     4.17 o
   2  35   3   512.89   536.94     8.07 o
   2  35  -3   512.82   551.87     9.03 o
   3  35   3    59.92    47.69     2.72 o
   3  35  -3    59.85    49.60     2.78 o
   4  35   3    16.13    19.01     1.96 o
   4  35  -3    16.43    18.44     1.79 o
   5  35   3   116.98   116.07     3.99 o
   5  35  -3   116.67   110.86     3.62 o
   6  35   3     6.86     7.09     1.48 o
   6  35  -3     6.70     6.55     1.23 o
   7  35   3    16.64    12.63     1.70 o
   7  35  -3    16.39    11.93     1.53 o
   1  36   3    57.06    61.64     2.80 o
   1  36  -3    56.95    60.68     3.20 o
   2  36   3   243.40   232.71     5.13 o
   2  36  -3   244.05   235.42     5.95 o
   3  36   3   106.68   116.79     4.39 o
   3  36  -3   106.55   116.66     3.91 o
   4  36   3   126.89   132.05     4.32 o
   4  36  -3   125.86   130.26     4.52 o
   5  36   3   165.70   150.45     4.41 o
   5  36  -3   167.03   154.40     4.27 o
   6  36   3   307.05   346.37     7.77 o
   6  36  -3   307.71   350.46     6.85 o
   7  36   3   197.41   185.19     5.30 o
   7  36  -3   196.06   194.37    11.19 o
   0  37   3   594.80   575.38    11.92 o
   0  37  -3   594.84   569.37    11.39 o
   1  37   3   129.11   133.91     3.97 o
   1  37  -3   129.61   129.24     4.28 o
   2  37   3    41.66    47.88     2.48 o
   2  37  -3    41.39    52.40     2.81 o
   3  37   3   266.28   271.77     6.50 o
   3  37  -3   266.32   276.65     5.61 o
   4  37   3     6.10     5.13     1.24 o
   4  37  -3     6.03     7.68     1.44 o
   5  37   3    39.10    40.76     2.33 o
   5  37  -3    38.89    42.55     2.34 o
   6  37   3     1.05     2.11     1.31 <
   6  37  -3     1.06     3.85     1.66 <
   7  37   3   156.29   146.61     5.89 o
   7  37  -3   156.37   149.97    10.49 o
   1  38   3   385.84   395.80     7.02 o
   1  38  -3   385.77   398.71     7.37 o
   2  38   3   461.74   471.74     7.10 o
   2  38  -3   460.71   474.48     7.93 o
   3  38   3     3.42     5.80     1.38 o
   3  38  -3     3.56     5.72     1.12 o
   4  38   3    12.78    17.11     1.83 o
   4  38  -3    13.03    17.73     1.71 o
   5  38   3    53.97    64.52     2.88 o
   5  38  -3    54.02    64.14     2.71 o
   6  38   3   162.11   139.70     4.88 o
   6  38  -3   162.84   141.23     5.70 o
   0  39   3   498.73   495.65    12.85 o
   0  39  -3   499.46   486.10    10.45 o
   1  39   3   118.15   113.19     3.66 o
   1  39  -3   118.17   113.21     3.94 o
   2  39   3    35.23    37.19     2.31 o
   2  39  -3    35.47    39.04     2.47 o
   3  39   3   183.25   208.59     5.48 o
   3  39  -3   182.70   205.58     4.86 o
   4  39   3     7.06    11.21     1.52 o
   4  39  -3     7.01    11.52     1.41 o
   5  39   3    67.18    75.77     3.62 o
   5  39  -3    66.89    75.11     3.11 o
   6  39   3    68.16    59.80     2.80 o
   6  39  -3    68.49    68.81     4.56 o
   1  40   3    51.12    62.06     2.72 o
   1  40  -3    50.45    60.99     2.79 o
   2  40   3   477.76   494.60     7.69 o
   2  40  -3   475.82   499.36     7.35 o
   3  40   3    95.00    95.30     3.84 o
   3  40  -3    95.39    97.62     3.52 o
   4  40   3    93.66    85.33     3.38 o
   4  40  -3    93.76    89.68     3.32 o
   5  40   3   118.26   121.74     4.96 o
   5  40  -3   118.90   126.16     5.21 o
   6  40   3   101.59   103.44     3.95 o
   6  40  -3   100.50   103.31     5.95 o
   0  41   3   218.10   227.25     8.42 o
   0  41  -3   218.10   226.05     6.84 o
   1  41   3    24.18    26.59     1.83 o
   1  41  -3    23.93    24.60     1.82 o
   2  41   3    46.33    49.63     2.39 o
   2  41  -3    46.40    51.62     2.60 o
   3  41   3   120.93   133.52     4.16 o
   3  41  -3   120.65   137.00     4.51 o
   4  41   3     1.21    -0.71     1.11 <
   4  41  -3     1.26     1.12     1.20 <
   5  41   3    54.90    56.84     3.27 o
   5  41  -3    55.47    57.73     3.36 o
   6  41   3    17.11    18.55     2.17 o
   6  41  -3    16.97    19.41     2.60 o
   1  42   3   199.81   198.85     5.06 o
   1  42  -3   200.29   201.18     4.90 o
   2  42   3   110.61   106.51     3.38 o
   2  42  -3   110.40   111.73     3.70 o
   3  42   3    33.47    33.98     2.03 o
   3  42  -3    33.61    38.29     2.36 o
   4  42   3    13.61     8.63     1.08 o
   4  42  -3    13.76    10.97     1.33 o
   5  42   3    63.21    77.98     3.52 o
   5  42  -3    63.45    74.53     4.09 o
   0  43   3   155.71   155.76     6.21 o
   0  43  -3   155.15   143.50     5.73 o
   1  43   3   198.62   196.94     4.86 o
   1  43  -3   198.87   197.66     4.91 o
   2  43   3   126.55   140.79     4.79 o
   2  43  -3   127.57   136.58     3.94 o
   3  43   3    11.01    14.74     1.48 o
   3  43  -3    11.11    11.64     1.37 o
   4  43   3    23.65    23.25     1.64 o
   4  43  -3    23.68    25.22     2.23 o
   5  43   3    19.08    21.82     1.71 o
   5  43  -3    19.23    25.48     2.27 o
   1  44   3    57.27    63.00     2.82 o
   1  44  -3    57.36    63.99     2.80 o
   2  44   3    51.25    48.88     2.99 o
   2  44  -3    51.37    47.86     2.35 o
   3  44   3    89.58    96.00     3.59 o
   3  44  -3    89.93    93.90     3.47 o
   4  44   3    69.46    74.48     2.86 o
   4  44  -3    69.32    81.94     3.55 o
   5  44   3    40.97    42.65     2.72 o
   5  44  -3    41.30    56.75     4.64 o
   0  45   3    48.35    55.48     3.21 o
   0  45  -3    48.49    61.83     4.46 o
   1  45   3    68.64    70.47     3.06 o
   1  45  -3    68.30    76.26     2.97 o
   2  45   3     0.52     2.53     1.19 <
   2  45  -3     0.53     1.72     1.17 <
   3  45   3    32.74    37.26     2.87 o
   3  45  -3    32.79    39.28     2.71 o
   4  45   3    40.32    36.09     3.37 o
   4  45  -3    40.21    43.00     2.77 o
   1  46   3   113.11   119.71     4.34 o
   1  46  -3   113.32   122.20     3.94 o
   2  46   3   170.30   166.73     4.92 o
   2  46  -3   169.45   185.12     5.35 o
   3  46   3   120.52   120.17     4.57 o
   3  46  -3   121.33   138.30     4.64 o
   4  46   3   400.41   415.55     8.49 o
   4  46  -3   399.73   426.90    10.23 o
   0  47   3   142.79   129.87     8.90 o
   0  47  -3   142.52   148.21     7.71 o
   1  47   3    20.32    18.61     2.30 o
   1  47  -3    20.17    17.47     1.72 o
   2  47   3   122.10   127.92     3.83 o
   2  47  -3   122.39   138.14     4.32 o
   3  47   3    99.55    84.66     2.94 o
   3  47  -3    99.29    94.79     3.56 o
   4  47   3    72.37    73.22     6.50 o
   4  47  -3    72.39    74.83     4.94 o
   1  48   3    17.58    22.41     2.01 o
   1  48  -3    17.68    22.57     1.94 o
   2  48   3   243.32   235.04     6.23 o
   2  48  -3   242.89   256.38     5.04 o
   3  48   3    49.34    54.20     2.98 o
   3  48  -3    50.04    68.82     3.52 o
   0  49   3    17.08    15.43     2.33 o
   0  49  -3    17.06    12.34     1.81 o
   1  49   3   178.86   164.15     4.68 o
   1  49  -3   179.23   184.10     4.27 o
   2  49   3    67.32    74.29     3.57 o
   2  49  -3    67.17    76.84     3.35 o
   1  50   3    27.78    33.65     2.17 o
   1  50  -3    27.73    33.27     2.22 o
   2  50  -3    23.98    17.51     3.63 o
   0   0   4 20220.50 23335.10   125.93 o
   0   0  -4 20190.30 23134.00   120.08 o
   2   0   4  1593.73  2057.79    37.05 o
   2   0  -4  1607.41  2050.11    50.28 o
   4   0   4  1167.30  1244.82    28.91 o
   4   0  -4  1170.44  1272.57    30.78 o
   6   0   4   883.92   738.42    11.78 o
   6   0  -4   883.16   767.49    22.31 o
   8   0   4    26.15    46.25     3.33 o
   8   0  -4    25.92    28.88     4.11 o
  10   0   4   119.65   246.84     9.15 o
   1   1   4    69.60    57.64     3.93 o
   1   1  -4    69.07    60.07     4.04 o
   2   1   4   110.57   144.03     6.71 o
   2   1  -4   112.39   149.81     9.81 o
   3   1   4    24.73    21.82     2.72 o
   3   1  -4    24.90    20.18     2.70 o
   4   1   4    64.20    76.46     5.29 o
   4   1  -4    63.62    75.84     5.36 o
   5   1   4    21.90    19.46     2.76 o
   5   1  -4    22.15    22.85     3.85 o
   6   1   4   128.35   142.61     4.02 o
   6   1  -4   129.04   132.57     6.77 o
   7   1   4   111.98   107.80     3.26 o
   7   1  -4   112.31   112.39     5.18 o
   8   1   4    58.60   107.12     4.48 o
   8   1  -4    58.57    87.55     5.36 o
   9   1   4    44.69   108.68     5.20 o
   9   1  -4    44.86    80.41     4.72 o
  10   1   4   212.72   251.86     6.51 o
   0   2   4   979.83  1110.19    20.65 o
   0   2  -4   978.94  1144.61    19.90 o
   1   2   4  4519.02  4543.91    33.40 o
   1   2  -4  4495.51  4551.69    31.03 o
   2   2   4   646.76   637.31    13.48 o
   2   2  -4   650.83   649.44    16.85 o
   3   2   4   177.63   191.90     7.42 o
   3   2  -4   178.14   187.18     7.44 o
   4   2   4   410.68   482.58    11.50 o
   4   2  -4   413.52   478.45    14.56 o
   5   2   4   226.32   246.25     9.38 o
   5   2  -4   227.15   248.16    11.62 o
   6   2   4   138.41   149.33     4.21 o
   6   2  -4   138.48   157.45     6.86 o
   7   2   4   101.89   112.26     4.02 o
   7   2  -4   101.22   107.74     5.27 o
   8   2   4   630.26   660.50     7.67 o
   8   2  -4   634.40   665.29    11.83 o
   9   2   4   415.86   421.98     7.46 o
   9   2  -4   416.05   410.06     9.87 o
  10   2   4   116.21   175.21     5.44 o
   1   3   4   158.51   138.69     6.01 o
   1   3  -4   157.55   148.77     5.68 o
   2   3   4    59.96    79.89     4.91 o
   2   3  -4    60.00    71.04     5.65 o
   3   3   4   265.13   273.64     7.67 o
   3   3  -4   267.28   280.56     9.03 o
   4   3   4   528.17   514.15    10.59 o
   4   3  -4   527.19   513.83    15.78 o
   5   3   4   711.35   645.04    15.16 o
   5   3  -4   714.21   637.30    17.17 o
   6   3   4    90.72    74.99     3.65 o
   6   3  -4    90.69    72.29     5.01 o
   7   3   4   281.61   302.59     6.40 o
   7   3  -4   282.27   299.80     8.57 o
   8   3   4    45.40   101.73     5.16 o
   8   3  -4    45.33    58.91     4.91 o
   9   3   4   157.77   229.79    11.29 o
   9   3  -4   157.48   191.54     7.14 o
  10   3   4     2.33    44.83     3.04 o
   0   4   4  1346.23  1362.85    24.74 o
   0   4  -4  1340.60  1383.57    26.65 o
   1   4   4   363.38   456.52    10.74 o
   1   4  -4   364.40   469.03    12.25 o
   2   4   4   850.86   915.90    15.03 o
   2   4  -4   852.76   886.27    18.17 o
   3   4   4  1201.86  1138.31    15.43 o
   3   4  -4  1201.80  1184.14    18.83 o
   4   4   4   572.33   649.72    12.68 o
   4   4  -4   573.65   669.70    17.98 o
   5   4   4    20.96    26.53     3.10 o
   5   4  -4    21.24    27.01     3.56 o
   6   4   4   854.53   824.87     9.97 o
   6   4  -4   856.80   866.33    16.24 o
   7   4   4   823.12   800.70     8.38 o
   7   4  -4   823.92   834.47    13.58 o
   8   4   4   169.20   170.49     3.94 o
   8   4  -4   170.93   171.31     5.76 o
   9   4   4   667.40   663.04     9.65 o
   9   4  -4   667.43   660.42    10.24 o
  10   4   4    68.54    70.39     3.41 o
   1   5   4   245.87   263.90     8.88 o
   1   5  -4   245.66   281.51     9.69 o
   2   5   4   266.84   260.77     7.85 o
   2   5  -4   264.95   251.91     9.06 o
   3   5   4   286.67   331.81     8.33 o
   3   5  -4   286.55   340.04    10.86 o
   4   5   4   321.65   295.80     8.65 o
   4   5  -4   321.08   302.95    12.18 o
   5   5   4   616.13   611.35    12.10 o
   5   5  -4   618.43   624.03    14.24 o
   6   5   4   231.77   253.05     5.85 o
   6   5  -4   232.40   231.03     8.03 o
   7   5   4    76.93   120.21     4.19 o
   7   5  -4    76.71   115.66     6.20 o
   8   5   4    23.77    79.56     4.12 o
   8   5  -4    23.82    30.63     3.44 o
   9   5   4    84.05   135.33     5.82 o
   9   5  -4    83.88   129.89     7.13 o
  10   5   4    19.31    39.65     2.69 o
   0   6   4  7505.53  8158.21    61.64 o
   0   6  -4  7520.99  8319.48    67.20 o
   1   6   4  5041.19  5391.53    40.61 o
   1   6  -4  5038.41  5434.60    45.83 o
   2   6   4   514.08   456.25     9.57 o
   2   6  -4   508.79   453.37    12.43 o
   3   6   4  1691.02  1584.73    17.13 o
   3   6  -4  1680.43  1615.09    23.94 o
   4   6   4    26.75    23.19     2.20 o
   4   6  -4    26.64    20.71     2.98 o
   5   6   4    28.90    31.51     2.26 o
   5   6  -4    28.93    31.84     3.51 o
   6   6   4   512.86   497.61     7.78 o
   6   6  -4   513.64   523.13    11.23 o
   7   6   4   764.63   734.87     8.01 o
   7   6  -4   765.61   760.87    12.98 o
   8   6   4   405.82   346.33     5.74 o
   8   6  -4   405.87   354.11     8.68 o
   9   6   4   118.03   132.55     4.13 o
   9   6  -4   117.96   122.46     4.45 o
  10   6   4    40.31    46.12     2.77 o
   1   7   4    89.86   116.62     6.26 o
   1   7  -4    90.02   119.62     6.78 o
   2   7   4  1086.04  1102.77    15.76 o
   2   7  -4  1087.27  1116.61    19.81 o
   3   7   4    69.59    87.12     3.98 o
   3   7  -4    69.45    92.58     5.93 o
   4   7   4    82.79    90.64     4.57 o
   4   7  -4    83.35    94.65     6.44 o
   5   7   4    14.87    19.86     1.67 o
   5   7  -4    14.85    20.18     2.45 o
   6   7   4   169.85   177.34     4.69 o
   6   7  -4   170.61   187.33     7.32 o
   7   7   4    69.14    75.78     3.88 o
   7   7  -4    69.26    79.52     5.30 o
   8   7   4    19.41    88.80     3.70 o
   8   7  -4    19.43    19.10     3.11 o
   9   7   4     4.88    27.68     2.94 o
   9   7  -4     4.85    12.75     2.18 o
  10   7   4    18.77    66.87     3.50 o
   0   8   4  8064.56  8512.93    69.39 o
   0   8  -4  8058.15  8608.55   112.54 o
   1   8   4  4792.06  4775.92    43.59 o
   1   8  -4  4766.13  4822.77    42.36 o
   2   8   4  2381.04  2568.41    22.80 o
   2   8  -4  2381.74  2562.31    34.17 o
   3   8   4  1768.61  1856.70    17.82 o
   3   8  -4  1762.16  1899.51    24.19 o
   4   8   4   340.04   298.07     8.18 o
   4   8  -4   340.91   283.45     9.51 o
   5   8   4  1194.44  1212.01    11.04 o
   5   8  -4  1197.17  1246.14    16.38 o
   6   8   4   597.71   605.43     8.36 o
   6   8  -4   597.29   611.56    12.84 o
   7   8   4   497.79   516.13     6.96 o
   7   8  -4   496.02   533.83    10.91 o
   8   8   4   267.31   252.25     5.82 o
   8   8  -4   266.59   267.22     7.46 o
   9   8   4   202.71   197.11     5.34 o
   9   8  -4   202.60   196.00     5.99 o
  10   8   4   386.77   372.24     8.47 o
   1   9   4   246.82   241.08     9.09 o
   1   9  -4   245.59   260.56    10.13 o
   2   9   4   667.01   734.14    11.07 o
   2   9  -4   668.88   751.52    18.93 o
   3   9   4   892.01   911.89    12.61 o
   3   9  -4   895.88   941.40    16.97 o
   4   9   4   587.99   571.18    11.54 o
   4   9  -4   587.05   565.38    12.47 o
   5   9   4   180.29   164.45     4.07 o
   5   9  -4   181.67   164.38     5.91 o
   6   9   4    63.89    61.86     2.87 o
   6   9  -4    63.60    58.05     4.17 o
   7   9   4   135.08   164.31     4.71 o
   7   9  -4   135.35   139.25     7.01 o
   8   9   4    35.27    33.68     2.76 o
   8   9  -4    35.16    34.83     3.12 o
   9   9   4    35.98   120.99     6.21 o
   9   9  -4    35.79    52.24     3.88 o
  10   9   4    62.48    57.87     4.37 o
   0  10   4  1161.16  1291.96    25.65 o
   0  10  -4  1166.41  1294.91    35.99 o
   1  10   4   762.41   742.66    12.54 o
   1  10  -4   758.36   749.24    17.47 o
   2  10   4  2756.22  2983.02    23.79 o
   2  10  -4  2758.99  3004.55    34.21 o
   3  10   4  1296.47  1359.03    15.10 o
   3  10  -4  1298.56  1404.44    21.01 o
   4  10   4   662.86   692.39    12.61 o
   4  10  -4   664.65   688.34    12.99 o
   5  10   4   427.75   411.02     6.31 o
   5  10  -4   428.93   424.32     9.36 o
   6  10   4    24.26    27.58     1.94 o
   6  10  -4    24.32    30.97     3.27 o
   7  10   4  1533.38  1413.81    12.24 o
   7  10  -4  1531.56  1463.72    17.63 o
   8  10   4    30.97    33.62     2.40 o
   8  10  -4    30.79    30.63     2.91 o
   9  10   4   619.32   622.71     9.76 o
   9  10  -4   619.84   650.32    11.47 o
  10  10   4    29.65    33.65     4.64 o
   1  11   4   517.61   550.10     9.70 o
   1  11  -4   516.06   549.21    15.28 o
   2  11   4   662.94   662.29    11.11 o
   2  11  -4   662.76   676.89    16.61 o
   3  11   4   808.97   764.74    11.42 o
   3  11  -4   812.97   799.47    16.20 o
   4  11   4   606.19   575.58    11.88 o
   4  11  -4   605.60   581.62    12.07 o
   5  11   4    31.38    31.25     1.82 o
   5  11  -4    31.76    32.14     2.61 o
   6  11   4   132.38   139.05     4.22 o
   6  11  -4   132.59   134.43     6.56 o
   7  11   4    91.19   109.24     4.55 o
   7  11  -4    91.55   101.13     5.25 o
   8  11   4   164.39   146.72     3.94 o
   8  11  -4   164.53   150.48     5.56 o
   9  11   4    34.22   106.81     5.49 o
   9  11  -4    34.44    76.69     6.47 o
   0  12   4  3337.24  3767.75    37.03 o
   0  12  -4  3345.04  3813.07    64.37 o
   1  12   4  4427.12  4546.61    30.76 o
   1  12  -4  4421.69  4592.18    40.35 o
   2  12   4  2483.71  2691.78    22.62 o
   2  12  -4  2492.26  2744.01    34.10 o
   3  12   4   215.48   177.60     5.99 o
   3  12  -4   214.52   178.27     7.04 o
   4  12   4   148.59   154.85     6.22 o
   4  12  -4   148.36   150.37     6.48 o
   5  12   4   417.43   388.57     6.11 o
   5  12  -4   417.75   404.93     9.69 o
   6  12   4  1450.71  1322.46    11.61 o
   6  12  -4  1454.58  1365.96    21.25 o
   7  12   4   482.74   476.85     7.19 o
   7  12  -4   483.33   495.01    10.29 o
   8  12   4   117.56   110.19     3.38 o
   8  12  -4   119.31   112.08     4.80 o
   9  12   4   383.09   384.01     9.00 o
   9  12  -4   383.72   396.30    11.13 o
   1  13   4   105.31   120.77     5.33 o
   1  13  -4   105.06   130.24     7.89 o
   2  13   4  1372.05  1409.70    16.67 o
   2  13  -4  1367.75  1419.14    25.10 o
   3  13   4    51.94    53.22     3.57 o
   3  13  -4    52.16    49.64     3.96 o
   4  13   4    50.35    67.76     3.91 o
   4  13  -4    50.83    66.77     4.57 o
   5  13   4    12.20     9.83     1.29 o
   5  13  -4    11.92     7.93     2.26 o
   6  13   4    38.66    51.09     2.59 o
   6  13  -4    38.84    50.34     4.08 o
   7  13   4     6.45    19.78     2.31 o
   7  13  -4     6.60     7.64     2.20 o
   8  13   4    23.66    25.40     1.84 o
   8  13  -4    23.73    23.36     2.34 o
   9  13   4    98.85   125.46     5.35 o
   9  13  -4    99.18    92.23     5.58 o
   0  14   4  4004.80  4149.02    39.81 o
   0  14  -4  3993.38  4213.84    70.70 o
   1  14   4   403.07   440.02     9.81 o
   1  14  -4   401.57   451.72    14.64 o
   2  14   4  2838.84  3019.19    26.62 o
   2  14  -4  2834.77  3079.19    33.84 o
   3  14   4   863.09   936.61    14.31 o
   3  14  -4   863.46   955.84    17.13 o
   4  14   4   253.25   256.14     7.75 o
   4  14  -4   254.20   272.57     9.02 o
   5  14   4   173.87   168.79     4.34 o
   5  14  -4   173.77   162.55     6.26 o
   6  14   4    86.87    89.37     3.10 o
   6  14  -4    86.88    88.32     4.44 o
   7  14   4   330.34   271.00     6.11 o
   7  14  -4   329.96   287.06     7.84 o
   8  14   4     9.30     5.25     1.30 o
   8  14  -4     9.14     6.21     1.75 o
   9  14   4   390.51   363.16     8.44 o
   9  14  -4   389.97   394.52    13.94 o
   1  15   4    90.70    87.08     4.57 o
   1  15  -4    90.81    91.75     6.17 o
   2  15   4  1615.66  1735.10    19.31 o
   2  15  -4  1610.88  1771.60    26.28 o
   3  15   4    16.97    12.18     2.24 o
   3  15  -4    17.14    12.38     2.66 o
   4  15   4   113.30   123.92     5.90 o
   4  15  -4   114.07   120.06     6.55 o
   5  15   4    95.08    96.98     3.35 o
   5  15  -4    95.30    98.04     4.87 o
   6  15   4   328.11   302.55     5.56 o
   6  15  -4   328.59   310.20     8.10 o
   7  15   4     5.01    18.50     2.48 o
   7  15  -4     5.04    16.61     2.70 o
   8  15   4     9.19    24.74     2.57 o
   8  15  -4     9.19    21.20     3.22 o
   9  15   4     9.43    16.25     2.31 o
   9  15  -4     9.37    14.16     3.48 o
   0  16   4  1594.52  1685.55    25.29 o
   0  16  -4  1592.65  1692.86    36.17 o
   1  16   4   482.45   484.26    10.59 o
   1  16  -4   481.90   491.51    12.03 o
   2  16   4   163.85   174.81     6.79 o
   2  16  -4   162.46   176.28     8.51 o
   3  16   4  1721.25  1621.55    19.38 o
   3  16  -4  1715.84  1674.13    25.45 o
   4  16   4   114.43   126.69     3.76 o
   4  16  -4   114.74   117.47     5.61 o
   5  16   4   281.58   259.89     5.55 o
   5  16  -4   282.00   268.52     8.19 o
   6  16   4    42.90    32.06     2.24 o
   6  16  -4    42.18    32.19     2.86 o
   7  16   4  1348.71  1241.32    12.42 o
   7  16  -4  1351.02  1284.34    16.28 o
   8  16   4   721.83   688.30     9.58 o
   8  16  -4   720.80   713.74    12.14 o
   9  16   4   181.53   158.30     5.37 o
   9  16  -4   181.30   168.50     8.83 o
   1  17   4     7.02    17.59     2.55 o
   1  17  -4     7.23    17.61     2.30 o
   2  17   4  1150.41  1204.26    16.95 o
   2  17  -4  1147.13  1227.65    22.77 o
   3  17   4    50.42    42.20     3.58 o
   3  17  -4    51.12    41.77     4.14 o
   4  17   4    66.63    66.10     2.58 o
   4  17  -4    66.89    68.24     4.43 o
   5  17   4   352.64   366.81     7.10 o
   5  17  -4   353.19   393.83     9.94 o
   6  17   4   120.07   113.21     3.87 o
   6  17  -4   120.23   116.27     4.60 o
   7  17   4     1.87    13.42     1.91 o
   7  17  -4     1.87     7.14     2.42 <
   8  17   4    11.77    30.27     2.60 o
   8  17  -4    11.74    25.80     2.83 o
   9  17   4    19.75    14.74     1.87 o
   9  17  -4    19.58    12.63     2.78 o
   0  18   4  1922.10  2185.03    29.82 o
   0  18  -4  1924.11  2211.55    30.82 o
   1  18   4   737.17   763.27    15.00 o
   1  18  -4   739.85   764.39    15.43 o
   2  18   4   413.86   449.07    10.53 o
   2  18  -4   412.41   459.86    14.24 o
   3  18   4   220.89   233.57     8.13 o
   3  18  -4   220.46   241.51    10.03 o
   4  18   4   162.23   153.24     3.89 o
   4  18  -4   162.01   160.70     6.46 o
   5  18   4   650.70   607.25    10.35 o
   5  18  -4   649.96   622.57    12.98 o
   6  18   4   462.50   448.89     7.33 o
   6  18  -4   461.44   467.03     9.14 o
   7  18   4    39.54    33.62     2.26 o
   7  18  -4    40.65    38.35     3.27 o
   8  18   4   637.01   636.40     9.65 o
   8  18  -4   639.14   675.88    10.44 o
   9  18   4    47.09    48.75     3.26 o
   9  18  -4    47.45    53.03     4.86 o
   1  19   4   138.44   141.57     6.80 o
   1  19  -4   138.12   134.68     6.79 o
   2  19   4    14.73    17.88     2.26 o
   2  19  -4    15.10    15.99     3.34 o
   3  19   4   162.41   168.13     7.72 o
   3  19  -4   162.24   171.65     8.57 o
   4  19   4   335.08   311.49     5.80 o
   4  19  -4   334.49   315.57     9.58 o
   5  19   4    40.40    23.92     2.17 o
   5  19  -4    40.24    25.23     2.95 o
   6  19   4    61.33    56.49     2.66 o
   6  19  -4    61.44    54.09     3.23 o
   7  19   4    42.56    38.57     2.35 o
   7  19  -4    42.54    35.59     3.10 o
   8  19   4   172.18   187.83     5.27 o
   8  19  -4   172.40   196.09     5.62 o
   9  19   4     2.87     6.26     1.44 o
   9  19  -4     2.79     1.57     1.61 <
   0  20   4  1405.64  1457.47    27.07 o
   0  20  -4  1411.05  1477.49    26.22 o
   1  20   4  4290.68  4654.18    36.97 o
   1  20  -4  4286.79  4720.88    39.79 o
   2  20   4   313.98   296.21     9.81 o
   2  20  -4   309.11   303.15    12.86 o
   3  20   4   190.67   195.86     6.44 o
   3  20  -4   191.31   201.58     9.55 o
   4  20   4   148.27   138.63     3.93 o
   4  20  -4   147.86   145.17     6.63 o
   5  20   4   193.51   184.54     5.60 o
   5  20  -4   193.39   190.06     6.89 o
   6  20   4    55.83    44.98     2.38 o
   6  20  -4    55.60    45.67     3.52 o
   7  20   4   286.28   247.59     5.25 o
   7  20  -4   285.59   261.16     8.74 o
   8  20   4   203.02   207.71     5.41 o
   8  20  -4   203.35   218.04     6.36 o
   9  20   4    12.59     4.67     1.21 o
   9  20  -4    12.84     2.25     1.56 <
   1  21   4    90.66    83.05     5.28 o
   1  21  -4    90.61    74.82     5.38 o
   2  21   4   119.25   127.83     6.83 o
   2  21  -4   118.38   121.34     8.29 o
   3  21   4   255.92   257.44     5.62 o
   3  21  -4   256.26   273.36    11.27 o
   4  21   4    18.63    24.19     1.71 o
   4  21  -4    18.68    25.76     3.10 o
   5  21   4   109.46    92.68     3.48 o
   5  21  -4   109.35    96.66     5.30 o
   6  21   4   128.02   126.79     3.85 o
   6  21  -4   128.16   124.95     5.62 o
   7  21   4    99.32    86.61     3.12 o
   7  21  -4    98.70    92.78     5.42 o
   8  21   4   107.69    98.65     3.67 o
   8  21  -4   107.88   105.57     4.90 o
   9  21   4     1.59     1.06     1.01 <
   9  21  -4     1.58     1.53     1.62 <
   0  22   4  2130.63  2239.44    34.61 o
   0  22  -4  2126.81  2261.35    31.55 o
   1  22   4   779.39   776.75    16.19 o
   1  22  -4   775.59   773.15    16.75 o
   2  22   4   773.75   748.04    16.58 o
   2  22  -4   775.03   759.13    21.09 o
   3  22   4   819.57   814.85     9.89 o
   3  22  -4   816.34   829.16    18.90 o
   4  22   4    79.17    89.71     3.31 o
   4  22  -4    79.09    85.35     5.08 o
   5  22   4  1122.96  1022.12    11.49 o
   5  22  -4  1122.00  1064.00    16.32 o
   6  22   4   536.76   464.68     7.17 o
   6  22  -4   535.88   503.39    11.10 o
   7  22   4   125.46    95.81     3.36 o
   7  22  -4   125.24   104.16     4.97 o
   8  22   4    26.45    27.72     2.16 o
   8  22  -4    26.14    28.20     3.40 o
   9  22   4    24.81    16.48     3.37 o
   9  22  -4    24.19    21.30     2.76 o
   1  23   4   232.48   208.03     9.30 o
   1  23  -4   232.72   209.42     8.25 o
   2  23   4   215.25   222.76     6.00 o
   2  23  -4   215.40   218.46    11.42 o
   3  23   4   111.98   105.79     3.38 o
   3  23  -4   112.61   104.35     6.86 o
   4  23   4   349.61   330.72     6.37 o
   4  23  -4   349.54   349.81    11.69 o
   5  23   4   453.49   441.69     7.13 o
   5  23  -4   454.13   463.78    10.87 o
   6  23   4   113.65   121.81     3.73 o
   6  23  -4   114.11   129.59     5.81 o
   7  23   4    49.80    52.72     2.54 o
   7  23  -4    49.89    54.57     4.15 o
   8  23   4    47.73    42.82     2.86 o
   8  23  -4    47.86    52.94     4.39 o
   9  23   4     8.06     6.94     2.31 o
   9  23  -4     7.98     5.13     1.31 o
   0  24   4   397.39   380.08    15.26 o
   0  24  -4   397.67   397.99    13.83 o
   1  24   4     0.92    -0.22     2.01 <
   1  24  -4     0.90     3.58     2.21 <
   2  24   4    75.67    90.94     3.34 o
   2  24  -4    75.29    92.14     7.69 o
   3  24   4   277.77   279.12     5.48 o
   3  24  -4   277.21   285.07    11.40 o
   4  24   4   447.87   403.19     6.85 o
   4  24  -4   448.99   419.06    13.24 o
   5  24   4   116.28   104.33     3.29 o
   5  24  -4   115.78   111.08     5.45 o
   6  24   4   530.60   515.17     7.35 o
   6  24  -4   529.75   531.09    11.44 o
   7  24   4   170.94   157.69     4.31 o
   7  24  -4   174.66   155.86     6.54 o
   8  24   4     2.65     0.59     1.06 <
   8  24  -4     2.58    -1.35     2.23 <
   1  25   4     2.19     2.40     1.55 <
   1  25  -4     2.27     0.97     1.79 <
   2  25   4   284.83   287.00     5.51 o
   2  25  -4   285.64   289.27    12.06 o
   3  25   4   764.35   739.66     9.65 o
   3  25  -4   762.72   748.52    20.32 o
   4  25   4   197.24   190.69     4.91 o
   4  25  -4   197.91   184.35     8.68 o
   5  25   4    52.99    51.06     2.43 o
   5  25  -4    53.14    55.64     4.05 o
   6  25   4    32.39    28.31     1.99 o
   6  25  -4    32.41    31.80     2.87 o
   7  25   4    60.28    60.00     2.61 o
   7  25  -4    60.39    60.76     4.13 o
   8  25   4    28.09    31.52     2.09 o
   8  25  -4    28.10    32.10     4.33 o
   0  26   4  1263.30  1217.76    16.74 o
   0  26  -4  1266.20  1280.35    20.62 o
   1  26   4  1346.88  1382.34    14.36 o
   1  26  -4  1346.69  1363.98    18.38 o
   2  26   4   659.96   664.48     8.08 o
   2  26  -4   659.90   682.05    18.97 o
   3  26   4   874.86   828.47    10.71 o
   3  26  -4   875.86   847.44    19.81 o
   4  26   4   582.19   566.03     7.49 o
   4  26  -4   581.48   581.78    13.38 o
   5  26   4   268.18   255.46     5.13 o
   5  26  -4   268.89   278.11     7.96 o
   6  26   4   170.18   164.05     4.68 o
   6  26  -4   169.64   176.04     6.10 o
   7  26   4     6.97     7.34     1.27 o
   7  26  -4     6.93    11.48     2.08 o
   8  26   4   409.35   386.34     7.21 o
   8  26  -4   410.57   402.69    10.75 o
   1  27   4   285.23   261.04     6.40 o
   1  27  -4   285.47   254.78     7.19 o
   2  27   4    22.74    24.48     1.80 o
   2  27  -4    23.04    28.31     4.02 o
   3  27   4   500.41   525.77     8.53 o
   3  27  -4   498.99   518.56    15.50 o
   4  27   4   285.24   278.74     5.46 o
   4  27  -4   284.12   293.39     8.14 o
   5  27   4   164.61   150.60     3.82 o
   5  27  -4   163.83   163.85     6.18 o
   6  27   4    17.25    14.54     1.65 o
   6  27  -4    17.33    14.70     2.04 o
   7  27   4    11.26     8.87     1.35 o
   7  27  -4    11.35     8.82     2.07 o
   8  27   4    58.49    59.09     2.60 o
   8  27  -4    58.68    59.33     4.06 o
   0  28   4  3415.98  3385.95    28.45 o
   0  28  -4  3416.81  3537.16    37.61 o
   1  28   4    62.55    75.14     3.30 o
   1  28  -4    62.03    77.80     3.97 o
   2  28   4  1945.97  1846.83    15.82 o
   2  28  -4  1945.44  1895.70    29.69 o
   3  28   4    75.59    77.98     3.39 o
   3  28  -4    75.90    80.40     5.80 o
   4  28   4   620.88   613.58     8.67 o
   4  28  -4   618.20   647.81    12.05 o
   5  28   4   149.25   132.81     3.79 o
   5  28  -4   149.88   142.49     5.78 o
   6  28   4    93.19    75.39     3.22 o
   6  28  -4    93.73    72.34     3.88 o
   7  28   4   121.15   119.92     4.04 o
   7  28  -4   121.37   126.50     4.89 o
   8  28   4   360.70   311.33     6.13 o
   8  28  -4   360.52   335.85    11.49 o
   1  29   4    62.15    60.13     3.05 o
   1  29  -4    62.12    65.46     3.94 o
   2  29   4    59.22    66.35     3.15 o
   2  29  -4    58.87    55.45     4.73 o
   3  29   4   388.71   371.30     6.52 o
   3  29  -4   389.27   390.14     9.60 o
   4  29   4   154.20   154.47     4.47 o
   4  29  -4   153.26   163.23     6.16 o
   5  29   4   106.52    96.34     3.34 o
   5  29  -4   106.75   102.47     4.90 o
   6  29   4    41.53    34.98     2.34 o
   6  29  -4    41.09    38.53     2.66 o
   7  29   4     2.39     3.53     1.20 <
   7  29  -4     2.45     3.96     1.19 o
   8  29   4    15.35    14.34     1.83 o
   8  29  -4    15.46    11.60     2.31 o
   0  30   4     3.54     5.14     1.59 o
   0  30  -4     3.66    10.54     2.84 o
   1  30   4   146.36   137.98     4.14 o
   1  30  -4   145.29   142.77     5.99 o
   2  30   4  1167.95  1075.45    12.30 o
   2  30  -4  1168.90  1100.71    19.61 o
   3  30   4   523.03   490.20     7.55 o
   3  30  -4   521.46   512.47    11.03 o
   4  30   4   319.45   328.73     6.15 o
   4  30  -4   317.54   342.37     8.37 o
   5  30   4     0.28     2.47     1.14 <
   5  30  -4     0.25     1.07     1.64 <
   6  30   4   122.78   115.13     3.61 o
   6  30  -4   123.14   115.69     4.43 o
   7  30   4    42.14    50.10     2.85 o
   7  30  -4    42.99    53.31     3.63 o
   8  30   4    23.25    26.37     2.17 o
   8  30  -4    23.15    30.56     3.16 o
   1  31   4    91.16    84.90     3.16 o
   1  31  -4    91.17    84.47     4.61 o
   2  31   4   409.82   407.20     7.04 o
   2  31  -4   411.46   435.08    11.02 o
   3  31   4   113.85   107.51     3.61 o
   3  31  -4   113.23   109.15     5.02 o
   4  31   4   550.52   540.75     7.62 o
   4  31  -4   550.94   562.44    10.06 o
   5  31   4   286.76   265.60     5.90 o
   5  31  -4   286.36   286.65     7.38 o
   6  31   4     5.02     6.15     1.14 o
   6  31  -4     5.05     6.67     1.46 o
   7  31   4    38.03    38.30     2.46 o
   7  31  -4    38.12    36.97     2.94 o
   0  32   4  3910.44  3923.93    28.75 o
   0  32  -4  3906.79  3980.73    34.87 o
   1  32   4   151.42   153.15     4.20 o
   1  32  -4   151.96   158.62     5.44 o
   2  32   4   843.27   820.11     9.59 o
   2  32  -4   843.97   846.71    14.41 o
   3  32   4   226.67   209.35     4.98 o
   3  32  -4   226.92   210.59     6.30 o
   4  32   4    28.62    23.21     1.84 o
   4  32  -4    28.68    28.62     2.32 o
   5  32   4    20.30    17.29     1.84 o
   5  32  -4    20.29    16.45     2.03 o
   6  32   4     8.63     5.08     1.14 o
   6  32  -4     8.31     7.50     1.40 o
   7  32   4     8.63     9.38     1.42 o
   7  32  -4     8.52     8.98     2.45 o
   1  33   4   107.17   104.80     3.72 o
   1  33  -4   107.49   114.11     4.73 o
   2  33   4   419.45   420.25     6.91 o
   2  33  -4   418.52   443.76     9.73 o
   3  33   4   777.29   841.81    10.14 o
   3  33  -4   777.62   855.88    11.74 o
   4  33   4    97.29    99.37     3.38 o
   4  33  -4    97.60   104.20     3.92 o
   5  33   4    37.71    40.49     2.42 o
   5  33  -4    37.79    40.07     2.70 o
   6  33   4    64.78    66.42     2.70 o
   6  33  -4    64.38    62.71     3.08 o
   7  33   4    18.71    16.26     1.90 o
   7  33  -4    18.77    20.49     5.08 o
   0  34   4  1702.11  1641.25    19.99 o
   0  34  -4  1699.36  1699.03    23.16 o
   1  34   4   819.24   819.10    10.11 o
   1  34  -4   816.18   870.70    13.46 o
   2  34   4  1113.72  1100.17    11.09 o
   2  34  -4  1110.68  1146.16    14.48 o
   3  34   4   360.44   375.13     6.75 o
   3  34  -4   360.31   383.88     7.49 o
   4  34   4    88.51   100.37     3.73 o
   4  34  -4    88.28   102.05     3.80 o
   5  34   4   106.36   104.76     3.70 o
   5  34  -4   106.37   106.38     4.04 o
   6  34   4    23.37    26.28     1.85 o
   6  34  -4    23.21    28.54     2.26 o
   7  34   4    32.94    46.53     3.13 o
   7  34  -4    33.07    45.18     4.50 o
   1  35   4    87.78    83.78     3.28 o
   1  35  -4    87.75    85.27     4.42 o
   2  35   4    37.09    39.12     2.44 o
   2  35  -4    37.00    42.20     3.08 o
   3  35   4   317.27   335.57     6.30 o
   3  35  -4   317.03   337.34     7.08 o
   4  35   4   134.49   140.38     4.78 o
   4  35  -4   133.90   145.34     4.44 o
   5  35   4    48.01    48.33     2.59 o
   5  35  -4    47.78    47.42     2.86 o
   6  35   4     5.06     5.89     1.54 o
   6  35  -4     5.25     5.24     1.90 <
   7  35   4    75.06    57.01     3.24 o
   7  35  -4    74.30    64.73     4.88 o
   0  36   4  1144.27  1117.50    15.24 o
   0  36  -4  1150.42  1132.93    18.93 o
   1  36   4  1032.45  1002.56    10.45 o
   1  36  -4  1029.25  1025.40    13.65 o
   2  36   4   235.68   236.73     5.45 o
   2  36  -4   236.62   234.71     6.13 o
   3  36   4   252.68   282.38     5.69 o
   3  36  -4   255.21   285.39     6.44 o
   4  36   4    67.83    66.92     3.29 o
   4  36  -4    67.79    66.78     3.08 o
   5  36   4    15.35    15.25     1.61 o
   5  36  -4    15.07    18.81     1.94 o
   6  36   4    35.83    41.53     3.05 o
   6  36  -4    36.17    48.60     3.51 o
   7  36   4   142.50   142.55     5.35 o
   7  36  -4   142.35   157.65    10.07 o
   1  37   4    53.04    53.69     2.55 o
   1  37  -4    52.90    54.59     3.34 o
   2  37   4   266.77   259.22     5.86 o
   2  37  -4   266.60   266.94     6.46 o
   3  37   4   119.85   107.77     3.47 o
   3  37  -4   120.01   112.86     3.85 o
   4  37   4     1.07     3.50     1.34 <
   4  37  -4     1.04     2.96     1.14 <
   5  37   4    80.62    75.10     3.18 o
   5  37  -4    81.36    79.97     3.50 o
   6  37   4    74.77    73.75     3.75 o
   6  37  -4    74.23    77.65     4.16 o
   0  38   4  1163.25  1219.89    22.46 o
   0  38  -4  1160.56  1246.47    17.70 o
   1  38   4    47.02    46.02     2.40 o
   1  38  -4    47.11    45.32     3.01 o
   2  38   4   199.04   216.88     5.06 o
   2  38  -4   198.76   217.89     5.76 o
   3  38   4    10.10    12.10     1.37 o
   3  38  -4    10.29    13.68     1.56 o
   4  38   4    29.64    27.45     2.04 o
   4  38  -4    29.17    25.49     1.88 o
   5  38   4    85.43    78.32     3.21 o
   5  38  -4    85.60    84.97     4.48 o
   6  38   4    98.44   117.02     4.37 o
   6  38  -4    98.38   122.02     4.85 o
   1  39   4   391.49   399.49     7.10 o
   1  39  -4   392.10   408.25     7.89 o
   2  39   4    91.35    87.71     3.13 o
   2  39  -4    91.40    87.24     3.51 o
   3  39   4    41.87    48.92     2.28 o
   3  39  -4    41.80    50.92     2.53 o
   4  39   4    74.15    66.82     2.69 o
   4  39  -4    74.46    70.54     3.00 o
   5  39   4   123.70   134.81     4.16 o
   5  39  -4   123.67   150.38     6.36 o
   6  39   4     5.26     3.46     1.08 o
   6  39  -4     5.23     5.36     1.40 o
   0  40   4   468.87   451.30    11.97 o
   0  40  -4   469.43   466.41    13.29 o
   1  40   4   956.49   988.56    11.80 o
   1  40  -4   958.42   998.08    12.02 o
   2  40   4    76.57    76.17     3.00 o
   2  40  -4    76.69    78.86     3.03 o
   3  40   4   136.12   143.25     4.20 o
   3  40  -4   135.70   149.18     4.04 o
   4  40   4    96.64    90.27     2.95 o
   4  40  -4    96.52    97.64     3.62 o
   5  40   4   127.00   134.70     3.88 o
   5  40  -4   126.90   144.69     5.84 o
   6  40   4    66.49    72.13     3.82 o
   6  40  -4    66.84    78.68     7.16 o
   1  41   4   118.90   120.04     4.28 o
   1  41  -4   118.79   119.57     3.96 o
   2  41   4   374.33   383.20     6.21 o
   2  41  -4   374.42   395.48     6.35 o
   3  41   4    44.62    44.63     2.13 o
   3  41  -4    44.31    43.34     2.43 o
   4  41   4    25.41    30.31     1.87 o
   4  41  -4    25.22    31.22     2.74 o
   5  41   4    99.94   104.02     3.57 o
   5  41  -4    98.98   112.88     4.87 o
   0  42   4   701.82   676.57    14.03 o
   0  42  -4   703.65   690.47    13.40 o
   1  42   4    28.83    28.74     2.22 o
   1  42  -4    28.88    30.39     2.10 o
   2  42   4    58.77    57.31     2.42 o
   2  42  -4    59.62    60.99     2.64 o
   3  42   4    94.46    89.36     3.16 o
   3  42  -4    94.66    95.05     3.35 o
   4  42   4    84.90    79.15     2.91 o
   4  42  -4    84.58    92.19     4.30 o
   5  42   4    74.14    78.97     3.05 o
   5  42  -4    74.08    91.56     4.05 o
   1  43   4     9.44     8.91     1.33 o
   1  43  -4     9.29     9.29     1.31 o
   2  43   4   133.93   129.33     3.77 o
   2  43  -4   133.97   142.88     4.16 o
   3  43   4   103.25    99.03     3.75 o
   3  43  -4   103.28   105.83     4.91 o
   4  43   4    12.25    10.29     1.21 o
   4  43  -4    12.18     9.93     1.47 o
   5  43   4    61.48    64.54     4.34 o
   5  43  -4    61.69    62.93     4.55 o
   0  44   4   171.53   171.96     5.92 o
   0  44  -4   171.51   173.64     6.25 o
   1  44   4   126.92   126.02     3.75 o
   1  44  -4   126.21   137.51     3.99 o
   2  44   4    33.27    33.15     2.16 o
   2  44  -4    33.03    38.53     2.65 o
   3  44   4    74.79    73.30     3.40 o
   3  44  -4    75.33    82.76     4.11 o
   4  44   4    73.54    82.87     2.89 o
   4  44  -4    73.51    94.14     4.31 o
   1  45   4    82.62    84.37     3.37 o
   1  45  -4    82.88    85.23     3.69 o
   2  45   4   137.94   139.30     4.33 o
   2  45  -4   136.77   152.45     5.07 o
   3  45   4    13.43    14.96     1.44 o
   3  45  -4    13.37    15.71     1.78 o
   4  45   4    68.38    78.95     5.05 o
   4  45  -4    68.67    78.30     3.61 o
   0  46   4     7.99     7.87     1.48 o
   0  46  -4     8.41     9.48     1.99 o
   1  46   4   338.19   333.88     7.24 o
   1  46  -4   339.40   352.67     6.89 o
   2  46   4   514.11   534.27    11.06 o
   2  46  -4   513.05   582.54    10.04 o
   3  46   4    19.57    17.55     1.47 o
   3  46  -4    19.54    19.48     1.80 o
   1  47   4     3.97     9.29     1.44 o
   1  47  -4     4.03     8.44     1.26 o
   2  47   4     4.35     6.92     1.36 o
   2  47  -4     4.33     5.20     1.25 o
   3  47   4     6.98     5.08     2.30 <
   3  47  -4     6.84     6.82     1.56 o
   0  48   4   781.34   821.23    26.74 o
   0  48  -4   777.34   859.81    12.71 o
   1  48   4   192.70   179.93     4.71 o
   1  48  -4   192.00   204.61     5.59 o
   2  48   4    67.39    62.30     2.78 o
   2  48  -4    67.65    67.53     2.97 o
   1  49   4    40.14    36.50     2.18 o
   1  49  -4    39.94    40.27     3.05 o
   2   0   5  7769.10  8514.03    78.02 o
   2   0  -5  7775.88  8634.97    95.37 o
   4   0   5   946.92   917.56    27.45 o
   4   0  -5   948.75   987.17    34.77 o
   6   0   5   736.36   720.91    12.76 o
   6   0  -5   739.48   708.00    20.87 o
   8   0   5   500.89   500.16     8.95 o
   8   0  -5   499.92   492.20    12.89 o
   0   1   5     3.80     2.87     1.85 <
   0   1  -5     3.77     3.69     3.19 <
   1   1   5   109.89   133.08     6.05 o
   1   1  -5   109.80   130.90     6.99 o
   2   1   5  1118.34  1178.28    20.70 o
   2   1  -5  1121.22  1168.15    20.14 o
   3   1   5   301.53   288.20     9.96 o
   3   1  -5   302.16   293.52     9.88 o
   4   1   5   986.55  1019.40    23.38 o
   4   1  -5   989.33  1023.56    23.65 o
   5   1   5    65.03    55.20     2.69 o
   5   1  -5    64.44    55.82     4.98 o
   6   1   5   137.68   215.07     6.43 o
   6   1  -5   137.41   178.29     7.58 o
   7   1   5    34.67   124.23     5.01 o
   7   1  -5    34.72    37.58     3.97 o
   8   1   5    55.49   253.31     5.80 o
   8   1  -5    55.53    78.07     5.75 o
   9   1   5    25.78    48.92     3.15 o
   9   1  -5    25.69    35.23     4.73 o
   1   2   5  6727.69  7446.19    46.11 o
   1   2  -5  6726.33  7381.75    60.43 o
   2   2   5  3014.52  3139.40    33.65 o
   2   2  -5  3012.51  3183.53    36.66 o
   3   2   5   269.42   304.23    10.40 o
   3   2  -5   268.27   305.82    10.54 o
   4   2   5  1678.10  1617.62    29.05 o
   4   2  -5  1684.37  1653.49    28.70 o
   5   2   5   225.06   223.81     5.29 o
   5   2  -5   225.58   225.66     8.50 o
   6   2   5   588.73   575.43     7.76 o
   6   2  -5   590.16   557.80    12.89 o
   7   2   5   941.48   908.51     9.99 o
   7   2  -5   940.64  1002.20    15.51 o
   8   2   5   287.74   292.90     5.07 o
   8   2  -5   286.46   285.37     6.97 o
   9   2   5   139.09   158.45     5.01 o
   9   2  -5   139.10   151.52     8.23 o
   0   3   5     0.99     1.13     2.40 <
   0   3  -5     1.00     0.43     2.69 <
   1   3   5   562.11   620.15    12.34 o
   1   3  -5   561.04   613.17    16.18 o
   2   3   5   263.81   253.73     8.98 o
   2   3  -5   263.80   259.35    10.64 o
   3   3   5  1971.72  1956.61    25.95 o
   3   3  -5  1973.80  1982.17    29.27 o
   4   3   5   301.54   300.85    12.87 o
   4   3  -5   302.56   324.15    12.31 o
   5   3   5   235.32   183.13     5.20 o
   5   3  -5   232.91   184.60     7.64 o
   6   3   5   112.36   122.28     4.16 o
   6   3  -5   112.24   109.46     6.07 o
   7   3   5     6.21    86.59     5.80 o
   7   3  -5     6.09    11.14     3.70 o
   8   3   5    88.20   127.31     4.03 o
   8   3  -5    88.19    94.79     4.23 o
   9   3   5    55.74   129.82     4.51 o
   9   3  -5    55.62   109.81     7.34 o
   1   4   5   705.68   676.65    12.09 o
   1   4  -5   704.68   690.82    17.34 o
   2   4   5   671.77   609.94    12.71 o
   2   4  -5   669.47   610.62    16.36 o
   3   4   5   663.98   664.32    15.20 o
   3   4  -5   661.87   672.60    17.16 o
   4   4   5   839.70   860.38    18.43 o
   4   4  -5   840.02   902.88    20.62 o
   5   4   5   120.32   108.31     4.04 o
   5   4  -5   117.55   107.84     5.77 o
   6   4   5    77.36    80.60     3.16 o
   6   4  -5    78.20    84.25     5.36 o
   7   4   5   513.02   453.77     6.91 o
   7   4  -5   514.18   483.93    10.15 o
   8   4   5    43.15    69.55     2.70 o
   8   4  -5    43.88    58.58     3.72 o
   9   4   5   123.44   115.58     4.12 o
   9   4  -5   124.03   115.55     5.95 o
   0   5   5    77.56    63.14     6.70 o
   0   5  -5    77.54    72.98     8.47 o
   1   5   5   407.28   452.64    11.85 o
   1   5  -5   406.95   466.24    17.09 o
   2   5   5   310.35   384.91    10.14 o
   2   5  -5   309.38   399.57    14.85 o
   3   5   5   926.02   962.91    18.43 o
   3   5  -5   926.76   990.05    21.06 o
   4   5   5   199.68   189.02     8.54 o
   4   5  -5   198.02   184.05     9.91 o
   5   5   5    20.07    18.19     2.05 o
   5   5  -5    19.35    17.11     2.92 o
   6   5   5   122.03   122.11     4.17 o
   6   5  -5   121.62   119.09     5.78 o
   7   5   5    38.46    97.47     4.58 o
   7   5  -5    38.36    60.26     4.51 o
   8   5   5    75.94   159.18     4.28 o
   8   5  -5    75.90    69.62     4.26 o
   9   5   5     8.07    28.11     2.14 o
   9   5  -5     8.04    15.18     2.98 o
   1   6   5   413.78   530.23    11.86 o
   1   6  -5   413.01   539.73    15.84 o
   2   6   5   587.25   562.04    12.02 o
   2   6  -5   589.05   566.04    16.34 o
   3   6   5  2110.01  2342.55    26.28 o
   3   6  -5  2109.33  2382.68    31.70 o
   4   6   5   259.86   265.31     9.36 o
   4   6  -5   259.58   257.21    11.77 o
   5   6   5   441.25   433.13     8.70 o
   5   6  -5   438.15   427.22    11.66 o
   6   6   5   601.75   634.23     7.93 o
   6   6  -5   603.84   639.86    12.60 o
   7   6   5   481.77   444.14     6.59 o
   7   6  -5   479.03   467.75     9.94 o
   8   6   5   321.57   317.95     5.18 o
   8   6  -5   321.69   317.30     7.76 o
   9   6   5     9.48     9.89     1.48 o
   9   6  -5     9.47     4.01     1.64 <
   0   7   5    38.24    32.36     3.82 o
   0   7  -5    38.10    39.58     6.31 o
   1   7   5   340.86   384.45    10.22 o
   1   7  -5   340.83   401.92    13.77 o
   2   7   5   872.49   962.19    15.81 o
   2   7  -5   870.87   969.00    21.64 o
   3   7   5   128.44   110.40     5.93 o
   3   7  -5   128.01   103.93     6.94 o
   4   7   5   589.60   585.42    13.99 o
   4   7  -5   587.99   600.91    17.24 o
   5   7   5   110.13   112.07     4.07 o
   5   7  -5   110.28   108.81     5.80 o
   6   7   5   272.99   301.02     5.75 o
   6   7  -5   273.55   298.31     8.97 o
   7   7   5    32.21    63.18     3.68 o
   7   7  -5    32.34    34.01     4.33 o
   8   7   5     7.09    31.54     3.17 o
   8   7  -5     7.09    22.31     3.22 o
   9   7   5    28.94    69.88     3.28 o
   9   7  -5    29.07    28.68     4.19 o
   1   8   5   470.63   558.84    12.39 o
   1   8  -5   472.37   588.62    15.81 o
   2   8   5  2235.95  2478.71    26.99 o
   2   8  -5  2231.29  2530.66    37.63 o
   3   8   5  1638.65  1807.51    23.31 o
   3   8  -5  1639.99  1835.99    26.82 o
   4   8   5   701.53   608.43    10.27 o
   4   8  -5   702.65   651.38    18.17 o
   5   8   5   751.36   723.28    10.05 o
   5   8  -5   744.31   734.70    14.42 o
   6   8   5   598.52   584.52     7.45 o
   6   8  -5   596.58   621.29    13.59 o
   7   8   5   248.51   249.46     4.83 o
   7   8  -5   250.79   248.91     7.90 o
   8   8   5   174.84   186.74     4.75 o
   8   8  -5   175.71   180.80     5.93 o
   9   8   5   140.20   159.14     4.60 o
   9   8  -5   139.62   145.37     6.49 o
   0   9   5    63.40    58.84     5.60 o
   0   9  -5    63.17    54.46     8.40 o
   1   9   5    99.82   105.95     5.13 o
   1   9  -5   100.70   117.70     7.36 o
   2   9   5   911.03  1016.44    16.38 o
   2   9  -5   909.44  1043.00    21.54 o
   3   9   5   654.05   680.73    14.44 o
   3   9  -5   654.90   700.88    17.63 o
   4   9   5   132.89   128.52     4.45 o
   4   9  -5   134.20   131.26     7.47 o
   5   9   5   263.02   277.57     6.28 o
   5   9  -5   262.64   283.86     9.11 o
   6   9   5   154.28   164.01     4.28 o
   6   9  -5   154.42   165.47     6.36 o
   7   9   5    96.69   119.16     3.86 o
   7   9  -5    96.85    98.56     5.74 o
   8   9   5   197.71   225.18     5.21 o
   8   9  -5   197.60   206.79     6.33 o
   9   9   5    92.57   120.15     4.00 o
   9   9  -5    92.78   104.97     5.51 o
   1  10   5   120.61   166.67     6.06 o
   1  10  -5   120.85   163.93     8.75 o
   2  10   5   550.79   518.96    11.90 o
   2  10  -5   550.19   527.24    15.63 o
   3  10   5   361.60   368.85    10.07 o
   3  10  -5   359.83   371.29    13.05 o
   4  10   5   328.26   337.95     6.82 o
   4  10  -5   330.18   355.33    11.28 o
   5  10   5  1056.15  1097.63    11.77 o
   5  10  -5  1057.72  1148.26    18.34 o
   6  10   5     1.28     8.12     1.40 o
   6  10  -5     1.10     6.00     1.68 o
   7  10   5   533.91   506.46     6.93 o
   7  10  -5   530.29   525.13    11.36 o
   8  10   5   209.38   217.28     5.02 o
   8  10  -5   210.73   208.77     6.19 o
   9  10   5    71.57   105.26     3.72 o
   9  10  -5    72.72    94.72     5.43 o
   0  11   5   190.63   217.81    10.35 o
   0  11  -5   190.18   229.40    17.04 o
   1  11   5   242.09   256.33     8.34 o
   1  11  -5   242.31   247.42    10.88 o
   2  11   5   381.62   381.17    10.53 o
   2  11  -5   383.03   371.83    12.60 o
   3  11   5   352.76   363.59    10.45 o
   3  11  -5   354.97   369.61    12.07 o
   4  11   5   193.69   188.39     4.84 o
   4  11  -5   193.77   194.56     7.73 o
   5  11   5  1121.17  1063.56    11.69 o
   5  11  -5  1124.74  1099.16    17.96 o
   6  11   5    13.40    15.93     2.10 o
   6  11  -5    13.41     9.81     2.03 o
   7  11   5    82.27   100.88     3.71 o
   7  11  -5    82.77    90.89     5.02 o
   8  11   5    72.12    69.97     2.94 o
   8  11  -5    72.09    65.12     3.57 o
   9  11   5   159.83   155.22     4.28 o
   9  11  -5   159.80   155.98     6.45 o
   1  12   5   313.59   308.68     9.44 o
   1  12  -5   313.24   312.24    12.40 o
   2  12   5   684.24   701.93    14.37 o
   2  12  -5   684.68   703.52    19.90 o
   3  12   5   202.75   220.72     8.02 o
   3  12  -5   204.16   223.91     9.51 o
   4  12   5   453.23   452.59     7.66 o
   4  12  -5   456.19   464.09    12.11 o
   5  12   5    42.63    42.18     2.49 o
   5  12  -5    42.38    38.92     3.20 o
   6  12   5   709.45   711.03     8.31 o
   6  12  -5   715.10   725.87    13.10 o
   7  12   5   243.23   223.27     4.82 o
   7  12  -5   243.33   234.32     7.59 o
   8  12   5    42.28    47.57     2.34 o
   8  12  -5    42.60    46.63     2.95 o
   9  12   5    20.11    29.79     2.01 o
   9  12  -5    20.13    29.08     3.03 o
   0  13   5    40.23    20.43     2.89 o
   0  13  -5    40.36    21.40     6.22 o
   1  13   5    41.64    39.80     3.87 o
   1  13  -5    41.77    43.10     5.65 o
   2  13   5   279.05   270.67     8.52 o
   2  13  -5   280.25   272.66    12.65 o
   3  13   5   117.00   114.76     5.83 o
   3  13  -5   118.34   108.45     6.12 o
   4  13   5   659.54   605.17     8.33 o
   4  13  -5   657.43   637.22    13.44 o
   5  13   5   296.89   275.96     5.83 o
   5  13  -5   297.43   276.81     9.72 o
   6  13   5   563.12   514.50     7.10 o
   6  13  -5   563.47   545.61    11.39 o
   7  13   5    24.61    26.19     2.33 o
   7  13  -5    24.53    27.55     2.83 o
   8  13   5    20.56    22.28     1.79 o
   8  13  -5    20.55    17.84     1.95 o
   9  13   5    12.78    17.69     1.96 o
   9  13  -5    12.89    15.11     2.32 o
   1  14   5   643.43   593.77    14.14 o
   1  14  -5   641.48   623.75    20.57 o
   2  14   5   290.42   306.26     9.20 o
   2  14  -5   289.28   301.43    13.54 o
   3  14   5   318.98   306.57     9.66 o
   3  14  -5   318.84   306.79    10.37 o
   4  14   5   478.47   460.29     6.94 o
   4  14  -5   481.95   485.48    11.96 o
   5  14   5   451.38   418.48     7.11 o
   5  14  -5   453.68   436.32    12.98 o
   6  14   5    16.82    28.50     2.12 o
   6  14  -5    16.72    33.24     3.07 o
   7  14   5   317.81   275.10     5.72 o
   7  14  -5   317.03   297.59     7.64 o
   8  14   5    89.17    81.10     2.97 o
   8  14  -5    89.22    79.55     3.95 o
   9  14   5    71.57    65.55     3.95 o
   9  14  -5    71.41    64.04     3.96 o
   0  15   5    58.25    34.73     4.08 o
   0  15  -5    58.08    35.22     7.32 o
   1  15   5    34.65    35.12     3.68 o
   1  15  -5    34.50    36.87     5.25 o
   2  15   5   428.13   409.68    11.75 o
   2  15  -5   428.90   407.49    14.20 o
   3  15   5   233.54   224.27     8.48 o
   3  15  -5   232.39   221.11    10.35 o
   4  15   5   961.19   910.91     9.87 o
   4  15  -5   962.61   947.06    16.57 o
   5  15   5   221.88   213.76     5.17 o
   5  15  -5   221.79   229.37     8.89 o
   6  15   5    69.06    84.18     3.39 o
   6  15  -5    69.15    74.93     4.39 o
   7  15   5     7.78    10.72     1.66 o
   7  15  -5     7.79     9.73     2.10 o
   8  15   5    46.36    41.48     2.08 o
   8  15  -5    46.33    38.69     3.10 o
   9  15   5    42.15    46.38     3.29 o
   9  15  -5    42.23    43.34     3.20 o
   1  16   5   209.21   206.08     9.28 o
   1  16  -5   208.62   202.38     9.38 o
   2  16   5   106.91   116.27     6.65 o
   2  16  -5   106.81   115.29     7.69 o
   3  16   5   103.61   114.65     3.87 o
   3  16  -5   103.18   114.44     7.36 o
   4  16   5   306.67   290.19     5.64 o
   4  16  -5   308.88   303.30     9.59 o
   5  16   5  1700.52  1687.89    15.38 o
   5  16  -5  1702.70  1758.22    23.57 o
   6  16   5  1660.81  1579.74    15.06 o
   6  16  -5  1663.62  1626.03    20.15 o
   7  16   5   141.74   129.05     3.92 o
   7  16  -5   142.04   136.40     5.53 o
   8  16   5   115.01   125.16     3.38 o
   8  16  -5   116.14   135.02     5.45 o
   9  16   5   120.83   107.82     4.71 o
   9  16  -5   121.07   112.42     4.81 o
   0  17   5    40.62    48.40     5.14 o
   0  17  -5    41.46    44.16     5.78 o
   1  17   5   216.06   234.53     8.93 o
   1  17  -5   215.26   242.05     9.95 o
   2  17   5   128.51   144.24     7.06 o
   2  17  -5   128.37   153.57     9.15 o
   3  17   5   750.71   753.28     9.62 o
   3  17  -5   745.58   755.22    17.20 o
   4  17   5    17.25    21.48     1.81 o
   4  17  -5    17.44    15.62     2.58 o
   5  17   5  1046.91  1020.15     9.98 o
   5  17  -5  1048.97  1036.47    15.27 o
   6  17   5    88.57   103.44     4.05 o
   6  17  -5    87.71    92.65     4.77 o
   7  17   5     0.71     7.02     1.64 o
   7  17  -5     0.76     4.11     1.59 <
   8  17   5     7.77     5.19     0.99 o
   8  17  -5     7.75     5.36     1.89 <
   9  17   5    62.54    62.39     4.57 o
   9  17  -5    62.74    62.57     4.60 o
   1  18   5   174.92   155.32     7.38 o
   1  18  -5   173.56   171.89     8.52 o
   2  18   5   576.64   534.45    15.34 o
   2  18  -5   580.08   555.40    17.40 o
   3  18   5   176.48   201.16     5.04 o
   3  18  -5   176.74   204.23     8.41 o
   4  18   5   881.58   833.08     9.99 o
   4  18  -5   876.83   852.35    17.67 o
   5  18   5   981.77   990.73    11.71 o
   5  18  -5   980.27  1058.62    14.32 o
   6  18   5   440.43   448.17     7.68 o
   6  18  -5   440.97   454.65    10.63 o
   7  18   5   305.57   303.71     6.07 o
   7  18  -5   303.45   315.73     9.06 o
   8  18   5    13.10    14.63     1.24 o
   8  18  -5    13.16    14.55     2.03 o
   9  18   5   119.78   119.94     8.31 o
   9  18  -5   119.85   139.15     6.49 o
   0  19   5     1.60     7.36     2.42 o
   0  19  -5     1.63     6.95     2.50 <
   1  19   5     2.53     2.35     2.10 <
   1  19  -5     2.48     5.60     2.71 <
   2  19   5   328.80   335.68     8.77 o
   2  19  -5   329.65   342.12    14.18 o
   3  19   5   495.81   494.93     8.53 o
   3  19  -5   493.57   513.25    13.52 o
   4  19   5  1196.06  1122.94    12.56 o
   4  19  -5  1194.35  1169.92    20.93 o
   5  19   5   328.89   323.21     6.50 o
   5  19  -5   331.83   339.52     9.07 o
   6  19   5    79.81    85.21     3.54 o
   6  19  -5    79.92    84.31     4.39 o
   7  19   5    43.88    41.91     2.60 o
   7  19  -5    43.84    41.71     3.81 o
   8  19   5   105.66    96.00     3.31 o
   8  19  -5   105.82   106.73     5.16 o
   9  19  -5   222.35   189.49     7.24 o
   1  20   5   122.62   124.94     6.65 o
   1  20  -5   120.76   128.92     7.67 o
   2  20   5   148.57   161.23     4.63 o
   2  20  -5   150.64   153.93     9.53 o
   3  20   5  1169.74  1190.46    13.49 o
   3  20  -5  1165.63  1234.93    21.33 o
   4  20   5    52.75    57.51     2.92 o
   4  20  -5    51.88    58.17     5.18 o
   5  20   5   584.75   599.17     8.76 o
   5  20  -5   583.47   621.31    12.16 o
   6  20   5   138.04   136.62     4.29 o
   6  20  -5   137.58   143.24     5.75 o
   7  20   5   953.99   887.69    10.55 o
   7  20  -5   954.89   933.39    20.37 o
   8  20   5   109.90   107.85     3.62 o
   8  20  -5   109.95   116.95     5.26 o
   0  21   5    88.90    97.80     6.57 o
   0  21  -5    88.93   105.98     7.62 o
   1  21   5    27.45    33.36     2.55 o
   1  21  -5    27.61    33.79     4.21 o
   2  21   5   119.12   120.44     3.78 o
   2  21  -5   120.66   122.66     8.56 o
   3  21   5   230.80   251.85     5.99 o
   3  21  -5   230.57   256.30     9.80 o
   4  21   5  1321.85  1203.75    13.27 o
   4  21  -5  1320.83  1271.38    21.90 o
   5  21   5    12.66    16.16     1.92 o
   5  21  -5    12.42    10.15     2.12 o
   6  21   5    81.65    71.03     3.13 o
   6  21  -5    82.37    72.66     4.71 o
   7  21   5    60.00    56.98     2.70 o
   7  21  -5    60.23    64.83     5.04 o
   8  21   5    74.22    61.43     3.42 o
   8  21  -5    74.16    67.08     3.89 o
   1  22   5   165.54   195.14     5.47 o
   1  22  -5   166.03   189.80     8.64 o
   2  22   5    75.08    86.57     3.34 o
   2  22  -5    75.24    87.22     7.44 o
   3  22   5   864.27   858.24    10.53 o
   3  22  -5   862.22   865.79    18.18 o
   4  22   5   388.40   350.96     6.45 o
   4  22  -5   387.67   352.73    10.48 o
   5  22   5   643.99   593.58     9.09 o
   5  22  -5   642.20   626.73    11.25 o
   6  22   5    84.95    77.62     3.42 o
   6  22  -5    83.70    78.14     4.83 o
   7  22   5   484.58   478.06     6.99 o
   7  22  -5   483.50   520.29    11.38 o
   8  22   5   114.22    89.96     4.34 o
   8  22  -5   113.48    91.42     4.36 o
   0  23   5    83.60    75.75     5.07 o
   0  23  -5    82.91    71.87     5.58 o
   1  23   5    98.54   104.81     3.75 o
   1  23  -5    98.46   108.29     5.69 o
   2  23   5   115.77   128.01     3.97 o
   2  23  -5   116.19   124.45     8.96 o
   3  23   5   311.19   297.25     6.28 o
   3  23  -5   311.35   312.29    11.04 o
   4  23   5   567.68   552.11     7.55 o
   4  23  -5   568.58   572.91    11.57 o
   5  23   5   165.26   177.36     4.89 o
   5  23  -5   164.85   183.90     6.86 o
   6  23   5    90.43    91.67     3.42 o
   6  23  -5    89.95    93.84     5.25 o
   7  23   5     2.35     1.52     1.04 <
   7  23  -5     2.37     4.46     1.77 <
   8  23   5     6.77     9.49     1.67 o
   8  23  -5     6.77     9.51     2.02 o
   1  24   5   506.60   542.44     8.45 o
   1  24  -5   507.20   567.65    12.35 o
   2  24   5   267.61   264.05     5.50 o
   2  24  -5   267.72   259.21    12.96 o
   3  24   5   157.51   155.33     4.80 o
   3  24  -5   157.95   160.47     7.87 o
   4  24   5    92.36    83.20     2.87 o
   4  24  -5    92.48    83.69     4.58 o
   5  24   5  1365.12  1311.94    12.84 o
   5  24  -5  1365.45  1410.18    18.53 o
   6  24   5   552.12   526.18     7.90 o
   6  24  -5   553.69   547.16    12.23 o
   7  24   5   112.13   130.65     3.48 o
   7  24  -5   112.10   142.52     5.79 o
   8  24   5   141.38   123.99     4.58 o
   8  24  -5   141.43   136.10     5.88 o
   0  25   5    22.11    26.61     3.04 o
   0  25  -5    21.92    22.52     3.50 o
   1  25   5    22.59    31.27     2.56 o
   1  25  -5    22.63    29.20     2.90 o
   2  25   5   132.20   132.78     3.87 o
   2  25  -5   131.76   128.97     8.15 o
   3  25   5  1043.37  1003.13    11.86 o
   3  25  -5  1045.43  1018.02    20.12 o
   4  25   5   270.77   238.02     5.01 o
   4  25  -5   271.15   258.21     8.85 o
   5  25   5   305.48   275.35     5.68 o
   5  25  -5   304.06   296.76     8.58 o
   6  25   5    40.39    47.47     2.60 o
   6  25  -5    40.35    48.30     3.54 o
   7  25   5    30.97    28.12     2.02 o
   7  25  -5    30.97    30.50     2.78 o
   8  25   5    19.76    14.91     1.78 o
   8  25  -5    19.68    19.54     2.30 o
   1  26   5   261.57   222.26     5.68 o
   1  26  -5   261.32   232.87     7.34 o
   2  26   5   473.71   482.22     7.28 o
   2  26  -5   475.23   486.14    14.80 o
   3  26   5   645.50   627.19     8.01 o
   3  26  -5   643.69   656.94    13.87 o
   4  26   5   201.07   216.62     4.95 o
   4  26  -5   201.57   227.41     8.32 o
   5  26   5    82.64    73.97     2.98 o
   5  26  -5    83.16    83.66     4.35 o
   6  26   5   266.33   285.58     5.82 o
   6  26  -5   268.58   294.90     8.06 o
   7  26   5    95.10   101.93     3.71 o
   7  26  -5    95.15   104.10     4.72 o
   8  26   5    26.12    27.98     2.26 o
   8  26  -5    26.65    33.99     3.58 o
   0  27   5    68.37    72.41     5.76 o
   0  27  -5    68.67    68.09     6.04 o
   1  27   5     0.85     3.90     1.52 <
   1  27  -5     0.83     2.42     1.77 <
   2  27   5    22.88    19.59     1.65 o
   2  27  -5    22.76    26.42     4.05 o
   3  27   5   281.12   308.61     5.93 o
   3  27  -5   282.42   327.36    10.28 o
   4  27   5   277.45   245.70     5.27 o
   4  27  -5   277.79   266.93     8.32 o
   5  27   5   377.25   332.62     5.81 o
   5  27  -5   375.42   357.57     8.69 o
   6  27   5    57.50    56.27     2.63 o
   6  27  -5    57.07    60.87     3.46 o
   7  27   5   118.61   110.75     3.69 o
   7  27  -5   118.62   114.83     5.43 o
   8  27   5     6.40     3.05     1.52 <
   8  27  -5     6.29     6.94     1.72 o
   1  28   5   464.04   469.42     9.07 o
   1  28  -5   464.29   474.88    11.85 o
   2  28   5   640.98   601.63     8.62 o
   2  28  -5   645.40   646.00    14.61 o
   3  28   5   553.56   489.79     7.40 o
   3  28  -5   553.75   526.88    12.19 o
   4  28   5   231.07   229.74     4.95 o
   4  28  -5   228.40   252.04     7.46 o
   5  28   5    46.98    41.97     2.28 o
   5  28  -5    47.22    47.34     3.27 o
   6  28   5   271.84   261.88     5.10 o
   6  28  -5   272.15   266.86     6.77 o
   7  28   5    32.87    36.92     2.17 o
   7  28  -5    33.47    35.82     2.99 o
   8  28   5   155.52   163.47     9.49 o
   8  28  -5   155.93   181.43    10.17 o
   0  29   5   324.50   328.18     9.85 o
   0  29  -5   324.79   339.42    11.41 o
   1  29   5   186.39   181.99     4.95 o
   1  29  -5   186.06   185.80     6.57 o
   2  29   5   138.45   150.77     4.17 o
   2  29  -5   137.94   155.95     7.43 o
   3  29   5    98.31   102.24     3.69 o
   3  29  -5    98.69   106.16     5.16 o
   4  29   5   862.85   832.74     9.62 o
   4  29  -5   860.20   884.84    13.20 o
   5  29   5    47.89    38.39     2.04 o
   5  29  -5    48.02    44.09     3.09 o
   6  29   5    39.54    39.58     2.06 o
   6  29  -5    40.07    41.25     2.61 o
   7  29   5    21.97    22.65     1.80 o
   7  29  -5    21.91    23.80     2.43 o
   1  30   5    53.31    46.59     2.47 o
   1  30  -5    53.42    46.51     3.41 o
   2  30   5    98.05   115.98     3.79 o
   2  30  -5    98.56   119.49     6.59 o
   3  30   5   482.99   483.57     7.66 o
   3  30  -5   482.26   504.82    10.98 o
   4  30   5   399.24   359.41     6.49 o
   4  30  -5   400.94   374.16     8.56 o
   5  30   5   218.23   219.94     4.71 o
   5  30  -5   219.23   226.50     6.38 o
   6  30   5    10.75    22.40     2.04 o
   6  30  -5    10.02    20.16     1.82 o
   7  30   5    17.55    22.27     2.12 o
   7  30  -5    17.57    22.55     2.27 o
   0  31   5   218.24   213.60     8.02 o
   0  31  -5   216.73   226.89     8.22 o
   1  31   5   144.38   148.31     4.36 o
   1  31  -5   144.91   152.12     5.95 o
   2  31   5   374.20   364.00     6.60 o
   2  31  -5   374.86   378.86    10.40 o
   3  31   5   305.86   291.03     5.95 o
   3  31  -5   304.96   312.66     8.68 o
   4  31   5   318.36   311.77     6.24 o
   4  31  -5   317.80   313.24     7.34 o
   5  31   5    67.37    68.92     2.79 o
   5  31  -5    67.25    67.97     3.55 o
   6  31   5    18.93    16.30     1.72 o
   6  31  -5    18.94    16.84     1.92 o
   7  31   5    15.01    11.52     1.79 o
   7  31  -5    15.24    10.99     1.56 o
   1  32   5   155.29   160.26     4.55 o
   1  32  -5   155.87   163.70     6.12 o
   2  32   5   338.43   327.29     6.23 o
   2  32  -5   337.45   346.46     9.92 o
   3  32   5     8.63    11.62     1.50 o
   3  32  -5     8.41    15.53     2.08 o
   4  32   5   462.57   459.51     7.40 o
   4  32  -5   466.04   486.21     8.46 o
   5  32   5   432.43   408.94     6.34 o
   5  32  -5   430.95   424.95     7.87 o
   6  32   5   237.77   243.75     6.14 o
   6  32  -5   236.18   260.51     8.05 o
   7  32   5   102.52   119.71     4.70 o
   7  32  -5   102.93   125.60     4.47 o
   0  33   5    52.46    43.34     3.77 o
   0  33  -5    52.74    43.38     3.74 o
   1  33   5   210.81   220.45     5.07 o
   1  33  -5   210.68   234.11     7.33 o
   2  33   5   151.03   158.09     4.55 o
   2  33  -5   151.51   157.32     6.70 o
   3  33   5   113.81   118.06     3.91 o
   3  33  -5   113.03   127.70     4.55 o
   4  33   5     0.51     3.21     1.26 <
   4  33  -5     0.48     2.39     1.18 <
   5  33   5   184.56   180.42     4.11 o
   5  33  -5   185.75   184.45     5.06 o
   6  33   5    61.83    61.21     3.03 o
   6  33  -5    62.02    62.25     3.84 o
   7  33   5   106.22    99.95     3.98 o
   7  33  -5   105.81   111.07     6.15 o
   1  34   5    61.78    65.96     3.06 o
   1  34  -5    61.05    66.46     3.98 o
   2  34   5   135.25    96.63     3.52 o
   2  34  -5   135.13   104.00     5.05 o
   3  34   5   450.64   447.05     7.33 o
   3  34  -5   451.70   463.93     8.41 o
   4  34   5    41.93    35.16     2.05 o
   4  34  -5    41.43    37.51     2.36 o
   5  34   5    87.07    79.33     2.76 o
   5  34  -5    86.37    83.78     3.34 o
   6  34   5    96.63    87.52     3.34 o
   6  34  -5    97.05   100.97     4.84 o
   0  35   5   452.72   471.96    10.01 o
   0  35  -5   452.82   474.13    11.72 o
   1  35   5     6.74     9.96     1.55 o
   1  35  -5     6.67    10.71     1.89 o
   2  35   5    81.82    79.00     3.24 o
   2  35  -5    81.97    79.35     4.38 o
   3  35   5     2.97     4.19     1.23 o
   3  35  -5     3.11     5.42     1.51 o
   4  35   5   169.21   174.37     4.24 o
   4  35  -5   170.01   184.23     5.01 o
   5  35   5    38.92    35.20     2.21 o
   5  35  -5    38.61    36.61     2.41 o
   6  35   5    23.73    20.24     1.64 o
   6  35  -5    23.46    22.43     2.31 o
   1  36   5   378.97   381.69     7.33 o
   1  36  -5   379.22   384.44     8.47 o
   2  36   5   111.93   113.58     3.56 o
   2  36  -5   112.35   123.67     5.30 o
   3  36   5   449.39   443.60     7.20 o
   3  36  -5   448.91   461.23     8.07 o
   4  36   5     1.38     3.40     1.03 o
   4  36  -5     1.34     2.55     1.11 <
   5  36   5    43.09    41.32     2.62 o
   5  36  -5    43.85    45.40     3.68 o
   6  36   5   176.51   165.77     5.03 o
   6  36  -5   177.27   175.89     6.69 o
   0  37   5    67.03    57.19     5.14 o
   0  37  -5    66.49    63.95     4.79 o
   1  37   5   648.29   679.11    10.02 o
   1  37  -5   647.68   690.61    10.48 o
   2  37   5    71.88    73.09     2.81 o
   2  37  -5    72.36    77.65     3.65 o
   3  37   5    88.35    88.77     3.10 o
   3  37  -5    88.68    92.80     3.45 o
   4  37   5    93.80    95.38     3.03 o
   4  37  -5    93.06   100.20     3.49 o
   5  37   5     7.56     8.27     1.34 o
   5  37  -5     7.58     8.68     2.03 o
   6  37   5    90.70    87.33     3.36 o
   6  37  -5    90.13    95.56     4.56 o
   1  38   5   193.08   186.72     4.77 o
   1  38  -5   193.32   189.35     5.42 o
   2  38   5    37.53    36.16     2.00 o
   2  38  -5    37.93    35.72     2.49 o
   3  38   5    54.78    51.26     2.14 o
   3  38  -5    54.85    54.63     2.62 o
   4  38   5    10.48    10.42     1.16 o
   4  38  -5    10.38    12.43     1.56 o
   5  38   5   320.98   332.44     6.39 o
   5  38  -5   323.31   365.22     9.07 o
   6  38   5    84.32    90.69     7.11 o
   6  38  -5    84.12    94.58     7.28 o
   0  39   5   305.92   315.52     9.94 o
   0  39  -5   307.31   310.85    10.34 o
   1  39   5    41.27    41.32     2.70 o
   1  39  -5    41.10    41.35     2.41 o
   2  39   5    91.74    84.52     2.94 o
   2  39  -5    91.94    87.12     3.26 o
   3  39   5    49.08    42.76     2.02 o
   3  39  -5    48.24    44.22     2.30 o
   4  39   5   164.05   152.11     4.17 o
   4  39  -5   163.66   167.45     6.86 o
   5  39   5    65.05    67.38     2.72 o
   5  39  -5    64.30    73.59     4.51 o
   1  40   5   226.15   237.70     6.16 o
   1  40  -5   226.99   229.71     5.30 o
   2  40   5   131.76   132.27     3.66 o
   2  40  -5   132.20   133.63     3.92 o
   3  40   5   247.38   266.58     5.36 o
   3  40  -5   246.95   279.84     5.88 o
   4  40   5   156.98   162.01     4.34 o
   4  40  -5   157.17   177.00     6.66 o
   5  40   5   101.16    91.00     3.93 o
   5  40  -5   100.96    92.76     4.02 o
   0  41   5   155.60   149.15     7.13 o
   0  41  -5   156.28   148.43     6.72 o
   1  41   5    38.54    40.55     2.45 o
   1  41  -5    38.72    38.83     2.31 o
   2  41   5   363.69   376.57     6.45 o
   2  41  -5   362.79   389.10     6.31 o
   3  41   5   193.74   182.71     5.64 o
   3  41  -5   192.04   190.08     6.36 o
   4  41   5    72.84    70.56     2.87 o
   4  41  -5    73.31    78.69     4.24 o
   5  41   5   121.67   129.62     6.11 o
   5  41  -5   122.21   146.40     6.42 o
   1  42   5     8.46     6.35     1.33 o
   1  42  -5     8.46     5.61     1.22 o
   2  42   5   240.61   220.69     5.49 o
   2  42  -5   240.12   238.21     6.13 o
   3  42   5    28.10    37.11     2.51 o
   3  42  -5    28.13    41.52     3.23 o
   4  42   5    94.32    92.49     3.68 o
   4  42  -5    94.75   104.44     4.55 o
   0  43   5    77.13    61.88     4.26 o
   0  43  -5    77.66    63.90     3.88 o
   1  43   5   200.80   212.62     5.71 o
   1  43  -5   201.15   209.50     6.00 o
   2  43   5   224.71   246.43     6.39 o
   2  43  -5   224.92   252.68     7.08 o
   3  43   5   103.08    92.53     3.87 o
   3  43  -5   103.25   102.12     4.16 o
   4  43   5     6.76     7.29     1.19 o
   4  43  -5     7.11     7.08     1.36 o
   1  44   5   127.33   116.72     3.75 o
   1  44  -5   127.72   117.76     4.75 o
   2  44   5     5.90     2.94     1.23 <
   2  44  -5     5.83     5.30     1.32 o
   3  44   5   168.90   144.54     5.08 o
   3  44  -5   169.08   169.00     6.46 o
   0  45   5    87.72    86.23     4.44 o
   0  45  -5    88.39    90.14     4.93 o
   1  45   5   118.19   120.60     3.83 o
   1  45  -5   118.17   122.08     4.52 o
   2  45   5    58.41    60.33     2.72 o
   2  45  -5    58.32    65.53     3.15 o
   3  45   5    14.28     8.68     1.17 o
   3  45  -5    14.76     9.42     1.53 o
   1  46   5    49.96    43.76     2.13 o
   1  46  -5    50.05    51.39     3.10 o
   2  46   5   136.51   137.50     4.73 o
   2  46  -5   135.50   157.37     5.87 o
   0  47   5   230.40   215.28     8.69 o
   0  47  -5   230.38   232.23     9.01 o
   1  47   5     5.52     4.37     0.97 o
   1  47  -5     5.56     5.53     1.21 o
   0   0   6  4557.88  5570.78    76.39 o
   0   0  -6  4555.47  5438.86   146.04 o
   2   0   6   308.19   439.53    19.65 o
   2   0  -6   305.53   424.93    21.61 o
   4   0   6   101.68   117.43     5.95 o
   4   0  -6   101.96   126.38    10.67 o
   6   0   6  2098.57  2180.62    26.35 o
   6   0  -6  2099.63  2217.52    40.26 o
   8   0   6  1279.04  1212.14    15.02 o
   8   0  -6  1278.13  1246.84    21.64 o
   1   1   6    35.28    36.39     4.34 o
   1   1  -6    35.07    29.23     4.38 o
   2   1   6   240.21   224.50     9.95 o
   2   1  -6   238.75   221.01    10.98 o
   3   1   6    31.89    31.71     3.51 o
   3   1  -6    31.95    34.25     4.20 o
   4   1   6   238.00   241.07     6.17 o
   4   1  -6   237.41   270.14    10.87 o
   5   1   6    92.36   101.47     4.24 o
   5   1  -6    92.05    88.10     7.24 o
   6   1   6   442.02   494.18    10.39 o
   6   1  -6   441.80   592.98    22.70 o
   7   1   6    28.11    34.15     2.28 o
   7   1  -6    28.00    35.26     3.17 o
   8   1   6    70.77   569.56     9.72 o
   8   1  -6    70.84   531.12    18.39 o
   9   1   6   101.59   157.49     5.40 o
   9   1  -6   101.77   189.30     8.43 o
   0   2   6   879.54   996.02    26.26 o
   0   2  -6   879.12  1020.57    44.47 o
   1   2   6   923.75  1030.81    21.26 o
   1   2  -6   917.23  1048.48    28.44 o
   2   2   6   680.51   655.85    17.07 o
   2   2  -6   681.90   659.16    22.13 o
   3   2   6     6.11     4.79     2.51 <
   3   2  -6     6.36     6.37     2.72 <
   4   2   6  1269.70  1263.33    14.34 o
   4   2  -6  1266.76  1380.33    28.41 o
   5   2   6  1291.46  1294.98    13.63 o
   5   2  -6  1290.69  1321.22    24.59 o
   6   2   6   209.38   282.41     7.01 o
   6   2  -6   211.01   205.79     8.93 o
   7   2   6    10.34    36.86     2.98 o
   7   2  -6    10.22    13.62     2.63 o
   8   2   6   606.53   620.52     8.23 o
   8   2  -6   608.49   583.30     9.57 o
   9   2   6   502.80   493.01     8.95 o
   9   2  -6   502.95   534.15    13.33 o
   1   3   6    50.14    42.60     4.77 o
   1   3  -6    49.84    42.39     6.22 o
   2   3   6   137.57   119.25     7.30 o
   2   3  -6   137.34   117.26     8.46 o
   3   3   6   446.38   435.61    14.00 o
   3   3  -6   446.25   458.15    16.15 o
   4   3   6   471.99   460.02     8.01 o
   4   3  -6   471.15   478.02    15.79 o
   5   3   6   895.10   867.36    12.10 o
   5   3  -6   893.86   843.56    18.51 o
   6   3   6   174.24   229.43     6.29 o
   6   3  -6   174.52   196.40     9.03 o
   7   3   6   122.60   131.31     4.39 o
   7   3  -6   122.51   120.86     5.42 o
   8   3   6   224.13   437.09     9.22 o
   8   3  -6   224.16   315.87    10.01 o
   9   3   6    94.01   172.66     5.52 o
   9   3  -6    93.85   205.66     8.79 o
   0   4   6    35.83    43.59     5.86 o
   0   4  -6    35.60    43.79     7.80 o
   1   4   6    30.15    17.25     3.29 o
   1   4  -6    29.75    13.20     3.60 o
   2   4   6   445.45   476.14    15.35 o
   2   4  -6   447.23   475.42    16.96 o
   3   4   6   331.79   335.02    12.37 o
   3   4  -6   331.72   343.03    14.14 o
   4   4   6   706.72   665.67    10.02 o
   4   4  -6   703.26   673.30    17.89 o
   5   4   6   804.58   826.13    11.86 o
   5   4  -6   801.38   824.43    16.49 o
   6   4   6   363.19   317.46     6.96 o
   6   4  -6   363.17   326.39     9.00 o
   7   4   6   139.03   133.78     4.20 o
   7   4  -6   138.26   130.68     5.56 o
   8   4   6   245.15   293.81     5.48 o
   8   4  -6   244.93   259.52     6.42 o
   9   4   6    24.31    38.58     2.75 o
   9   4  -6    24.04    47.98     4.60 o
   1   5   6    29.21    37.13     4.26 o
   1   5  -6    29.23    35.75     5.26 o
   2   5   6   143.60   128.87     8.04 o
   2   5  -6   143.40   138.98    10.17 o
   3   5   6   405.07   367.91    12.06 o
   3   5  -6   404.78   386.27    14.16 o
   4   5   6   587.90   526.74     9.32 o
   4   5  -6   588.08   545.12    16.14 o
   5   5   6  1013.05   971.51    11.45 o
   5   5  -6  1012.91   970.21    20.11 o
   6   5   6   261.02   342.18     7.41 o
   6   5  -6   260.42   283.48     8.61 o
   7   5   6     5.46    21.66     2.72 o
   7   5  -6     5.49    10.52     2.51 o
   8   5   6    53.01   101.10     3.74 o
   8   5  -6    52.99    70.94     3.89 o
   9   5   6    72.09    70.84     3.36 o
   9   5  -6    72.03    78.80     5.21 o
   0   6   6  2074.59  2322.91    34.85 o
   0   6  -6  2082.34  2350.31    95.53 o
   1   6   6   904.97  1041.26    21.92 o
   1   6  -6   907.76  1069.71    26.72 o
   2   6   6   472.89   498.66    16.61 o
   2   6  -6   473.15   524.24    19.89 o
   3   6   6   993.13   938.04    13.45 o
   3   6  -6   988.86  1006.18    23.08 o
   4   6   6    20.88    32.80     2.65 o
   4   6  -6    20.56    29.34     4.03 o
   5   6   6  1237.41  1324.63    13.83 o
   5   6  -6  1235.37  1281.25    23.03 o
   6   6   6   831.52   871.58    11.39 o
   6   6  -6   829.74   833.54    14.21 o
   7   6   6    47.55    56.27     2.89 o
   7   6  -6    47.11    50.32     3.53 o
   8   6   6   105.00   148.50     4.38 o
   8   6  -6   105.27   128.09     4.51 o
   9   6   6    32.00    42.10     3.05 o
   9   6  -6    32.24    47.44     4.13 o
   1   7   6    49.49    69.61     5.46 o
   1   7  -6    49.49    71.16     6.69 o
   2   7   6    27.50    28.66     3.68 o
   2   7  -6    27.77    23.25     4.37 o
   3   7   6   288.99   281.17     6.75 o
   3   7  -6   288.97   298.71    12.62 o
   4   7   6   752.63   688.80    10.61 o
   4   7  -6   749.05   717.44    17.64 o
   5   7   6   383.86   384.22     6.95 o
   5   7  -6   383.95   386.24    11.00 o
   6   7   6   288.18   282.73     7.86 o
   6   7  -6   288.70   260.11     8.73 o
   7   7   6    28.95    98.13     5.32 o
   7   7  -6    28.93    37.01     3.99 o
   8   7   6    94.38   139.08     6.18 o
   8   7  -6    94.38   109.38     5.90 o
   9   7   6    36.76    47.48     3.29 o
   9   7  -6    36.67    57.97     4.52 o
   0   8   6  2593.06  3046.28    52.93 o
   0   8  -6  2592.63  3079.01   115.27 o
   1   8   6  1121.00  1205.49    23.97 o
   1   8  -6  1112.19  1262.72    33.01 o
   2   8   6  1254.16  1308.46    23.06 o
   2   8  -6  1256.78  1289.37    29.02 o
   3   8   6   230.87   219.59     5.77 o
   3   8  -6   229.57   220.68    11.01 o
   4   8   6   873.74   833.10    11.17 o
   4   8  -6   873.21   853.73    20.00 o
   5   8   6   364.44   353.35     6.30 o
   5   8  -6   364.40   334.61    10.81 o
   6   8   6    71.33    77.60     3.71 o
   6   8  -6    70.80    72.20     4.51 o
   7   8   6   680.01   666.86     8.89 o
   7   8  -6   677.78   682.48    12.19 o
   8   8   6   558.58   560.90     8.65 o
   8   8  -6   556.47   561.22     9.78 o
   9   8   6    94.63    77.48     3.94 o
   9   8  -6    94.15    87.51     5.18 o
   1   9   6    36.42    38.24     4.21 o
   1   9  -6    36.33    40.70     6.25 o
   2   9   6    20.90    25.30     3.58 o
   2   9  -6    21.32    31.23     4.84 o
   3   9   6    63.20    57.98     2.95 o
   3   9  -6    62.47    59.47     5.89 o
   4   9   6   945.45   869.11    11.53 o
   4   9  -6   942.05   902.86    20.77 o
   5   9   6   312.52   301.02     6.05 o
   5   9  -6   310.64   301.15     8.86 o
   6   9   6    15.16    41.80     4.96 o
   6   9  -6    15.38    28.36     3.67 o
   7   9   6    29.19    92.87     4.80 o
   7   9  -6    28.94    40.83     4.83 o
   8   9   6    80.22   115.88     5.04 o
   8   9  -6    80.08    80.34     4.28 o
   9   9   6    38.16    45.22     5.94 o
   9   9  -6    38.17    72.47     5.36 o
   0  10   6  1374.10  1365.86    35.79 o
   0  10  -6  1373.92  1346.58    80.29 o
   1  10   6   365.80   371.58    12.67 o
   1  10  -6   364.48   385.80    18.66 o
   2  10   6   887.62   958.80    19.43 o
   2  10  -6   889.51   991.81    25.96 o
   3  10   6    40.28    37.07     2.24 o
   3  10  -6    39.68    35.88     4.49 o
   4  10   6   538.97   531.66     8.82 o
   4  10  -6   537.95   551.08    13.60 o
   5  10   6    17.66    26.52     2.18 o
   5  10  -6    18.02    24.71     2.93 o
   6  10   6  1220.96  1162.68    12.65 o
   6  10  -6  1223.50  1177.46    18.21 o
   7  10   6   420.29   403.65     7.22 o
   7  10  -6   417.32   414.90    10.27 o
   8  10   6   207.92   210.69     5.23 o
   8  10  -6   207.41   192.24     6.19 o
   9  10   6   432.80   458.69    16.47 o
   9  10  -6   432.01   460.02    11.19 o
   1  11   6    55.56    76.76     6.31 o
   1  11  -6    55.33    66.27     7.39 o
   2  11   6    37.53    43.74     4.33 o
   2  11  -6    37.80    42.02     5.71 o
   3  11   6   338.46   339.21     6.81 o
   3  11  -6   336.71   361.82    14.49 o
   4  11   6    52.81    56.78     2.93 o
   4  11  -6    52.84    59.80     4.56 o
   5  11   6    68.13    61.91     2.81 o
   5  11  -6    67.81    60.68     4.03 o
   6  11   6   131.76   156.69     6.11 o
   6  11  -6   131.68   143.13     6.36 o
   7  11   6    61.49   112.25     4.54 o
   7  11  -6    61.09    87.08     5.87 o
   8  11   6   194.10   201.76     5.05 o
   8  11  -6   193.91   188.27     7.10 o
   9  11   6    59.86    66.19     6.61 o
   9  11  -6    59.94    70.92     4.62 o
   0  12   6  5707.94  6096.16    69.94 o
   0  12  -6  5717.41  5934.14    97.46 o
   1  12   6   169.96   185.04    10.59 o
   1  12  -6   168.71   193.19    12.51 o
   2  12   6    59.07    67.91     4.16 o
   2  12  -6    59.67    75.11     6.94 o
   3  12   6   169.88   150.32     4.65 o
   3  12  -6   169.72   151.05     9.53 o
   4  12   6    84.12    91.07     3.58 o
   4  12  -6    84.96    94.22     5.97 o
   5  12   6    78.31    79.43     3.16 o
   5  12  -6    78.62    78.73     4.68 o
   6  12   6   629.88   572.06     8.80 o
   6  12  -6   627.28   567.87    12.24 o
   7  12   6   829.17   804.95    10.88 o
   7  12  -6   829.25   793.93    15.45 o
   8  12   6   112.80   116.76     4.44 o
   8  12  -6   113.46   108.04     5.34 o
   9  12   6   273.87   278.42     9.09 o
   9  12  -6   273.24   275.60    12.10 o
   1  13   6   101.63   100.12     7.96 o
   1  13  -6   101.41   109.08     9.82 o
   2  13   6    40.24    41.95     2.80 o
   2  13  -6    39.90    50.52     6.63 o
   3  13   6   290.60   278.48     6.12 o
   3  13  -6   289.73   295.41    12.02 o
   4  13   6   386.75   351.56     6.80 o
   4  13  -6   386.58   353.46    11.06 o
   5  13   6   175.54   145.23     4.10 o
   5  13  -6   176.34   150.43     6.34 o
   6  13   6   252.68   260.05     6.42 o
   6  13  -6   251.32   254.49     8.26 o
   7  13   6    15.24    28.71     2.89 o
   7  13  -6    15.15    24.35     3.23 o
   8  13   6    14.27    18.07     2.15 o
   8  13  -6    14.09    15.95     2.94 o
   9  13   6   113.96    84.11     7.26 o
   9  13  -6   114.03   114.37     7.80 o
   0  14   6  2016.09  2116.93    42.39 o
   0  14  -6  2015.54  2120.25    48.69 o
   1  14   6  1501.80  1640.28    34.74 o
   1  14  -6  1501.95  1622.32    37.26 o
   2  14   6   137.54   114.33     4.63 o
   2  14  -6   137.70   109.74     9.39 o
   3  14   6   347.18   318.92     6.32 o
   3  14  -6   346.39   320.67    12.50 o
   4  14   6   641.66   650.44     9.66 o
   4  14  -6   645.42   686.30    15.66 o
   5  14   6   245.81   230.43     5.36 o
   5  14  -6   245.53   225.42     7.71 o
   6  14   6     9.62     7.65     1.77 o
   6  14  -6     9.60     7.37     1.77 o
   7  14   6    40.08    29.11     2.41 o
   7  14  -6    39.61    33.01     3.12 o
   8  14   6    75.12    72.84     3.65 o
   8  14  -6    75.29    82.33     5.11 o
   1  15   6     5.63    10.53     2.48 o
   1  15  -6     5.65     9.17     4.39 <
   2  15   6    20.87    28.65     2.13 o
   2  15  -6    20.79    26.28     4.23 o
   3  15   6   347.34   397.20     7.43 o
   3  15  -6   346.98   391.24    12.60 o
   4  15   6   514.42   479.64     8.32 o
   4  15  -6   514.64   480.44    14.27 o
   5  15   6   422.44   413.83     6.85 o
   5  15  -6   421.70   422.05    10.45 o
   6  15   6   138.80   141.25     4.96 o
   6  15  -6   137.93   150.15     5.56 o
   7  15   6    11.55    10.89     2.09 o
   7  15  -6    11.51     9.17     2.26 o
   8  15   6    26.89    34.49     2.68 o
   8  15  -6    26.96    35.03     3.66 o
   0  16   6  2497.59  2625.09    30.87 o
   0  16  -6  2496.62  2669.39    50.82 o
   1  16   6   126.74   102.37     3.92 o
   1  16  -6   127.34   113.63     8.22 o
   2  16   6   541.70   553.94     9.22 o
   2  16  -6   541.23   576.76    18.70 o
   3  16   6   952.86   903.38    11.03 o
   3  16  -6   951.17   938.72    19.93 o
   4  16   6   698.17   715.39    10.55 o
   4  16  -6   701.35   721.93    17.67 o
   5  16   6   553.69   500.99     7.78 o
   5  16  -6   553.71   496.57    11.34 o
   6  16   6   230.49   201.57     5.78 o
   6  16  -6   229.29   210.51     6.55 o
   7  16   6   367.99   347.36     7.10 o
   7  16  -6   366.70   363.40     9.00 o
   8  16   6   251.07   239.48     5.20 o
   8  16  -6   249.09   254.90     8.54 o
   1  17   6   126.48   133.79     4.26 o
   1  17  -6   126.73   142.44     8.23 o
   2  17   6   128.59   125.24     4.32 o
   2  17  -6   128.92   126.32     8.96 o
   3  17   6   657.02   657.36     9.51 o
   3  17  -6   655.95   664.36    16.43 o
   4  17   6   251.28   223.20     5.22 o
   4  17  -6   251.71   238.98     8.97 o
   5  17   6   291.89   295.22     6.29 o
   5  17  -6   289.99   299.83    10.10 o
   6  17   6   183.53   178.68     5.83 o
   6  17  -6   184.11   174.92     5.93 o
   7  17   6     0.20     5.73     1.64 o
   7  17  -6     0.21     5.23     1.82 <
   8  17   6    60.57    57.49     2.59 o
   8  17  -6    60.70    61.48     3.70 o
   0  18   6   141.12   119.67     5.20 o
   0  18  -6   141.64   125.90    10.58 o
   1  18   6  1247.93  1196.48    12.85 o
   1  18  -6  1250.48  1262.87    24.45 o
   2  18   6   714.87   685.87    10.05 o
   2  18  -6   717.11   712.29    21.26 o
   3  18   6   215.91   234.56     5.72 o
   3  18  -6   216.35   225.89     9.58 o
   4  18   6    94.08    79.29     3.55 o
   4  18  -6    93.71    83.23     4.91 o
   5  18   6   528.17   483.59     8.30 o
   5  18  -6   529.10   514.06    11.69 o
   6  18   6   193.62   180.22     5.81 o
   6  18  -6   192.01   180.47     6.64 o
   7  18   6   159.20   175.93     5.23 o
   7  18  -6   160.35   170.12     6.02 o
   8  18   6   536.48   497.22     7.31 o
   8  18  -6   535.54   534.25     9.96 o
   1  19   6   113.87   111.47     3.96 o
   1  19  -6   114.32   119.87     7.71 o
   2  19   6   118.81   114.07     3.70 o
   2  19  -6   118.51   116.45     8.60 o
   3  19   6   888.70   856.73    11.76 o
   3  19  -6   887.82   884.84    19.27 o
   4  19   6   319.04   286.46     5.94 o
   4  19  -6   317.90   294.70     9.08 o
   5  19   6    72.73    69.41     3.53 o
   5  19  -6    72.73    66.72     4.40 o
   6  19   6    50.16    52.75     3.29 o
   6  19  -6    49.70    60.15     3.89 o
   7  19   6    58.92    47.30     2.37 o
   7  19  -6    59.25    46.25     3.69 o
   8  19   6    99.99    92.47     3.10 o
   8  19  -6   100.39    93.87     4.16 o
   0  20   6  2858.09  2723.81    29.00 o
   0  20  -6  2867.48  2810.99    51.45 o
   1  20   6    53.11    48.42     2.73 o
   1  20  -6    53.02    49.80     4.67 o
   2  20   6   567.91   557.77     8.19 o
   2  20  -6   564.92   579.27    19.61 o
   3  20   6  1303.51  1264.79    15.13 o
   3  20  -6  1307.05  1312.95    23.63 o
   4  20   6    70.98    70.60     3.22 o
   4  20  -6    70.69    71.47     4.58 o
   5  20   6   179.30   182.22     5.40 o
   5  20  -6   180.04   196.10     7.29 o
   6  20   6    33.90    27.46     2.43 o
   6  20  -6    34.11    24.19     2.54 o
   7  20   6    27.51    21.45     1.63 o
   7  20  -6    27.69    23.50     2.76 o
   8  20   6    76.30    62.30     3.11 o
   8  20  -6    76.04    62.05     3.27 o
   1  21   6   439.04   416.03     7.36 o
   1  21  -6   439.33   432.07    12.30 o
   2  21   6   409.10   402.25     7.44 o
   2  21  -6   408.74   405.85    16.60 o
   3  21   6   121.38   121.74     3.85 o
   3  21  -6   121.26   108.81     7.56 o
   4  21   6    53.18    40.57     2.53 o
   4  21  -6    53.01    41.78     3.64 o
   5  21   6    74.04    74.54     3.46 o
   5  21  -6    74.12    82.10     4.74 o
   6  21   6    32.20    35.72     2.45 o
   6  21  -6    31.46    37.14     3.01 o
   7  21   6    63.81    53.53     2.57 o
   7  21  -6    63.75    55.18     4.63 o
   8  21   6   107.57    92.81     4.60 o
   8  21  -6   107.46    94.37     3.81 o
   0  22   6   818.35   728.76    15.26 o
   0  22  -6   815.33   759.81    25.07 o
   1  22   6   157.33   177.80     5.01 o
   1  22  -6   155.85   192.01     7.74 o
   2  22   6  1727.87  1680.27    14.69 o
   2  22  -6  1730.15  1676.33    33.88 o
   3  22   6   557.57   544.16     7.91 o
   3  22  -6   557.76   563.03    14.39 o
   4  22   6    56.20    52.45     2.68 o
   4  22  -6    56.33    54.55     3.97 o
   5  22   6   488.15   467.22     7.47 o
   5  22  -6   489.45   484.39    11.16 o
   6  22   6   344.94   316.06     6.42 o
   6  22  -6   342.51   320.93     9.65 o
   7  22   6    58.19    68.57     2.94 o
   7  22  -6    58.76    75.93     4.53 o
   8  22   6   104.32    83.32     4.14 o
   8  22  -6   105.61    94.54     4.26 o
   1  23   6   368.42   341.17     7.11 o
   1  23  -6   368.58   363.02    10.62 o
   2  23   6   303.74   276.25     6.03 o
   2  23  -6   303.99   273.49    13.72 o
   3  23   6    28.07    27.39     2.04 o
   3  23  -6    28.18    26.44     3.54 o
   4  23   6    77.96    68.68     3.15 o
   4  23  -6    78.89    71.50     4.67 o
   5  23   6   207.31   194.44     5.22 o
   5  23  -6   206.15   205.34     6.13 o
   6  23   6    37.61    40.98     2.48 o
   6  23  -6    37.41    44.22     3.74 o
   7  23   6    40.83    34.10     2.09 o
   7  23  -6    40.74    38.11     3.27 o
   8  23   6    32.68    30.01     2.93 o
   8  23  -6    32.75    36.28     2.53 o
   0  24   6   922.71   958.89    15.98 o
   0  24  -6   919.30   977.83    29.08 o
   1  24   6   196.12   190.20     5.19 o
   1  24  -6   196.80   199.06     7.90 o
   2  24   6   390.99   395.91     6.41 o
   2  24  -6   392.02   416.67    15.23 o
   3  24   6    91.12    91.37     3.35 o
   3  24  -6    90.78    90.99     5.99 o
   4  24   6   325.60   281.72     6.39 o
   4  24  -6   326.51   291.77     9.03 o
   5  24   6    37.94    50.36     2.76 o
   5  24  -6    38.70    48.41     3.09 o
   6  24   6    79.99    73.92     3.09 o
   6  24  -6    80.31    82.66     4.43 o
   7  24   6   351.06   324.21     5.55 o
   7  24  -6   352.89   344.83     8.78 o
   1  25   6   297.36   277.66     5.82 o
   1  25  -6   296.74   292.09     9.38 o
   2  25   6   252.11   252.83     5.20 o
   2  25  -6   252.22   256.65     9.20 o
   3  25   6   266.75   236.98     5.30 o
   3  25  -6   267.38   241.27     9.52 o
   4  25   6   370.73   349.56     6.81 o
   4  25  -6   371.44   340.62     9.68 o
   5  25   6    30.32    30.38     2.16 o
   5  25  -6    29.69    34.06     2.92 o
   6  25   6    42.22    52.84     2.56 o
   6  25  -6    42.16    51.72     3.45 o
   7  25   6    38.38    40.32     1.87 o
   7  25  -6    38.16    41.23     3.11 o
   0  26   6  1405.29  1469.06    19.99 o
   0  26  -6  1410.05  1578.04    26.73 o
   1  26   6   692.16   684.60     8.65 o
   1  26  -6   692.85   735.96    14.97 o
   2  26   6   365.08   325.83     5.89 o
   2  26  -6   365.88   350.23    10.61 o
   3  26   6   237.65   225.83     5.18 o
   3  26  -6   239.05   234.51     8.03 o
   4  26   6   845.38   862.02    10.66 o
   4  26  -6   847.74   886.43    15.43 o
   5  26   6   221.17   228.55     5.40 o
   5  26  -6   221.60   235.10     6.61 o
   6  26   6    44.52    41.06     2.25 o
   6  26  -6    44.08    39.41     3.01 o
   7  26   6    43.82    42.62     1.82 o
   7  26  -6    43.77    44.83     3.06 o
   1  27   6     0.10     2.38     1.18 <
   1  27  -6     0.09     4.46     2.11 <
   2  27   6   178.97   191.24     4.91 o
   2  27  -6   178.54   199.88     8.09 o
   3  27   6   250.50   246.28     5.31 o
   3  27  -6   251.32   263.19     8.41 o
   4  27   6   269.12   264.04     5.95 o
   4  27  -6   268.71   282.81     8.64 o
   5  27   6     0.35     2.08     1.15 <
   5  27  -6     0.35     2.52     1.42 <
   6  27   6    69.20    67.45     2.69 o
   6  27  -6    69.17    69.96     3.62 o
   7  27   6     5.57     8.22     1.04 o
   7  27  -6     5.63     7.41     1.47 o
   0  28   6  1010.11  1030.32    16.97 o
   0  28  -6  1016.64  1110.96    22.73 o
   1  28   6   360.15   353.54     6.36 o
   1  28  -6   359.08   377.47    10.87 o
   2  28   6   422.80   384.41     6.88 o
   2  28  -6   423.17   408.80     9.46 o
   3  28   6   242.07   245.02     5.13 o
   3  28  -6   243.01   259.34     7.68 o
   4  28   6   725.64   704.13     9.44 o
   4  28  -6   727.50   724.53    14.67 o
   5  28   6    93.71    82.41     3.07 o
   5  28  -6    92.99    79.15     3.64 o
   6  28   6    33.77    36.44     2.01 o
   6  28  -6    33.67    39.05     3.03 o
   7  28   6   165.54   152.28     4.25 o
   7  28  -6   166.88   164.26     5.14 o
   1  29   6    79.11    81.51     3.13 o
   1  29  -6    78.91    92.19     5.56 o
   2  29   6   257.61   268.25     5.95 o
   2  29  -6   257.16   274.31     7.73 o
   3  29   6   705.57   668.53     8.34 o
   3  29  -6   705.48   692.92    13.31 o
   4  29   6   270.93   274.28     5.81 o
   4  29  -6   272.17   298.09     8.00 o
   5  29   6    83.01    88.92     3.10 o
   5  29  -6    83.12    88.58     3.76 o
   6  29   6    33.20    38.82     2.00 o
   6  29  -6    32.81    44.10     3.85 o
   7  29   6    11.64    12.64     2.30 o
   7  29  -6    11.48    11.28     1.45 o
   0  30   6  3048.32  3191.16    29.90 o
   0  30  -6  3050.78  3363.59    39.63 o
   1  30   6   343.16   331.43     6.19 o
   1  30  -6   342.29   356.07    10.47 o
   2  30   6    13.20    16.65     2.00 o
   2  30  -6    13.28    14.86     2.42 o
   3  30   6   312.97   286.76     5.73 o
   3  30  -6   313.02   305.50     7.63 o
   4  30   6   206.65   197.68     5.06 o
   4  30  -6   206.52   204.66     6.53 o
   5  30   6    49.50    44.22     2.16 o
   5  30  -6    49.34    43.78     2.49 o
   6  30   6    33.29    35.74     1.83 o
   6  30  -6    33.38    35.33     3.35 o
   7  30   6    83.72    74.36     4.55 o
   7  30  -6    83.88    90.31     7.16 o
   1  31   6   102.36   124.83     3.84 o
   1  31  -6   102.79   130.84     6.52 o
   2  31   6   725.02   724.72     9.73 o
   2  31  -6   724.92   762.09    13.94 o
   3  31   6   287.68   275.47     5.72 o
   3  31  -6   287.40   287.33     7.34 o
   4  31   6    31.35    32.91     2.23 o
   4  31  -6    31.61    36.61     2.94 o
   5  31   6    28.94    22.52     1.59 o
   5  31  -6    28.93    23.77     1.82 o
   6  31   6     0.33     1.13     0.75 <
   6  31  -6     0.35     2.68     1.67 <
   0  32   6    55.80    66.62     4.16 o
   0  32  -6    56.60    68.18     5.80 o
   1  32   6   151.00   148.78     4.27 o
   1  32  -6   151.59   157.88     7.01 o
   2  32   6  1468.77  1507.08    13.92 o
   2  32  -6  1469.78  1513.52    19.50 o
   3  32   6   100.86   111.34     3.65 o
   3  32  -6   100.58   110.79     4.58 o
   4  32   6    69.17    65.79     2.99 o
   4  32  -6    68.73    71.33     3.31 o
   5  32   6    75.28    85.47     2.84 o
   5  32  -6    75.36    90.68     3.24 o
   6  32   6     7.72     9.49     1.32 o
   6  32  -6     7.67    11.72     2.08 o
   1  33   6    98.00   109.46     4.21 o
   1  33  -6    98.50   110.29     5.71 o
   2  33   6   134.01   134.78     4.04 o
   2  33  -6   134.11   144.85     5.73 o
   3  33   6   583.50   590.83     7.98 o
   3  33  -6   585.31   597.32    10.76 o
   4  33   6   134.40   132.45     4.05 o
   4  33  -6   134.93   140.78     4.44 o
   5  33   6   116.63   108.44     3.24 o
   5  33  -6   115.07   115.36     5.50 o
   6  33   6    66.62    61.14     2.66 o
   6  33  -6    66.11    66.38     4.08 o
   0  34   6  1275.24  1291.31    17.01 o
   0  34  -6  1269.64  1323.39    23.97 o
   1  34   6   550.10   542.18     8.85 o
   1  34  -6   550.11   559.93    12.68 o
   2  34   6   158.55   147.53     4.07 o
   2  34  -6   157.72   150.22     5.19 o
   3  34   6    62.10    62.51     2.84 o
   3  34  -6    61.88    66.37     3.24 o
   4  34   6    37.99    36.53     2.04 o
   4  34  -6    37.78    32.66     2.20 o
   5  34   6    38.33    35.12     1.85 o
   5  34  -6    38.52    43.19     3.29 o
   6  34   6     2.98     5.08     1.19 o
   6  34  -6     3.03     1.79     0.89 <
   1  35   6   118.87   117.81     4.19 o
   1  35  -6   119.08   122.06     5.96 o
   2  35   6     1.77     3.29     1.30 <
   2  35  -6     1.80     4.79     1.42 o
   3  35   6   174.95   166.38     4.33 o
   3  35  -6   175.29   171.51     4.86 o
   4  35   6    25.78    25.15     1.61 o
   4  35  -6    26.26    28.67     2.01 o
   5  35   6    29.01    29.12     1.78 o
   5  35  -6    29.07    27.78     2.58 o
   6  35   6    99.53    87.22     7.06 o
   6  35  -6   100.17    94.81     5.03 o
   0  36   6    58.11    70.92     4.77 o
   0  36  -6    57.76    70.89     7.30 o
   1  36   6   449.77   415.76     6.78 o
   1  36  -6   449.92   418.38    10.51 o
   2  36   6   120.97   121.07     3.97 o
   2  36  -6   121.31   123.32     4.48 o
   3  36   6   152.97   151.89     4.05 o
   3  36  -6   153.68   152.38     4.45 o
   4  36   6   120.83   116.44     3.38 o
   4  36  -6   120.58   124.01     5.73 o
   5  36   6   121.99   108.16     3.74 o
   5  36  -6   121.08   112.42     4.67 o
   1  37   6    23.47    25.20     1.83 o
   1  37  -6    23.46    25.64     2.50 o
   2  37   6   113.04   111.85     3.56 o
   2  37  -6   113.18   113.72     3.68 o
   3  37   6   149.50   134.03     3.97 o
   3  37  -6   149.38   138.20     3.90 o
   4  37   6    41.65    42.78     2.12 o
   4  37  -6    41.83    44.96     3.40 o
   5  37   6    98.90    84.73     3.06 o
   5  37  -6    99.00    91.19     3.91 o
   0  38   6    78.29    80.32     4.69 o
   0  38  -6    76.99    91.91     6.18 o
   1  38   6   149.78   140.26     4.32 o
   1  38  -6   150.39   147.25     6.11 o
   2  38   6    89.80   110.28     3.28 o
   2  38  -6    89.10   109.77     3.49 o
   3  38   6    35.82    41.43     2.43 o
   3  38  -6    35.99    43.87     3.57 o
   4  38   6    11.84     8.27     1.09 o
   4  38  -6    11.74    10.69     1.90 o
   5  38   6    17.98    17.18     1.62 o
   5  38  -6    17.90    20.09     2.68 o
   1  39   6   258.94   241.82     5.75 o
   1  39  -6   258.95   262.19     7.20 o
   2  39   6   181.59   179.32     5.02 o
   2  39  -6   181.76   192.63     5.44 o
   3  39   6    66.40    77.84     3.70 o
   3  39  -6    65.98    84.49     4.60 o
   4  39   6    68.89    67.75     2.72 o
   4  39  -6    69.37    71.76     3.79 o
   0  40   6    29.68    33.39     3.26 o
   0  40  -6    28.85    35.36     3.69 o
   1  40   6   638.12   606.94     9.13 o
   1  40  -6   640.21   627.62    10.66 o
   2  40   6     3.11     3.39     1.24 <
   2  40  -6     3.35     3.25     1.43 <
   3  40   6    76.47    74.25     3.40 o
   3  40  -6    76.67    77.82     4.20 o
   4  40   6     4.41     4.33     0.79 o
   4  40  -6     4.36     6.90     1.81 o
   1  41   6     5.50     4.73     1.12 o
   1  41  -6     5.53     2.29     1.84 <
   2  41   6   135.50   151.18     5.30 o
   2  41  -6   135.68   156.66     5.14 o
   3  41   6   131.86   120.64     3.91 o
   3  41  -6   132.10   127.36     4.95 o
   4  41   6   194.98   204.37     6.06 o
   4  41  -6   195.12   212.63     6.39 o
   0  42   6   540.83   472.16    10.46 o
   1  42   6    68.75    73.16     2.73 o
   1  42  -6    68.13    83.95     4.35 o
   2  42   6    30.91    26.05     2.27 o
   2  42  -6    30.38    28.38     2.80 o
   3  42   6    99.05    86.90     3.04 o
   3  42  -6    98.57   101.84     4.95 o
   1  43   6    95.06    97.78     3.04 o
   1  43  -6    95.17   105.79     4.49 o
   2  43   6   169.76   168.24     4.86 o
   2  43  -6   170.18   180.57     6.61 o
   3  43   6   331.91   300.45     6.33 o
   3  43  -6   331.23   335.83     8.01 o
   0  44   6   203.68   203.59     6.79 o
   0  44  -6   202.53   224.08     7.15 o
   1  44   6   226.37   224.13     4.89 o
   1  44  -6   226.99   241.02     7.24 o
   2  44   6    14.48    15.61     1.64 o
   2  44  -6    14.47    16.02     2.33 o
   1  45   6     4.56     6.96     1.36 o
   1  45  -6     4.56     7.21     1.74 o
   2   0   7  1217.08  1162.74    15.25 o
   2   0  -7  1213.94  1255.90    45.43 o
   4   0   7   336.28   356.98    10.35 o
   4   0  -7   335.68   358.70    17.06 o
   6   0   7  2263.44  2248.60    26.14 o
   6   0  -7  2261.80  2242.00    38.61 o
   8   0   7   275.59   294.85     7.90 o
   8   0  -7   275.85   284.53    15.38 o
   0   1   7     2.74     4.21     2.33 <
   0   1  -7     2.72    -9.11     5.25 <
   1   1   7     6.04     8.17     1.74 o
   1   1  -7     5.99     5.10     4.11 <
   2   1   7   418.35   387.86     7.04 o
   2   1  -7   416.97   419.46    16.46 o
   3   1   7     3.91    -0.55     1.48 <
   3   1  -7     3.85     2.78     1.73 <
   4   1   7  1268.43  1119.87    14.86 o
   4   1  -7  1266.53  1179.08    22.06 o
   5   1   7    22.80    29.44     2.95 o
   5   1  -7    22.79    16.70     3.04 o
   6   1   7   184.04  1227.35    23.66 o
   6   1  -7   184.69   237.22    18.99 o
   7   1   7   152.06   953.95    18.29 o
   7   1  -7   151.90   228.07    12.20 o
   8   1   7    10.13   136.65     5.26 o
   1   2   7   151.01   151.75     5.15 o
   1   2  -7   149.90   152.77    15.47 o
   2   2   7   243.39   245.17     5.88 o
   2   2  -7   242.73   260.49    13.12 o
   3   2   7    19.01    15.76     1.48 o
   3   2  -7    19.30    18.96     3.85 o
   4   2   7   156.57   152.05     5.65 o
   4   2  -7   155.55   146.19     8.26 o
   5   2   7   355.39   364.89     6.14 o
   5   2  -7   355.32   387.63    11.64 o
   6   2   7   352.33   398.99     8.40 o
   6   2  -7   353.53   391.13    10.32 o
   7   2   7  2200.74  2176.94    17.40 o
   7   2  -7  2204.07  2208.08    20.49 o
   8   2   7   153.61   150.66     4.34 o
   8   2  -7   154.14   146.39     7.91 o
   0   3   7     7.36     6.61     3.18 <
   0   3  -7     7.35    15.26     6.52 <
   1   3   7    12.75    11.12     1.53 o
   1   3  -7    12.74    12.13     4.40 <
   2   3   7   117.08   106.09     3.58 o
   2   3  -7   117.02   117.82     8.40 o
   3   3   7    21.08    19.72     1.56 o
   3   3  -7    21.32    23.97     4.44 o
   4   3   7   560.24   522.29     7.87 o
   4   3  -7   559.76   554.82    15.86 o
   5   3   7   189.36   281.26     6.95 o
   5   3  -7   188.99   190.45     7.46 o
   6   3   7    23.90    42.02     4.90 o
   6   3  -7    24.00    33.00     4.89 o
   7   3   7     6.30    89.67     6.20 o
   7   3  -7     6.23    47.59     6.22 o
   8   3   7     5.70    44.97     3.04 o
   8   3  -7     5.70    24.21     5.86 o
   1   4   7   150.80   147.37     5.03 o
   1   4  -7   150.47   149.95    11.52 o
   2   4   7   258.93   250.71     5.47 o
   2   4  -7   257.99   260.12    12.54 o
   3   4   7    15.87    18.26     1.66 o
   3   4  -7    16.04    20.84     3.78 o
   4   4   7     9.04    17.19     2.19 o
   4   4  -7     9.23    13.66     3.46 o
   5   4   7   503.02   506.44     8.09 o
   5   4  -7   501.79   505.60    11.63 o
   6   4   7   251.22   254.73     6.27 o
   6   4  -7   250.06   259.04     9.37 o
   7   4   7   345.14   403.70     6.84 o
   7   4  -7   342.19   393.14    10.76 o
   8   4   7     4.88    13.95     1.85 o
   8   4  -7     4.66    13.24     3.06 o
   0   5   7    11.42    11.65     2.82 o
   0   5  -7    11.46    12.05     6.25 <
   1   5   7    44.11    44.87     2.92 o
   1   5  -7    43.94    38.89     6.18 o
   2   5   7    49.09    34.66     2.14 o
   2   5  -7    49.29    39.17     5.68 o
   3   5   7   227.48   230.85     5.50 o
   3   5  -7   228.26   233.70    11.99 o
   4   5   7   176.73   167.82     4.81 o
   4   5  -7   177.08   157.32     9.69 o
   5   5   7   543.37   514.29     8.52 o
   5   5  -7   542.55   509.39    11.60 o
   6   5   7    47.38   134.07     5.73 o
   6   5  -7    47.58    78.83     8.07 o
   7   5   7   108.20   448.76    10.03 o
   7   5  -7   108.51   235.26    10.42 o
   8   5   7    27.13    38.53     2.96 o
   8   5  -7    27.12    30.18     4.20 o
   1   6   7    61.36    55.80     3.58 o
   1   6  -7    61.44    42.73     6.49 o
   2   6   7    52.43    51.88     2.63 o
   2   6  -7    52.07    56.65     6.88 o
   3   6   7   102.89   111.38     3.76 o
   3   6  -7   102.53   125.32     8.89 o
   4   6   7   399.97   376.71     7.20 o
   4   6  -7   401.12   401.33    13.32 o
   5   6   7   615.15   716.86     9.75 o
   5   6  -7   616.12   656.64    13.17 o
   6   6   7   574.42   564.53     8.82 o
   6   6  -7   573.12   586.04    13.83 o
   7   6   7   610.56   608.76     8.29 o
   7   6  -7   610.91   609.08    11.74 o
   8   6   7    94.99    84.99     3.84 o
   8   6  -7    95.42    86.99     6.13 o
   0   7   7    11.89    10.07     1.98 o
   0   7  -7    11.82     8.83     4.94 <
   1   7   7    14.74    14.79     1.98 o
   1   7  -7    14.72    14.42     4.41 o
   2   7   7    25.17    31.98     2.38 o
   2   7  -7    25.35    31.70     5.25 o
   3   7   7   900.63   868.48    11.13 o
   3   7  -7   900.92   933.11    24.61 o
   4   7   7   156.89   149.38     5.12 o
   4   7  -7   157.21   143.51     8.03 o
   5   7   7   249.22   258.30     8.57 o
   5   7  -7   249.22   286.51     9.21 o
   6   7   7    57.69    92.55     6.48 o
   6   7  -7    58.25    74.26     9.85 o
   7   7   7    50.98    71.22     4.85 o
   7   7  -7    50.88    77.70     7.88 o
   8   7   7    33.49    48.12     2.82 o
   8   7  -7    33.48    40.15     6.90 o
   1   8   7    22.79    16.31     1.98 o
   1   8  -7    23.21    13.72     3.83 o
   2   8   7   973.13   928.78    12.04 o
   2   8  -7   973.69   980.97    28.64 o
   3   8   7   439.21   403.98     7.63 o
   3   8  -7   437.48   412.54    16.39 o
   4   8   7   282.96   255.46     6.29 o
   4   8  -7   283.11   250.32    10.62 o
   5   8   7  1476.30  1468.02    13.76 o
   5   8  -7  1477.83  1492.80    19.56 o
   6   8   7   821.53   767.77    10.22 o
   6   8  -7   822.69   764.69    15.62 o
   7   8   7    27.34    15.98     1.88 o
   7   8  -7    27.23    16.45     2.49 o
   8   8   7    76.89    83.94     3.47 o
   8   8  -7    76.89    76.35     5.88 o
   0   9   7     7.90     6.31     2.03 o
   1   9   7     0.72     2.80     1.44 <
   1   9  -7     0.72    -1.19     4.33 <
   2   9   7   438.36   442.17     8.60 o
   2   9  -7   438.78   452.88    19.78 o
   3   9   7   822.56   767.08    10.15 o
   3   9  -7   822.02   826.59    23.38 o
   4   9   7   513.75   543.24     8.41 o
   4   9  -7   512.76   583.27    13.62 o
   5   9   7   215.10   236.98     5.97 o
   5   9  -7   215.68   207.87     8.25 o
   6   9   7     4.53    11.53     2.97 o
   6   9  -7     4.51    21.07     5.47 o
   7   9   7    39.58    68.90     3.38 o
   7   9  -7    39.72    40.21     3.95 o
   8   9   7    39.58    58.62     3.42 o
   8   9  -7    39.51    50.30     4.93 o
   1  10   7   201.84   164.48     5.57 o
   1  10  -7   202.08   145.85    15.42 o
   2  10   7  1340.72  1246.09    15.15 o
   2  10  -7  1339.61  1284.73    40.82 o
   3  10   7  1467.78  1463.66    14.63 o
   3  10  -7  1468.15  1502.36    31.50 o
   4  10   7   449.88   437.66     7.05 o
   4  10  -7   449.31   439.04    11.81 o
   5  10   7    10.43    15.96     2.00 o
   5  10  -7    10.43    17.58     2.78 o
   6  10   7    41.24    33.50     2.33 o
   6  10  -7    40.76    42.45     3.93 o
   7  10   7   315.32   259.68     6.66 o
   7  10  -7   316.01   280.97     8.40 o
   8  10   7   263.12   244.66     5.56 o
   8  10  -7   264.92   252.95     9.70 o
   0  11   7    48.00    50.43     3.96 o
   0  11  -7    48.19    50.46     7.79 o
   1  11   7   161.65   156.88     5.82 o
   1  11  -7   161.63   154.11    16.45 o
   2  11   7   826.58   768.65    10.89 o
   2  11  -7   825.58   752.73    31.61 o
   3  11   7   949.32   875.34    11.72 o
   3  11  -7   948.74   879.93    28.62 o
   4  11   7   558.65   542.93     8.15 o
   4  11  -7   558.57   559.91    13.25 o
   5  11   7     8.65    10.09     2.04 o
   5  11  -7     8.55     7.10     2.21 o
   6  11   7     9.31     9.42     1.89 o
   6  11  -7     9.28     8.62     1.94 o
   7  11   7     5.35    73.90     4.84 o
   7  11  -7     5.42    11.01     3.01 o
   8  11   7     4.24    10.99     2.01 o
   8  11  -7     4.24    11.20     3.09 o
   1  12   7   207.58   208.35     5.39 o
   1  12  -7   206.70   228.03    19.69 o
   2  12   7  1880.42  1744.03    17.18 o
   2  12  -7  1881.70  1784.82    48.47 o
   3  12   7  2183.66  2100.67    18.51 o
   3  12  -7  2184.65  2202.52    45.45 o
   4  12   7   313.05   333.28     6.29 o
   4  12  -7   312.82   320.16    10.02 o
   5  12   7   314.54   314.07     6.46 o
   5  12  -7   313.89   312.62     8.70 o
   6  12   7    39.07    40.33     2.77 o
   6  12  -7    38.67    42.26     3.28 o
   7  12   7   370.40   322.62     7.27 o
   7  12  -7   370.80   328.72     8.83 o
   8  12   7    59.92    62.93     3.07 o
   8  12  -7    60.51    57.71     4.47 o
   0  13   7   183.40   156.05     7.66 o
   0  13  -7   183.33   167.69    17.22 o
   1  13   7    77.40    79.42     3.34 o
   1  13  -7    77.19    77.79     9.15 o
   2  13   7   376.42   338.90     7.66 o
   2  13  -7   376.03   349.61    21.71 o
   3  13   7   574.43   538.55     9.23 o
   3  13  -7   573.72   559.91    19.74 o
   4  13   7   427.73   412.94     7.90 o
   4  13  -7   428.42   419.36    13.47 o
   5  13   7    26.99    28.85     2.69 o
   5  13  -7    26.72    23.63     2.78 o
   6  13   7    20.37    24.62     2.94 o
   6  13  -7    20.51    21.22     2.66 o
   7  13   7    20.57    40.68     3.31 o
   7  13  -7    20.34    25.11     3.20 o
   8  13   7     6.72     6.30     0.98 o
   8  13  -7     6.68     5.31     1.88 <
   1  14   7  2588.56  2391.92    18.03 o
   1  14  -7  2591.02  2503.83    50.76 o
   2  14   7   827.58   759.70    11.37 o
   2  14  -7   828.58   735.60    31.45 o
   3  14   7   449.85   463.20     8.07 o
   3  14  -7   450.03   464.05    18.01 o
   4  14   7   324.45   324.15     6.12 o
   4  14  -7   323.92   330.63    10.33 o
   5  14   7   122.26   130.80     4.29 o
   5  14  -7   122.53   133.19     6.46 o
   6  14   7   199.90   188.16     6.36 o
   6  14  -7   199.46   193.50     6.65 o
   7  14   7   302.23   312.25     7.07 o
   7  14  -7   302.11   308.79     8.36 o
   8  14   7    31.18    24.30     1.69 o
   8  14  -7    31.21    26.92     3.01 o
   0  15   7    78.85    72.11     5.43 o
   0  15  -7    79.06    66.44    10.81 o
   1  15   7    69.38    71.80     3.93 o
   1  15  -7    69.33    73.66     9.16 o
   2  15   7    53.31    65.75     3.75 o
   2  15  -7    52.84    49.65     6.79 o
   3  15   7   290.74   270.02     5.92 o
   3  15  -7   291.02   297.54    14.77 o
   4  15   7   113.00   112.54     3.90 o
   4  15  -7   113.77   111.32     5.96 o
   5  15   7    96.63   114.58     4.14 o
   5  15  -7    96.36   103.20     5.15 o
   6  15   7    29.25    22.01     2.44 o
   6  15  -7    28.88    22.71     2.27 o
   7  15   7    17.73    28.69     2.59 o
   7  15  -7    17.76    19.59     3.15 o
   8  15   7     6.95     8.46     1.15 o
   8  15  -7     6.91     8.86     1.69 o
   1  16   7   277.88   261.76     6.75 o
   1  16  -7   277.97   271.08    10.47 o
   2  16   7  1285.09  1257.89    12.38 o
   2  16  -7  1287.97  1294.13    31.57 o
   3  16   7   403.46   363.37     6.78 o
   3  16  -7   403.63   374.67    13.13 o
   4  16   7   216.92   222.15     5.33 o
   4  16  -7   215.20   220.28     9.91 o
   5  16   7   391.61   373.88     7.75 o
   5  16  -7   392.36   384.31     9.58 o
   6  16   7    22.69    23.89     2.52 o
   6  16  -7    23.19    23.32     2.14 o
   7  16   7   295.00   282.85     7.69 o
   7  16  -7   295.82   270.97     8.98 o
   8  16   7   202.71   191.14     4.03 o
   8  16  -7   204.23   196.85     5.83 o
   0  17   7   558.18   500.59    14.53 o
   0  17  -7   557.73   511.67    22.39 o
   1  17   7    70.46    69.37     3.70 o
   1  17  -7    70.45    70.31     5.73 o
   2  17   7     4.82     5.56     1.54 o
   2  17  -7     4.84    -1.16     3.28 <
   3  17   7   308.11   311.91     6.64 o
   3  17  -7   309.39   322.41    12.09 o
   4  17   7    65.73    74.80     3.77 o
   4  17  -7    65.82    78.25     6.05 o
   5  17   7   153.50   140.27     4.71 o
   5  17  -7   153.51   146.31     5.99 o
   6  17   7    60.98    61.52     3.51 o
   6  17  -7    60.72    61.50     3.33 o
   7  17   7    31.70    24.48     2.14 o
   7  17  -7    31.51    20.47     2.80 o
   8  17   7     8.19     9.91     2.13 o
   8  17  -7     8.22     9.25     1.84 o
   1  18   7   327.92   326.90     7.80 o
   1  18  -7   328.16   330.07    12.15 o
   2  18   7   767.32   736.72     8.09 o
   2  18  -7   767.85   760.76    17.98 o
   3  18   7   139.42   126.47     4.08 o
   3  18  -7   138.77   129.64     7.76 o
   4  18   7   204.21   186.37     5.47 o
   4  18  -7   203.90   186.96     9.06 o
   5  18   7   353.70   324.03     7.69 o
   5  18  -7   355.77   336.93     8.87 o
   6  18   7    80.82    70.33     4.32 o
   6  18  -7    81.03    77.53     3.63 o
   7  18   7   118.41    99.05     3.99 o
   7  18  -7   117.11   106.95     5.45 o
   8  18   7    69.88    60.40     4.04 o
   8  18  -7    69.36    69.81     5.84 o
   0  19   7    68.83    74.21     5.02 o
   0  19  -7    68.63    70.76     7.60 o
   1  19   7   198.82   196.43     5.33 o
   1  19  -7   198.45   209.12     9.65 o
   2  19   7   266.61   288.86     5.33 o
   2  19  -7   266.20   295.18    11.44 o
   3  19   7   127.07   113.99     3.59 o
   3  19  -7   127.23   114.55     7.50 o
   4  19   7   184.46   166.18     4.88 o
   4  19  -7   184.12   168.21     8.54 o
   5  19   7    27.85    33.66     2.89 o
   5  19  -7    27.57    35.11     3.05 o
   6  19   7    10.10    11.48     1.71 o
   6  19  -7    10.09    10.38     1.51 o
   7  19   7    37.69    37.42     2.48 o
   7  19  -7    37.67    33.08     3.11 o
   1  20   7  1858.23  1768.53    14.84 o
   1  20  -7  1859.82  1806.46    28.99 o
   2  20   7  1011.48  1014.54    10.16 o
   2  20  -7  1013.34  1047.28    21.54 o
   3  20   7   120.20   119.76     3.65 o
   3  20  -7   120.78   122.25     6.61 o
   4  20   7    50.62    51.65     2.71 o
   4  20  -7    50.99    62.42     5.54 o
   5  20   7   172.67   143.81     4.57 o
   5  20  -7   173.42   152.09     5.85 o
   6  20   7    47.65    41.74     2.69 o
   6  20  -7    47.64    40.60     2.79 o
   7  20   7   122.86   123.56     3.80 o
   7  20  -7   123.75   122.22     4.85 o
   0  21   7    84.29    93.24     4.90 o
   0  21  -7    84.10   103.42     8.68 o
   1  21   7    37.21    58.04     2.94 o
   1  21  -7    37.44    59.17     4.52 o
   2  21   7   638.71   639.88     8.12 o
   2  21  -7   638.54   655.75    15.63 o
   3  21   7     1.67     2.39     1.18 <
   3  21  -7     1.69     5.72     1.85 o
   4  21   7   223.42   205.29     5.37 o
   4  21  -7   223.03   207.28     9.30 o
   5  21   7   124.67   125.53     4.37 o
   5  21  -7   124.36   136.04     5.48 o
   6  21   7    16.39    21.84     2.06 o
   6  21  -7    16.14    21.14     2.10 o
   7  21   7    89.96    90.03     3.17 o
   7  21  -7    89.84    89.25     4.05 o
   1  22   7  2291.84  2261.09    16.16 o
   1  22  -7  2292.90  2423.86    28.54 o
   2  22   7   875.78   840.06     9.30 o
   2  22  -7   873.94   861.66    17.97 o
   3  22   7    11.44     1.73     1.27 <
   3  22  -7    11.52     4.51     2.02 <
   4  22   7    41.92    38.40     2.43 o
   4  22  -7    42.33    39.86     4.21 o
   5  22   7   116.48   127.79     4.16 o
   5  22  -7   117.54   121.77     5.09 o
   6  22   7   115.44    96.10     3.79 o
   6  22  -7   115.33   100.74     5.60 o
   7  22   7   148.68   172.57     4.15 o
   7  22  -7   149.39   170.52     5.32 o
   0  23   7   268.02   261.88     8.58 o
   0  23  -7   267.92   285.58    14.42 o
   1  23   7   197.60   210.76     4.90 o
   1  23  -7   197.42   219.54     9.35 o
   2  23   7    96.59    94.74     3.39 o
   2  23  -7    96.16   106.11     5.90 o
   3  23   7    55.35    49.05     2.64 o
   3  23  -7    55.29    53.09     4.42 o
   4  23   7    17.73    17.60     1.78 o
   4  23  -7    17.92    16.62     2.81 o
   5  23   7    17.36    16.56     1.76 o
   5  23  -7    17.51    17.79     2.12 o
   6  23   7    48.35    46.76     2.66 o
   6  23  -7    48.22    52.92     4.21 o
   7  23   7    15.06    15.52     1.33 o
   7  23  -7    15.13    14.68     1.70 o
   1  24   7  2578.23  2597.21    17.63 o
   1  24  -7  2578.74  2836.24    32.28 o
   2  24   7   285.69   296.63     5.82 o
   2  24  -7   285.63   303.92     8.77 o
   3  24   7   131.04   141.28     4.31 o
   3  24  -7   131.27   152.47     6.23 o
   4  24   7   159.22   140.18     4.33 o
   4  24  -7   159.43   142.65     7.48 o
   5  24   7    24.72    34.39     2.17 o
   5  24  -7    24.48    33.94     2.59 o
   6  24   7   139.90   141.54     4.26 o
   6  24  -7   141.18   150.96     6.78 o
   7  24   7   299.45   293.28     5.05 o
   7  24  -7   298.62   289.79     7.44 o
   0  25   7   282.20   289.18     8.31 o
   0  25  -7   282.47   295.32    14.35 o
   1  25   7   133.36   140.64     4.28 o
   1  25  -7   133.34   139.75     7.45 o
   2  25   7    76.86    76.53     3.38 o
   2  25  -7    77.17    83.16     4.68 o
   3  25   7   227.02   199.80     5.00 o
   3  25  -7   226.68   208.03     6.51 o
   4  25   7   132.65   128.51     4.34 o
   4  25  -7   132.54   133.33     6.09 o
   5  25   7    42.96    43.61     2.39 o
   5  25  -7    43.12    44.82     3.44 o
   6  25   7     6.99     8.82     1.33 o
   6  25  -7     6.94     7.72     1.89 o
   7  25   7    28.70    28.37     2.30 o
   7  25  -7    28.66    28.60     2.91 o
   1  26   7   551.96   527.33     7.96 o
   1  26  -7   550.25   556.96    14.46 o
   2  26   7   328.29   346.19     7.43 o
   2  26  -7   327.10   359.57     9.38 o
   3  26   7    89.66    93.59     3.45 o
   3  26  -7    90.27    95.98     4.53 o
   4  26   7    23.02    24.33     2.05 o
   4  26  -7    23.09    25.56     2.54 o
   5  26   7    68.81    74.44     2.91 o
   5  26  -7    68.85    72.50     4.19 o
   6  26   7   185.93   188.33     4.55 o
   6  26  -7   187.36   185.80     6.08 o
   7  26   7    47.03    50.07     4.95 o
   7  26  -7    46.40    54.83     3.64 o
   0  27   7    70.45    67.78     4.64 o
   0  27  -7    70.38    65.69     6.75 o
   1  27   7    60.05    66.68     2.87 o
   1  27  -7    60.02    75.98     5.70 o
   2  27   7    14.02    14.60     1.83 o
   2  27  -7    14.14    14.45     2.30 o
   3  27   7    22.52    22.94     1.91 o
   3  27  -7    22.47    21.43     2.38 o
   4  27   7    81.22    78.00     3.27 o
   4  27  -7    81.37    79.37     3.74 o
   5  27   7   221.96   204.77     4.91 o
   5  27  -7   222.36   210.35     6.11 o
   6  27   7     4.57     3.35     0.97 o
   6  27  -7     4.61     4.15     1.37 o
   1  28   7  1109.16  1058.98    11.67 o
   1  28  -7  1106.99  1135.32    24.53 o
   2  28   7   130.81   141.67     4.48 o
   2  28  -7   130.77   144.92     5.95 o
   3  28   7   464.40   461.30     7.54 o
   3  28  -7   461.70   465.98     8.55 o
   4  28   7   232.85   222.27     5.29 o
   4  28  -7   233.28   222.47     5.73 o
   5  28   7    62.61    59.56     2.52 o
   5  28  -7    63.28    61.83     3.24 o
   6  28   7    18.91    16.62     1.44 o
   6  28  -7    18.95    14.35     1.72 o
   0  29   7   312.18   295.01     9.41 o
   0  29  -7   312.16   316.35    14.44 o
   1  29   7    66.31    65.94     2.94 o
   1  29  -7    66.31    68.36     5.22 o
   2  29   7   261.51   242.10     5.73 o
   2  29  -7   262.19   267.49     7.90 o
   3  29   7    84.93    80.64     3.45 o
   3  29  -7    85.05    78.12     3.62 o
   4  29   7    42.00    41.93     2.49 o
   4  29  -7    42.38    40.59     2.48 o
   5  29   7   101.29    91.86     3.20 o
   5  29  -7   101.45    95.86     4.58 o
   6  29   7   107.86    97.73     2.98 o
   6  29  -7   108.29   101.57     4.76 o
   1  30   7    39.62    46.34     2.44 o
   1  30  -7    39.83    49.45     4.33 o
   2  30   7   186.70   194.73     5.04 o
   2  30  -7   186.29   186.55     6.53 o
   3  30   7   730.21   738.66    10.15 o
   3  30  -7   729.03   738.61    12.11 o
   4  30   7    79.08    64.70     2.92 o
   4  30  -7    78.65    69.61     3.36 o
   5  30   7    38.61    33.28     1.91 o
   5  30  -7    38.90    31.22     2.70 o
   6  30   7    20.77    19.10     1.75 o
   6  30  -7    20.37    25.55     2.37 o
   0  31   7   141.22   128.52     5.67 o
   0  31  -7   141.60   141.15     9.60 o
   1  31   7    34.47    34.74     2.40 o
   1  31  -7    34.12    35.36     3.73 o
   2  31   7   310.26   301.01     6.58 o
   2  31  -7   310.30   311.12     9.21 o
   3  31   7    32.84    34.15     2.28 o
   3  31  -7    32.72    29.86     2.49 o
   4  31   7   154.39   138.58     4.25 o
   4  31  -7   154.72   153.71     5.25 o
   5  31   7    39.69    34.23     1.93 o
   5  31  -7    39.82    31.81     2.54 o
   6  31   7    90.71    76.39     3.53 o
   6  31  -7    90.30    79.43     4.61 o
   1  32   7   386.89   379.72     7.22 o
   1  32  -7   387.48   403.85    10.05 o
   2  32   7    16.93    13.56     1.79 o
   2  32  -7    17.10    11.90     2.26 o
   3  32   7    87.51    90.69     3.29 o
   3  32  -7    87.08    93.00     4.31 o
   4  32   7    58.79    56.26     2.67 o
   4  32  -7    58.63    55.17     3.15 o
   5  32   7   178.28   171.01     4.20 o
   5  32  -7   177.76   171.73     6.38 o
   0  33   7    31.87    29.94     2.79 o
   0  33  -7    32.11    40.84     8.45 o
   1  33   7   427.64   407.82     6.98 o
   1  33  -7   428.32   430.77    10.45 o
   2  33   7   259.76   254.84     6.13 o
   2  33  -7   259.34   265.78     7.34 o
   3  33   7    85.64    81.16     3.22 o
   3  33  -7    85.54    80.50     3.53 o
   4  33   7    21.42    19.70     1.77 o
   4  33  -7    21.35    18.31     2.64 o
   5  33   7     2.89     3.60     0.97 o
   5  33  -7     2.94     5.10     1.82 <
   1  34   7   349.64   360.21     6.68 o
   1  34  -7   349.33   362.35     9.29 o
   2  34   7   190.57   203.95     5.42 o
   2  34  -7   189.97   209.52     6.30 o
   3  34   7    11.80    13.62     1.47 o
   3  34  -7    11.97    12.66     1.86 o
   4  34   7    69.97    63.89     2.86 o
   4  34  -7    70.85    70.59     4.58 o
   5  34   7   330.05   330.38     7.23 o
   5  34  -7   328.69   337.36    10.12 o
   0  35   7   171.51   197.74     7.88 o
   0  35  -7   171.18   221.87    17.82 o
   1  35   7   218.84   233.54     5.26 o
   1  35  -7   218.57   234.40     7.31 o
   2  35   7   150.22   162.66     4.82 o
   2  35  -7   150.05   161.97     5.39 o
   3  35   7    95.44   110.53     4.06 o
   3  35  -7    95.72   118.46     7.70 o
   4  35   7     1.94     1.67     0.89 <
   4  35  -7     2.03     2.91     1.43 <
   5  35   7     1.92     3.61     1.09 o
   5  35  -7     2.02     6.94     2.40 <
   1  36   7   569.93   551.36     8.15 o
   1  36  -7   569.66   569.66    12.70 o
   2  36   7     6.73     8.68     1.29 o
   2  36  -7     6.57     7.63     1.92 o
   3  36   7   127.40   117.79     3.96 o
   3  36  -7   127.53   126.36     6.22 o
   4  36   7    35.43    30.95     1.67 o
   4  36  -7    35.37    33.13     2.84 o
   0  37   7     6.57     3.41     1.46 <
   0  37  -7     6.55     5.43     4.18 <
   1  37   7   254.34   250.54     6.00 o
   1  37  -7   255.06   257.85     8.27 o
   2  37   7   101.99   106.24     3.68 o
   2  37  -7   101.51   110.76     7.12 o
   3  37   7    60.74    53.07     2.39 o
   3  37  -7    60.44    54.16     3.87 o
   4  37   7    25.62    16.29     1.29 o
   4  37  -7    25.81    18.32     2.01 o
   1  38   7   100.20    91.59     3.23 o
   1  38  -7   100.26    98.32     6.37 o
   2  38   7    99.26    98.04     3.87 o
   2  38  -7    99.64    90.00     6.15 o
   3  38   7    44.97    43.04     2.68 o
   3  38  -7    45.07    46.41     3.55 o
   4  38   7    91.54   111.90     3.87 o
   4  38  -7    92.22   110.14     7.66 o
   0  39   7   121.54   111.05     5.72 o
   0  39  -7   121.11   103.20     9.47 o
   1  39   7    46.67    44.28     2.63 o
   1  39  -7    46.71    41.38     3.22 o
   2  39   7    78.26    75.35     3.23 o
   2  39  -7    78.73    83.10     4.66 o
   3  39   7    92.43    83.36     3.32 o
   3  39  -7    92.60    90.72     4.38 o
   1  40   7    64.90    59.80     2.78 o
   1  40  -7    64.73    57.64     6.67 o
   2  40   7    20.46    18.42     1.73 o
   2  40  -7    20.79    20.93     2.29 o
   3  40   7    14.69    11.69     1.23 o
   3  40  -7    14.39    14.26     2.18 o
   0  41   7   284.88   222.16     5.73 o
   1  41   7    14.67    11.29     1.59 o
   1  41  -7    14.55    14.21     1.95 o
   2  41   7    86.03    80.15     3.47 o
   2  41  -7    85.82    83.65     5.02 o
   1  42   7    25.67    22.22     1.50 o
   1  42  -7    25.79    22.87     2.09 o
   0   0   8   451.16   398.67    12.67 o
   0   0  -8   457.30   432.61    44.39 o
   2   0   8  2621.12  2608.35    32.52 o
   2   0  -8  2624.10  2568.43    65.40 o
   4   0   8   461.52   486.08    10.16 o
   4   0  -8   462.10   448.32    16.76 o
   6   0   8   241.32   330.62     8.49 o
   6   0  -8   240.45   239.93    11.40 o
   8   0   8   475.54   421.11    15.62 o
   8   0  -8   477.71   384.96    13.31 o
   1   1   8    63.33    65.89     3.79 o
   1   1  -8    63.57    57.92     7.03 o
   2   1   8   796.96   766.05    13.67 o
   2   1  -8   798.79   754.17    25.43 o
   3   1   8   121.96   119.80     3.17 o
   3   1  -8   121.37   115.09     8.79 o
   4   1   8   319.85   320.22     7.09 o
   4   1  -8   320.36   319.37    10.11 o
   5   1   8    40.07    50.18     4.50 o
   5   1  -8    39.91    50.15     3.82 o
   6   1   8   277.35   267.50     6.24 o
   6   1  -8   275.92   245.39     8.23 o
   7   1   8     6.62    36.99     2.75 o
   7   1  -8     6.64    15.39     3.86 o
   8   1   8    15.39   162.41     7.29 o
   8   1  -8    15.40   121.14     5.89 o
   0   2   8  1392.99  1234.79    15.76 o
   0   2  -8  1390.95  1346.58    55.27 o
   1   2   8  1164.82  1123.97    11.19 o
   1   2  -8  1169.78  1100.28    36.39 o
   2   2   8   922.97   937.57    12.81 o
   2   2  -8   921.07   927.28    27.81 o
   3   2   8    95.64   103.57     3.55 o
   3   2  -8    94.93   104.81     8.62 o
   4   2   8   670.78   727.09     9.06 o
   4   2  -8   669.35   712.82    14.81 o
   5   2   8   787.05   787.55     8.78 o
   5   2  -8   786.25   779.46    13.33 o
   6   2   8   124.71   146.50     4.96 o
   6   2  -8   123.48   112.75     5.69 o
   7   2   8   170.82   181.06     4.51 o
   7   2  -8   169.97   151.90     8.12 o
   8   2   8   299.65   272.59     7.21 o
   8   2  -8   298.59   252.07     7.60 o
   1   3   8   124.64   141.96     4.87 o
   1   3  -8   125.28   110.63    11.68 o
   2   3   8   128.55   119.09     4.49 o
   2   3  -8   129.15   118.40     9.74 o
   3   3   8   939.64   882.04     8.65 o
   3   3  -8   936.20   965.03    25.28 o
   4   3   8   294.80   312.86     7.18 o
   4   3  -8   294.76   300.62     9.87 o
   5   3   8   246.93   258.93     6.39 o
   5   3  -8   246.27   254.34     7.91 o
   6   3   8    75.66   109.02     4.04 o
   6   3  -8    75.66    71.52     4.73 o
   7   3   8    68.70   141.34     5.32 o
   7   3  -8    68.25   112.14    10.99 o
   8   3   8    62.33   147.81     5.73 o
   8   3  -8    62.34    97.58     4.87 o
   0   4   8   728.06   706.44    12.03 o
   0   4  -8   726.13   726.03    58.69 o
   1   4   8   654.53   593.27     8.20 o
   1   4  -8   656.23   657.29    31.56 o
   2   4   8   173.45   177.58     5.07 o
   2   4  -8   172.62   192.88    12.55 o
   3   4   8    19.85    26.83     2.49 o
   3   4  -8    20.05    26.70     5.18 o
   4   4   8   610.35   572.80     8.52 o
   4   4  -8   610.34   535.45    12.79 o
   5   4   8   270.39   279.63     6.68 o
   5   4  -8   269.23   256.58     7.81 o
   6   4   8   209.18   213.79     5.10 o
   6   4  -8   209.34   185.78     7.01 o
   7   4   8   243.57   260.11     5.67 o
   7   4  -8   244.20   222.91     9.50 o
   8   4   8   154.47   162.51     4.79 o
   8   4  -8   152.88   151.49     8.38 o
   1   5   8    40.98    44.94     2.88 o
   1   5  -8    41.19    38.96     7.17 o
   2   5   8   248.30   282.92     7.16 o
   2   5  -8   248.20   260.20    14.65 o
   3   5   8  1103.42  1070.65     9.91 o
   3   5  -8  1100.17  1099.06    27.03 o
   4   5   8   216.76   243.01     5.53 o
   4   5  -8   216.86   235.12    10.13 o
   5   5   8   387.71   438.11     8.53 o
   5   5  -8   387.58   398.30     9.72 o
   6   5   8    96.80   102.65     4.28 o
   6   5  -8    96.34    87.37     5.13 o
   7   5   8    36.20    81.35     4.04 o
   7   5  -8    36.00    39.16     6.86 o
   8   5   8    38.19    59.82     3.27 o
   8   5  -8    38.20    68.19     6.15 o
   0   6   8  1713.85  1434.50    18.56 o
   0   6  -8  1709.69  1479.47    84.09 o
   1   6   8   405.65   387.57     7.29 o
   1   6  -8   405.96   390.54    31.11 o
   2   6   8  1449.62  1453.96    14.88 o
   2   6  -8  1448.64  1529.31    31.13 o
   3   6   8  1184.84  1162.63    11.89 o
   3   6  -8  1185.23  1152.36    27.46 o
   4   6   8   120.36   128.87     4.28 o
   4   6  -8   120.14   118.86     7.27 o
   5   6   8   895.10  1012.83    10.94 o
   5   6  -8   894.13   929.39    14.39 o
   6   6   8     2.08    31.27     3.17 o
   6   6  -8     2.11    13.96     3.76 o
   7   6   8    10.47    13.19     1.88 o
   7   6  -8    10.78     8.18     2.54 o
   8   6   8   177.86   172.50     4.76 o
   8   6  -8   177.32   134.48     7.70 o
   1   7   8    31.05    41.47     3.07 o
   1   7  -8    31.06    27.97    14.15 <
   2   7   8   221.77   233.03     6.81 o
   2   7  -8   221.73   225.42    12.97 o
   3   7   8   478.64   473.56     8.07 o
   3   7  -8   477.79   501.63    18.14 o
   4   7   8   563.40   521.25     7.71 o
   4   7  -8   562.67   512.22    12.49 o
   5   7   8   455.74   464.97     8.39 o
   5   7  -8   455.36   433.57     9.89 o
   6   7   8   253.36   272.36     6.17 o
   6   7  -8   252.73   224.46     7.59 o
   7   7   8     9.45    21.22     2.55 o
   7   7  -8     9.49    14.83     2.96 o
   8   7   8    48.75    58.38     3.24 o
   8   7  -8    48.73    77.10     5.91 o
   0   8   8   660.42   632.91    11.43 o
   1   8   8  2633.95  2303.49    16.33 o
   1   8  -8  2643.45  2363.55    76.05 o
   2   8   8   256.44   291.12     6.17 o
   2   8  -8   258.80   307.08    21.71 o
   3   8   8   600.52   591.26     7.68 o
   3   8  -8   600.34   615.34    19.86 o
   4   8   8   374.03   382.27     6.96 o
   4   8  -8   374.19   368.17    10.65 o
   5   8   8    28.28    35.07     3.41 o
   5   8  -8    28.64    33.71     3.47 o
   6   8   8   244.18   275.92     7.29 o
   6   8  -8   242.84   230.42     7.59 o
   7   8   8    46.46    52.09     3.36 o
   7   8  -8    45.74    44.71     4.31 o
   1   9   8   203.17   201.98     5.93 o
   1   9  -8   203.12   184.26    21.67 o
   2   9   8   139.16   116.97     4.23 o
   2   9  -8   139.03   121.12    13.74 o
   3   9   8    85.83   112.47     3.63 o
   3   9  -8    86.61   105.35    13.57 o
   4   9   8   306.68   299.25     6.86 o
   4   9  -8   305.98   290.94     9.53 o
   5   9   8   198.43   172.60     5.01 o
   5   9  -8   197.46   174.02     6.16 o
   6   9   8    90.70   106.63     5.76 o
   6   9  -8    90.96    93.21     7.72 o
   7   9   8    41.90    75.53     4.02 o
   7   9  -8    41.81    58.06     7.52 o
   0  10   8   663.49   666.23    18.74 o
   0  10  -8   663.69   557.29    51.63 o
   1  10   8   997.90   915.30    11.47 o
   1  10  -8  1000.59   963.15    68.54 o
   2  10   8   178.28   165.30     4.69 o
   2  10  -8   177.64   171.79    16.78 o
   3  10   8   359.25   347.45     6.17 o
   3  10  -8   359.20   390.62    24.52 o
   4  10   8   759.62   742.80     9.06 o
   4  10  -8   759.33   758.24    17.22 o
   5  10   8    28.84    31.63     2.42 o
   5  10  -8    29.15    21.30     2.49 o
   6  10   8   788.22   781.94    10.13 o
   6  10  -8   789.51   732.43    12.96 o
   7  10   8   130.23   113.04     4.68 o
   7  10  -8   127.79   106.90     6.24 o
   1  11   8   160.32   164.07     5.55 o
   1  11  -8   160.22   118.00    12.88 o
   2  11   8     1.16     2.30     1.46 <
   2  11  -8     1.17    -4.98     5.47 <
   3  11   8   157.64   171.73     4.32 o
   3  11  -8   156.85   163.07    10.75 o
   4  11   8    23.72    34.36     2.98 o
   4  11  -8    23.68    26.57     4.65 o
   5  11   8    26.32    21.64     2.10 o
   5  11  -8    26.26    20.61     2.70 o
   6  11   8    32.55    27.98     4.08 o
   6  11  -8    32.43    37.65     4.42 o
   7  11   8    27.86    70.81     3.98 o
   7  11  -8    28.09    30.37     6.00 o
   0  12   8  2496.48  2419.50    22.34 o
   1  12   8  1514.34  1312.35    13.87 o
   1  12  -8  1516.97  1208.40    39.97 o
   2  12   8   113.85    95.35     3.30 o
   2  12  -8   114.40   111.72    13.42 o
   3  12   8   184.08   202.69     4.62 o
   3  12  -8   185.32   205.04    12.09 o
   4  12   8     1.66    13.02     2.02 o
   4  12  -8     1.62    13.22     4.03 o
   5  12   8    60.89    80.09     3.56 o
   5  12  -8    61.01    69.84     4.52 o
   6  12   8     4.80    11.22     1.85 o
   6  12  -8     4.86     9.32     2.22 o
   7  12   8   275.96   227.18     5.69 o
   7  12  -8   274.79   214.94     8.39 o
   1  13   8    92.10   118.36     4.98 o
   1  13  -8    92.53    80.32    11.49 o
   2  13   8    62.59    59.53     3.12 o
   2  13  -8    62.76    62.98    10.51 o
   3  13   8   117.89   121.85     3.80 o
   3  13  -8   116.86   113.34     9.24 o
   4  13   8   409.70   399.87     6.97 o
   4  13  -8   410.23   405.96    16.01 o
   5  13   8   222.35   209.27     5.76 o
   5  13  -8   223.10   206.72     7.46 o
   6  13   8    15.23    28.13     2.93 o
   6  13  -8    15.02    19.63     2.93 o
   7  13   8     6.44    15.72     1.88 o
   7  13  -8     6.53     9.68     2.30 o
   0  14   8   840.32   748.01    14.05 o
   1  14   8   745.63   650.81    10.51 o
   1  14  -8   747.96   650.21    30.08 o
   2  14   8  1183.88  1043.47    11.78 o
   2  14  -8  1184.30  1146.94    28.31 o
   3  14   8    93.94    78.62     3.63 o
   3  14  -8    94.03    71.64     7.38 o
   4  14   8   297.80   309.29     6.95 o
   4  14  -8   298.13   290.26    13.47 o
   5  14   8   138.87   126.41     5.25 o
   5  14  -8   138.85   125.33     5.13 o
   6  14   8   306.39   320.16     8.03 o
   6  14  -8   306.31   326.32     9.70 o
   7  14   8    80.36    76.42     3.19 o
   7  14  -8    80.25    70.87     4.72 o
   1  15   8    14.42    17.87     1.93 o
   1  15  -8    14.31    12.42     2.92 o
   2  15   8    57.47    49.97     2.97 o
   2  15  -8    57.83    50.71     6.50 o
   3  15   8   361.90   353.44     6.62 o
   3  15  -8   362.10   364.51    15.70 o
   4  15   8   351.61   335.28     7.08 o
   4  15  -8   351.04   330.74    14.20 o
   5  15   8   284.79   319.33     7.98 o
   5  15  -8   284.26   304.21     8.74 o
   6  15   8    11.48    19.92     2.09 o
   6  15  -8    11.60    16.35     2.67 o
   7  15   8    31.74    28.68     2.05 o
   7  15  -8    31.60    32.61     3.26 o
   0  16   8  2710.35  2514.97    25.95 o
   0  16  -8  2714.56  2527.90    58.74 o
   1  16   8   548.09   526.84     7.67 o
   1  16  -8   545.04   564.27    14.84 o
   2  16   8    52.31    48.51     2.64 o
   2  16  -8    52.98    45.17     5.05 o
   3  16   8   435.62   425.36     7.68 o
   3  16  -8   436.66   451.10    17.45 o
   4  16   8   162.98   177.12     4.68 o
   4  16  -8   164.43   175.91    10.26 o
   5  16   8   353.83   283.70     6.51 o
   5  16  -8   353.30   295.46     8.54 o
   6  16   8   176.77   218.24     5.90 o
   6  16  -8   178.47   203.66     7.37 o
   7  16   8    85.98    80.52     3.12 o
   7  16  -8    86.82    76.62     4.51 o
   1  17   8   166.99   166.42     4.42 o
   1  17  -8   166.78   178.65     8.47 o
   2  17   8   260.60   253.58     5.70 o
   2  17  -8   259.15   258.97    11.21 o
   3  17   8   419.20   386.77     7.28 o
   3  17  -8   420.60   382.14    15.82 o
   4  17   8     7.75    10.33     1.52 o
   4  17  -8     7.79    13.11     3.38 o
   5  17   8   138.38   141.59     4.32 o
   5  17  -8   137.32   133.35     6.46 o
   6  17   8   135.97   133.53     4.89 o
   6  17  -8   135.78   123.32     6.88 o
   7  17   8     6.83    11.44     1.46 o
   7  17  -8     6.71    14.80     2.46 o
   0  18   8  1062.37   937.99    16.06 o
   0  18  -8  1064.22   971.88    37.32 o
   1  18   8    27.25    31.90     2.08 o
   1  18  -8    27.98    34.90     4.16 o
   2  18   8   839.07   792.34    10.34 o
   2  18  -8   834.68   779.57    19.19 o
   3  18   8    92.58    95.37     3.73 o
   3  18  -8    92.28   108.80     8.56 o
   4  18   8    21.11    20.17     1.87 o
   4  18  -8    21.09    22.20     3.72 o
   5  18   8   218.94   226.52     5.29 o
   5  18  -8   218.84   229.83     8.33 o
   6  18   8    79.85    74.72     3.62 o
   6  18  -8    79.22    68.08     5.04 o
   7  18   8   369.45   366.75     5.99 o
   7  18  -8   369.67   359.13     9.89 o
   1  19   8   202.43   207.51     4.95 o
   1  19  -8   201.59   215.30     8.15 o
   2  19   8   184.47   170.48     4.67 o
   2  19  -8   185.11   168.10     9.12 o
   3  19   8   297.71   257.50     5.90 o
   3  19  -8   299.71   264.16    11.04 o
   4  19   8    67.72    60.23     3.00 o
   4  19  -8    67.75    65.21     6.08 o
   5  19   8    50.70    54.73     3.21 o
   5  19  -8    50.48    56.52     4.19 o
   6  19   8    39.90    47.04     2.89 o
   6  19  -8    39.81    37.01     5.67 o
   7  19   8     6.02     5.43     1.00 o
   7  19  -8     6.01     4.82     1.41 o
   0  20   8  4830.00  4439.81    34.70 o
   0  20  -8  4828.72  4453.63    80.66 o
   1  20   8  1762.65  1723.99    13.79 o
   1  20  -8  1757.87  1697.58    35.16 o
   2  20   8   134.77   120.57     3.91 o
   2  20  -8   136.59   123.05     7.93 o
   3  20   8   203.38   196.77     5.19 o
   3  20  -8   203.93   190.46     9.41 o
   4  20   8    69.46    60.62     2.93 o
   4  20  -8    69.57    57.95     5.50 o
   5  20   8   203.32   234.18     6.40 o
   5  20  -8   203.40   221.19     7.91 o
   6  20   8   109.32   106.10     4.04 o
   6  20  -8   109.96   109.89     6.86 o
   7  20   8    45.01    52.14     3.06 o
   7  20  -8    45.09    52.39     3.54 o
   1  21   8   278.98   275.61     5.64 o
   1  21  -8   279.55   277.77    11.30 o
   2  21   8   214.78   196.62     5.10 o
   2  21  -8   216.29   203.53     8.43 o
   3  21   8    77.11    71.33     3.17 o
   3  21  -8    77.09    71.30     5.95 o
   4  21   8   135.60   141.32     4.62 o
   4  21  -8   136.06   135.51     7.36 o
   5  21   8    80.60    85.68     3.67 o
   5  21  -8    81.21    83.12     4.56 o
   6  21   8    21.47    16.81     1.81 o
   6  21  -8    21.93    12.17     2.65 o
   0  22   8  1288.80  1216.99    19.80 o
   0  22  -8  1283.74  1245.12    27.47 o
   1  22   8   962.54   914.74    10.03 o
   1  22  -8   965.69   907.71    25.92 o
   2  22   8   768.08   683.70     9.25 o
   2  22  -8   772.47   718.75    15.37 o
   3  22   8    62.02    65.85     2.89 o
   3  22  -8    62.75    64.29     4.15 o
   4  22   8   203.95   216.42     5.31 o
   4  22  -8   204.16   198.12     7.31 o
   5  22   8   306.38   373.98     8.19 o
   5  22  -8   307.94   376.48     7.48 o
   6  22   8   154.57   179.99     4.87 o
   6  22  -8   154.19   185.53     8.27 o
   1  23   8   177.84   176.96     4.49 o
   1  23  -8   177.88   181.50     8.99 o
   2  23   8    64.47    75.99     3.26 o
   2  23  -8    65.36    69.45     5.07 o
   3  23   8   104.82   117.27     4.11 o
   3  23  -8   105.26   109.18     5.22 o
   4  23   8    34.12    36.82     2.39 o
   4  23  -8    34.28    31.75     2.94 o
   5  23   8    25.04    26.62     2.12 o
   5  23  -8    24.58    28.49     3.46 o
   6  23   8    46.18    50.05     2.57 o
   6  23  -8    46.59    46.14     4.14 o
   0  24   8   235.96   231.18     8.58 o
   0  24  -8   236.46   243.70    12.06 o
   1  24   8   206.12   209.60     4.79 o
   1  24  -8   204.47   213.15     9.77 o
   2  24   8   222.22   212.73     5.12 o
   2  24  -8   222.13   208.44     6.54 o
   3  24   8   205.30   192.30     5.41 o
   3  24  -8   205.42   185.04     6.61 o
   4  24   8   176.97   179.30     5.03 o
   4  24  -8   178.02   174.22     6.04 o
   5  24   8   157.05   171.89     4.86 o
   5  24  -8   157.59   175.82     8.43 o
   6  24   8    33.21    39.88     2.34 o
   6  24  -8    33.34    42.66     3.81 o
   1  25   8   167.06   143.17     3.94 o
   1  25  -8   168.40   136.91     6.55 o
   2  25   8   198.52   190.83     5.13 o
   2  25  -8   197.77   185.24     6.82 o
   3  25   8    40.89    41.73     2.64 o
   3  25  -8    41.59    36.92     3.16 o
   4  25   8   303.60   281.49     6.13 o
   4  25  -8   303.17   285.26     6.82 o
   5  25   8    41.45    43.73     2.34 o
   5  25  -8    41.63    40.22     4.20 o
   6  25   8    33.66    45.50     2.32 o
   6  25  -8    33.57    46.89     3.69 o
   0  26   8   757.73   705.81    11.10 o
   0  26  -8   758.65   739.25    20.28 o
   1  26   8   126.78   123.10     3.59 o
   1  26  -8   127.40   121.70     6.12 o
   2  26   8    16.88    13.76     1.83 o
   2  26  -8    16.81     8.93     1.60 o
   3  26   8   242.46   227.14     5.66 o
   3  26  -8   241.21   214.88     6.85 o
   4  26   8   480.03   506.44     8.37 o
   4  26  -8   480.12   516.20    13.38 o
   5  26   8    55.93    58.92     2.73 o
   5  26  -8    55.90    58.11     4.66 o
   6  26   8    34.64    38.12     1.99 o
   6  26  -8    34.32    34.18     2.98 o
   1  27   8    64.57    59.02     2.67 o
   1  27  -8    64.69    54.26     4.22 o
   2  27   8   265.65   246.74     5.87 o
   2  27  -8   267.20   241.82     6.72 o
   3  27   8    26.06    28.07     2.23 o
   3  27  -8    26.38    25.46     2.55 o
   4  27   8    22.21    20.46     2.09 o
   4  27  -8    22.46    22.02     2.30 o
   5  27   8    24.70    24.05     1.72 o
   5  27  -8    24.98    26.28     3.17 o
   0  28   8   473.31   505.82    10.17 o
   0  28  -8   468.87   519.11    16.32 o
   1  28   8   220.30   245.23     5.73 o
   1  28  -8   218.21   239.65     7.44 o
   2  28   8   129.27   118.77     4.02 o
   2  28  -8   130.82   124.15     4.79 o
   3  28   8   265.14   233.80     5.55 o
   3  28  -8   265.85   234.05     6.76 o
   4  28   8   129.78   125.86     4.26 o
   4  28  -8   130.20   120.53     5.69 o
   5  28   8    34.75    35.52     1.95 o
   5  28  -8    34.36    32.76     3.26 o
   1  29   8     0.45     3.76     1.21 o
   1  29  -8     0.45     1.47     1.46 <
   2  29   8    67.15    64.49     2.89 o
   2  29  -8    67.85    63.75     3.36 o
   3  29   8   292.21   281.01     6.22 o
   3  29  -8   292.10   278.96     8.24 o
   4  29   8   257.95   248.48     5.55 o
   4  29  -8   259.05   254.86     7.84 o
   5  29   8    25.93    29.95     1.72 o
   5  29  -8    25.98    25.91     2.91 o
   0  30   8   904.79   822.24    11.63 o
   0  30  -8   901.51   764.77    20.50 o
   1  30   8   550.39   519.73     8.19 o
   1  30  -8   551.20   496.38    11.70 o
   2  30   8    14.18    16.37     1.57 o
   2  30  -8    14.66    15.45     1.75 o
   3  30   8     9.54     9.98     1.54 o
   3  30  -8     9.58    11.23     1.95 o
   4  30   8     2.10     4.71     1.08 o
   4  30  -8     2.18     1.99     1.24 <
   5  30   8    39.10    45.87     2.57 o
   5  30  -8    39.59    44.98     3.53 o
   1  31   8    19.64    19.14     1.81 o
   1  31  -8    19.47    20.14     2.29 o
   2  31   8    19.96    17.12     1.87 o
   2  31  -8    20.11    15.30     1.91 o
   3  31   8    44.43    44.87     2.60 o
   3  31  -8    44.64    39.30     4.00 o
   4  31   8    20.63    23.05     1.72 o
   4  31  -8    20.82    24.05     2.34 o
   5  31   8    10.59    15.80     2.26 o
   5  31  -8    10.40    12.24     2.53 o
   0  32   8   523.24   455.41     9.64 o
   0  32  -8   520.38   425.38    14.50 o
   1  32   8     8.64     4.52     1.13 o
   1  32  -8     8.53     5.43     1.97 <
   2  32   8   414.13   402.84     7.60 o
   2  32  -8   414.68   392.31    10.75 o
   3  32   8    99.21    93.98     3.53 o
   3  32  -8    99.26    86.26     5.52 o
   4  32   8    54.81    59.83     2.44 o
   4  32  -8    55.00    60.38     3.34 o
   1  33   8   144.61   143.11     3.91 o
   1  33  -8   143.53   143.02     8.28 o
   2  33   8    38.92    34.90     2.14 o
   2  33  -8    38.99    31.85     3.44 o
   3  33   8    83.68    80.51     3.13 o
   3  33  -8    84.80    82.60     5.22 o
   4  33   8     3.25     2.26     0.72 o
   4  33  -8     3.20     0.29     1.32 <
   0  34   8   464.65   408.21    11.08 o
   0  34  -8   470.23   366.03    15.85 o
   1  34   8    79.72    79.32     2.70 o
   1  34  -8    80.59    66.58     6.82 o
   2  34   8    53.30    48.86     2.39 o
   2  34  -8    53.79    40.21     3.61 o
   3  34   8   136.55   129.98     3.45 o
   3  34  -8   137.01   131.48     5.16 o
   4  34   8   101.86   105.44     3.30 o
   1  35   8    54.16    46.47     2.22 o
   1  35  -8    53.89    41.79     3.62 o
   2  35   8     0.95     0.43     0.77 <
   2  35  -8     0.93     1.97     1.48 <
   3  35   8    28.86    36.93     1.76 o
   3  35  -8    29.12    32.68     2.47 o
   0  36   8   583.18   607.75    12.23 o
   0  36  -8   580.85   563.21    17.91 o
   1  36   8     7.15     6.75     1.14 o
   1  36  -8     7.35     4.81     1.25 o
   2  36   8    12.50     9.68     1.20 o
   2  36  -8    12.75     5.81     1.68 o
   3  36   8   163.20   161.28     4.22 o
   3  36  -8   162.83   197.29    10.07 o
   1  37   8     4.22     6.44     1.02 o
   1  37  -8     4.20     1.84     0.90 <
   2  37   8    12.74    11.10     1.29 o
   2  37  -8    12.54    14.05     3.39 o
   0  38   8   248.88   226.13     6.41 o
   1  38   8    57.59    57.52     2.95 o
   2  38   8    50.35    51.97     3.06 o
   2  38  -8    50.31    59.45     5.75 o
   1  39   8     6.57     4.55     1.13 o
   1  39  -8     6.40     9.34     2.98 o
   2   0   9   273.23   206.38     9.26 o
   2   0  -9   271.85   209.52    15.64 o
   4   0   9   294.28   397.08     9.49 o
   4   0  -9   296.19   296.64    18.06 o
   6   0   9   266.04   310.58     8.48 o
   0   1   9     9.28     7.49     1.94 o
   0   1  -9     9.33     3.34     3.09 <
   1   1   9     1.47    -0.95     1.21 <
   1   1  -9     1.46     1.97     2.25 <
   2   1   9    86.51    68.49     4.17 o
   2   1  -9    85.71    61.01     6.15 o
   3   1   9    38.00    45.93     2.80 o
   3   1  -9    37.83    33.42     4.67 o
   4   1   9  1103.62  1087.77    10.48 o
   4   1  -9  1101.04  1023.65    23.53 o
   5   1   9    37.87    35.28     1.95 o
   5   1  -9    37.79    32.05     2.43 o
   6   1   9    50.42   187.68     6.00 o
   6   1  -9    51.31   119.51     9.61 o
   7   1   9    20.81    78.56     3.63 o
   1   2   9    72.87    41.43     2.34 o
   1   2  -9    73.44    43.10     5.08 o
   2   2   9    39.16    39.89     3.06 o
   2   2  -9    38.80    38.17     5.06 o
   3   2   9   208.86   237.50     4.85 o
   3   2  -9   208.29   211.50    11.13 o
   4   2   9   228.93   278.55     6.75 o
   4   2  -9   231.02   239.16    11.50 o
   5   2   9    19.46    43.57     2.94 o
   5   2  -9    19.86    24.55     2.25 o
   6   2   9   318.88   346.23     6.70 o
   7   2   9   247.16   238.54     5.94 o
   0   3   9     4.98     4.80     1.64 <
   1   3   9    38.59    37.85     2.39 o
   1   3  -9    38.88    31.46     4.48 o
   2   3   9    59.73    47.60     3.22 o
   2   3  -9    59.74    48.30     5.35 o
   3   3   9   362.01   361.75     6.02 o
   3   3  -9   361.90   321.44    13.54 o
   4   3   9   213.59   238.13     4.82 o
   4   3  -9   213.26   209.73    10.65 o
   5   3   9   153.21   204.41     5.66 o
   5   3  -9   153.65   150.36     5.70 o
   6   3   9    52.29   144.08     5.28 o
   6   3  -9    52.02    79.72     7.53 o
   7   3   9     5.00   164.00     5.31 o
   1   4   9   148.23   117.35     3.79 o
   1   4  -9   148.24   111.84    11.80 o
   2   4   9    26.15    30.97     3.27 o
   2   4  -9    26.62    15.78     3.26 o
   3   4   9   246.26   274.89     6.46 o
   3   4  -9   246.55   226.76    11.43 o
   4   4   9    11.48    26.36     2.47 o
   4   4  -9    12.15    17.61     2.94 o
   5   4   9   593.73   643.52     8.56 o
   5   4  -9   592.20   595.51    11.01 o
   6   4   9   116.07   112.26     3.65 o
   6   4  -9   115.41    92.18     5.21 o
   7   4   9   485.48   467.61     7.11 o
   0   5   9     8.01     3.61     1.55 <
   1   5   9    59.64    58.32     3.47 o
   1   5  -9    59.76    54.45     8.77 o
   2   5   9   213.62   193.77     6.07 o
   2   5  -9   213.18   177.63    15.42 o
   3   5   9   362.75   369.53     8.49 o
   3   5  -9   362.60   349.06    14.05 o
   4   5   9   101.52    90.63     3.01 o
   4   5  -9   102.14    86.96     5.57 o
   5   5   9   110.81   460.29     9.25 o
   5   5  -9   109.22   147.22     6.51 o
   6   5   9     5.26    24.35     2.06 o
   6   5  -9     5.43    10.56     2.21 o
   7   5   9     8.74    19.96     1.99 o
   1   6   9   312.66   280.90     5.95 o
   1   6  -9   315.50   238.28    17.89 o
   2   6   9   591.16   542.67     8.38 o
   2   6  -9   590.13   538.14    26.80 o
   3   6   9   271.55   354.47     7.29 o
   3   6  -9   271.68   304.38    19.82 o
   4   6   9    10.79    24.72     2.54 o
   4   6  -9    10.90    16.36     3.09 o
   5   6   9  1157.45  1146.14    11.34 o
   5   6  -9  1160.37  1039.06    14.36 o
   6   6   9     1.86     3.79     1.25 o
   6   6  -9     1.81     3.29     1.55 <
   7   6   9   186.64   203.27     4.31 o
   0   7   9    43.86    38.50     3.16 o
   1   7   9    76.97   110.84     5.43 o
   1   7  -9    76.96    60.18     9.51 o
   2   7   9   135.31   157.97     5.42 o
   2   7  -9   135.72   131.98    13.65 o
   3   7   9   259.60   308.84     7.29 o
   3   7  -9   259.65   243.14    17.83 o
   4   7   9   334.17   327.82     5.71 o
   4   7  -9   335.00   296.86     9.89 o
   5   7   9    87.30   179.78     7.11 o
   5   7  -9    87.08   134.70     8.51 o
   6   7   9     4.76    21.64     2.30 o
   6   7  -9     4.82     2.06     2.71 <
   7   7   9    29.34   255.03     6.87 o
   1   8   9  1242.05  1113.99    12.92 o
   1   8  -9  1241.71  1063.31    37.99 o
   2   8   9   248.17   221.53     5.83 o
   2   8  -9   250.04   203.79    16.56 o
   3   8   9   356.30   407.24     6.62 o
   3   8  -9   354.58   384.13    22.43 o
   4   8   9    59.32    69.56     3.87 o
   4   8  -9    59.10    49.49     4.61 o
   5   8   9   507.25   576.16     8.42 o
   5   8  -9   504.21   483.24    11.43 o
   6   8   9   117.95   106.87     4.11 o
   6   8  -9   118.29    89.84     7.44 o
   7   8   9   454.62   460.04     6.81 o
   0   9   9    44.81    46.02     3.47 o
   1   9   9   139.08   161.29     5.77 o
   1   9  -9   138.75   125.76    13.41 o
   2   9   9   204.36   213.28     6.52 o
   2   9  -9   205.80   172.32    15.48 o
   3   9   9     1.06    13.55     2.41 o
   3   9  -9     1.20     7.00     5.09 <
   4   9   9   478.76   489.79     7.32 o
   4   9  -9   477.49   451.24    15.40 o
   5   9   9   393.92   514.62    10.19 o
   5   9  -9   393.67   362.94    11.49 o
   6   9   9    61.57    92.27     3.49 o
   6   9  -9    61.10    58.20     6.37 o
   7   9   9    26.43   151.97     5.26 o
   1  10   9   125.97   124.24     4.08 o
   2  10   9   381.50   415.31     7.11 o
   2  10  -9   380.43   388.95    23.27 o
   3  10   9   838.83   844.90     9.13 o
   3  10  -9   840.92   820.05    22.11 o
   4  10   9    81.08    98.78     3.48 o
   4  10  -9    81.21    82.64     5.35 o
   5  10   9   718.92   789.47    12.38 o
   5  10  -9   716.66   684.78    21.30 o
   6  10   9   212.34   195.72     4.25 o
   6  10  -9   210.25   168.98     9.97 o
   0  11   9    40.95    31.42     4.05 o
   1  11   9    28.88    29.63     2.29 o
   2  11   9   165.51   155.56     5.15 o
   2  11  -9   165.06   141.58    14.30 o
   3  11   9    96.21   124.78     4.68 o
   3  11  -9    95.33   130.35     9.24 o
   4  11   9    52.46    48.57     2.37 o
   4  11  -9    52.50    46.37     4.14 o
   5  11   9   359.77   365.45     7.14 o
   5  11  -9   357.65   333.09    10.77 o
   6  11   9    13.01    17.64     1.97 o
   6  11  -9    13.06    24.24     5.34 o
   1  12   9    18.41    22.73     2.20 o
   2  12   9    59.89    51.43     3.10 o
   2  12  -9    59.08    47.31     5.85 o
   3  12   9  1048.65   978.69    11.23 o
   3  12  -9  1047.53   968.24    23.81 o
   4  12   9    20.85    30.52     1.92 o
   4  12  -9    20.62    28.69     3.28 o
   5  12   9   110.15   103.08     3.65 o
   5  12  -9   108.86    93.47     5.01 o
   6  12   9   250.23   225.70     4.64 o
   6  12  -9   250.54   191.21    10.13 o
   0  13   9    87.50    82.29     6.09 o
   0  13  -9    87.36    85.39     9.27 o
   1  13   9    27.56    27.43     2.54 o
   1  13  -9    27.47    22.00     3.64 o
   2  13   9    89.04    89.65     3.75 o
   2  13  -9    88.47    76.62     7.13 o
   3  13   9   112.82   142.37     4.68 o
   3  13  -9   112.06   126.28     7.16 o
   4  13   9    71.47    60.92     2.65 o
   4  13  -9    72.48    54.43     4.40 o
   5  13   9   175.82   187.33     5.37 o
   5  13  -9   174.40   159.50     7.38 o
   6  13   9     7.84    15.41     1.64 o
   6  13  -9     7.96    11.55     3.14 o
   1  14   9   218.72   193.12     5.56 o
   1  14  -9   219.10   201.54     9.88 o
   2  14   9   809.67   792.08    11.26 o
   2  14  -9   808.54   825.00    22.36 o
   3  14   9   313.99   329.17     6.84 o
   3  14  -9   313.58   308.73    10.82 o
   4  14   9   159.17   165.93     4.39 o
   4  14  -9   159.04   162.34     8.95 o
   5  14   9   300.28   319.80     6.79 o
   5  14  -9   300.32   314.54    16.29 o
   6  14   9   101.76    93.12     3.13 o
   6  14  -9   100.35    83.98     6.62 o
   0  15   9    52.52    54.60     3.76 o
   0  15  -9    52.58    52.67     7.35 o
   1  15   9    44.65    43.49     2.97 o
   1  15  -9    44.61    46.39     4.98 o
   2  15   9   120.85   123.85     4.66 o
   2  15  -9   121.36   111.91     6.79 o
   3  15   9   116.30   102.05     3.73 o
   3  15  -9   116.71    93.46     6.08 o
   4  15   9    49.31    66.00     3.05 o
   4  15  -9    49.67    55.76     3.79 o
   5  15   9    26.94    30.35     2.08 o
   5  15  -9    27.17    28.31     3.41 o
   6  15   9    82.07    72.97     3.07 o
   6  15  -9    81.80    66.83     5.76 o
   1  16   9    81.45    76.34     3.58 o
   1  16  -9    81.46    88.30     9.56 o
   2  16   9   583.68   556.12     9.40 o
   2  16  -9   584.10   544.03    14.55 o
   3  16   9   102.88    92.40     3.69 o
   3  16  -9   103.36    80.96     5.58 o
   4  16   9   273.61   286.69     5.59 o
   4  16  -9   271.54   274.48     9.35 o
   5  16   9    11.68     3.70     1.06 o
   5  16  -9    11.48     3.81     1.61 <
   6  16   9    86.59    84.77     3.16 o
   6  16  -9    87.99    78.12     4.66 o
   0  17   9   198.63   166.20     6.40 o
   0  17  -9   198.12   184.19    13.09 o
   1  17   9    31.35    26.00     2.33 o
   1  17  -9    31.37    29.15     5.79 o
   2  17   9    55.25    61.84     3.26 o
   2  17  -9    55.09    55.79     4.92 o
   3  17   9   356.95   355.90     7.78 o
   3  17  -9   358.92   340.15    11.01 o
   4  17   9    52.43    62.56     2.69 o
   4  17  -9    51.91    48.29     4.08 o
   5  17   9    13.65    19.37     1.66 o
   5  17  -9    13.55    13.00     3.18 o
   6  17   9    60.02    54.06     2.48 o
   6  17  -9    60.14    46.00     3.46 o
   1  18   9   157.23   146.30     4.84 o
   1  18  -9   157.62   163.33    12.68 o
   2  18   9   226.23   216.15     5.44 o
   2  18  -9   226.31   207.92     8.87 o
   3  18   9   115.84   115.32     3.98 o
   3  18  -9   116.56   107.51     6.29 o
   4  18   9   275.45   262.28     5.18 o
   4  18  -9   277.17   243.23     8.55 o
   5  18   9    62.41    56.26     2.77 o
   5  18  -9    63.27    52.30     4.39 o
   6  18   9     4.22    10.26     1.24 o
   6  18  -9     3.88    10.44     1.83 o
   0  19   9    70.17    54.21     3.69 o
   0  19  -9    69.83    58.85     7.15 o
   1  19   9    30.74    28.79     2.14 o
   1  19  -9    30.76    30.02     4.70 o
   2  19   9    32.32    38.62     2.55 o
   2  19  -9    32.00    36.02     3.98 o
   3  19   9   113.14   127.30     4.08 o
   3  19  -9   113.43   120.54     5.62 o
   4  19   9    18.73    20.23     1.71 o
   4  19  -9    19.24    15.14     1.87 o
   5  19   9   249.59   242.96     5.63 o
   5  19  -9   248.89   232.91     8.73 o
   6  19   9    61.81    67.87     3.04 o
   6  19  -9    61.46    54.12     5.14 o
   1  20   9   460.70   421.45     6.91 o
   1  20  -9   460.91   427.71    14.57 o
   2  20   9   592.35   550.50     8.99 o
   2  20  -9   593.31   541.05    13.91 o
   3  20   9   257.71   269.24     5.69 o
   3  20  -9   258.63   255.24     7.87 o
   4  20   9   165.73   147.11     3.80 o
   4  20  -9   165.08   147.61     5.37 o
   5  20   9    59.78    70.57     3.03 o
   5  20  -9    61.13    60.93     4.42 o
   6  20   9    42.04    45.62     2.40 o
   0  21   9     7.32     7.22     1.48 o
   0  21  -9     7.40     5.34     2.28 <
   1  21   9    55.24    58.12     2.68 o
   1  21  -9    55.27    59.45     4.67 o
   2  21   9   261.91   253.28     6.06 o
   2  21  -9   259.95   253.87     9.38 o
   3  21   9    60.58    82.76     3.24 o
   3  21  -9    61.01    68.73     4.13 o
   4  21   9    24.06    23.52     2.08 o
   4  21  -9    24.41    18.30     2.78 o
   5  21   9   100.97    89.48     3.30 o
   5  21  -9   101.15    85.21     5.08 o
   1  22   9    95.76    86.28     3.12 o
   1  22  -9    96.49    77.53     5.18 o
   2  22   9    69.21    66.75     2.96 o
   2  22  -9    68.27    60.19     4.68 o
   3  22   9   166.82   203.88     4.82 o
   3  22  -9   166.70   197.89     6.65 o
   4  22   9    22.74    19.61     1.97 o
   4  22  -9    22.53    16.80     2.55 o
   5  22   9   298.28   291.79     5.60 o
   5  22  -9   300.11   264.50     8.39 o
   0  23   9    29.74    30.62     2.42 o
   0  23  -9    29.64    34.34     5.03 o
   1  23   9    68.01    57.38     2.68 o
   1  23  -9    68.52    54.40     4.33 o
   2  23   9    98.48    92.24     3.29 o
   2  23  -9    97.52    87.17     5.41 o
   3  23   9   183.82   187.62     4.89 o
   3  23  -9   182.02   184.48     6.24 o
   4  23   9    86.22    89.55     3.59 o
   4  23  -9    86.94    82.14     5.22 o
   5  23   9    45.05    50.40     2.55 o
   5  23  -9    45.67    42.74     3.31 o
   1  24   9   136.85   123.41     3.55 o
   1  24  -9   136.38   107.91     5.81 o
   2  24   9    28.00    40.71     2.23 o
   2  24  -9    28.13    36.43     3.50 o
   3  24   9   217.76   209.78     5.02 o
   3  24  -9   218.31   208.99     7.22 o
   4  24   9    88.61    84.39     3.38 o
   4  24  -9    88.26    75.92     4.87 o
   5  24   9    37.27    31.61     2.24 o
   5  24  -9    36.14    28.38     3.79 o
   0  25   9   183.68   161.68     5.23 o
   1  25   9     1.33     3.16     0.98 o
   1  25  -9     1.39     0.36     1.53 <
   2  25   9     0.03     0.54     0.99 <
   2  25  -9     0.04    -0.34     1.21 <
   3  25   9    51.91    61.62     2.77 o
   3  25  -9    51.06    55.13     6.47 o
   4  25   9    64.54    74.58     3.12 o
   4  25  -9    64.38    65.15     4.25 o
   5  25   9   165.74   169.00     4.67 o
   1  26   9    48.84    40.97     1.99 o
   1  26  -9    47.89    39.51     3.43 o
   2  26   9    47.19    51.96     2.54 o
   2  26  -9    47.30    52.35     4.50 o
   3  26   9   274.77   255.38     6.16 o
   3  26  -9   277.89   252.55    12.40 o
   4  26   9   190.33   176.76     4.50 o
   4  26  -9   188.81   153.92     6.20 o
   0  27   9     9.59     5.78     1.21 o
   1  27   9    24.41    19.04     1.64 o
   1  27  -9    24.36    16.00     3.72 o
   2  27   9    37.42    41.43     2.48 o
   3  27   9    86.43    77.35     3.35 o
   3  27  -9    86.09    71.69     6.46 o
   4  27   9   215.76   206.36     4.61 o
   4  27  -9   216.21   175.13     6.16 o
   1  28   9    20.53    16.33     1.53 o
   2  28   9   462.93   485.01     7.04 o
   3  28   9   252.37   264.57     5.79 o
   3  28  -9   251.92   222.75    10.23 o
   4  28   9    61.31    62.61     2.71 o
   0  29   9     3.98     5.04     1.57 o
   1  29   9     8.34     8.21     1.08 o
   2  29   9   150.92   143.72     4.09 o
   3  29   9     9.00     9.11     1.21 o
   4  29   9    73.45    81.95     2.85 o
   1  30   9   104.58    99.93     3.39 o
   2  30   9    21.13    17.49     1.56 o
   3  30   9   113.60   110.57     3.11 o
   3  30  -9   113.63   117.13     7.39 o
   0  31   9    89.49    78.85     4.36 o
   1  31   9    46.09    48.01     2.30 o
   2  31   9    67.21    77.61     2.73 o
   3  31   9    42.48    32.22     1.60 o
   1  32   9    48.16    50.97     2.63 o
   2  32   9   107.01   101.12     2.92 o
   3  32   9     2.80     5.77     1.19 o
   0  33   9     1.64     0.28     0.97 <
   1  33   9    39.10    30.07     2.18 o
   2  33   9    20.01    17.58     1.94 o
   1  34   9   188.90   167.70     5.31 o
   2  34   9    61.08    53.83     5.02 o
   0   0  10   893.63   720.81    19.51 o
   2   0  10  2073.89  2018.86    23.50 o
   4   0  10   306.13   291.43     8.85 o
   4   0 -10   307.68   265.04    13.18 o
   6   0  10   248.51   237.93    10.46 o
   1   1  10    46.03    51.96     3.57 o
   1   1 -10    46.23    32.44     5.54 o
   2   1  10   250.64   235.26     8.15 o
   2   1 -10   249.70   205.20     9.43 o
   3   1  10    69.76    61.99     3.99 o
   3   1 -10    69.76    49.88     4.57 o
   4   1  10     8.39     9.61     1.97 o
   4   1 -10     8.41    15.82     2.73 o
   5   1  10     8.25    14.09     1.50 o
   6   1  10    13.44     5.74     1.61 o
   0   2  10  1803.56  1671.17    20.97 o
   1   2  10   288.04   356.74     8.50 o
   1   2 -10   290.31   286.42    16.17 o
   2   2  10   143.90   175.85     5.90 o
   2   2 -10   144.36   158.82    12.15 o
   3   2  10   415.13   390.82     8.63 o
   3   2 -10   415.41   334.84    16.70 o
   4   2  10    80.48    75.43     3.30 o
   4   2 -10    81.05    64.68     3.92 o
   5   2  10     9.19    19.39     1.74 o
   6   2  10   118.65   116.57     5.16 o
   1   3  10    77.14    72.40     4.62 o
   1   3 -10    77.47    55.43     7.45 o
   2   3  10    51.32    58.69     4.06 o
   2   3 -10    51.05    48.59     7.13 o
   3   3  10   256.65   220.35     7.22 o
   3   3 -10   257.05   197.11    13.10 o
   4   3  10    28.49    27.50     2.20 o
   4   3 -10    28.44    27.23     3.33 o
   5   3  10    76.86    84.91     2.92 o
   6   3  10    12.95     7.41     1.49 o
   0   4  10   659.46   659.78    13.13 o
   1   4  10   370.71   367.94     7.72 o
   1   4 -10   371.33   298.52    11.57 o
   2   4  10   200.70   246.20     6.20 o
   3   4  10   340.13   328.52     9.06 o
   3   4 -10   340.98   310.99    16.50 o
   4   4  10   100.65    87.62     3.10 o
   4   4 -10   101.18    86.52     5.62 o
   5   4  10    78.40    94.21     3.33 o
   6   4  10     0.71    -0.51     0.84 <
   1   5  10    31.43    41.68     4.47 o
   1   5 -10    31.27    29.90     5.91 o
   2   5  10   133.01   188.99     6.34 o
   2   5 -10   133.42   120.39    10.79 o
   3   5  10   172.76   169.77     6.60 o
   3   5 -10   173.54   138.77     8.52 o
   4   5  10    42.71    41.94     2.37 o
   4   5 -10    42.86    41.19     4.00 o
   5   5  10    59.61    81.21     3.10 o
   6   5  10    30.31    19.67     2.07 o
   0   6  10  1560.83  1436.89    19.08 o
   1   6  10   625.05   697.35     9.89 o
   2   6  10   148.70   194.90     6.21 o
   2   6 -10   148.88   150.08    12.25 o
   3   6  10   219.86   208.75     5.38 o
   3   6 -10   220.44   171.99     8.66 o
   4   6  10    34.79    40.72     2.23 o
   4   6 -10    34.67    29.98     3.65 o
   5   6  10    61.65    61.64     2.74 o
   1   7  10    30.16    24.83     3.89 o
   1   7 -10    30.15    26.54     6.29 o
   2   7  10   122.89   186.48     6.15 o
   2   7 -10   123.31   125.75    11.22 o
   3   7  10    69.79    53.55     3.06 o
   3   7 -10    69.83    50.78     4.94 o
   4   7  10    81.28    67.20     2.69 o
   4   7 -10    82.13    62.87     4.89 o
   5   7  10    64.92    99.55     3.35 o
   0   8  10   284.46   270.73     8.66 o
   0   8 -10   287.58   226.20    15.07 o
   1   8  10  1055.93  1027.82    14.05 o
   1   8 -10  1059.57   881.42    30.12 o
   2   8  10   206.39   247.41     6.84 o
   2   8 -10   207.68   199.88    14.10 o
   3   8  10    47.85    53.35     2.75 o
   3   8 -10    47.26    48.59     4.65 o
   4   8  10    10.90    19.20     1.61 o
   4   8 -10    10.96    15.58     2.81 o
   5   8  10   398.42   378.72     5.81 o
   1   9  10    73.96    76.24     5.61 o
   1   9 -10    74.10    64.24     5.76 o
   2   9  10    48.81    80.19     4.14 o
   2   9 -10    48.81    38.93     6.40 o
   3   9  10    22.92    28.53     2.29 o
   3   9 -10    22.70    24.93     3.45 o
   4   9  10    27.03    19.74     1.60 o
   5   9  10    93.98    81.61     3.06 o
   0  10  10     8.96    26.77     3.61 o
   0  10 -10     8.63    22.14     3.24 o
   1  10  10   707.39   696.80    12.30 o
   1  10 -10   709.81   623.58    13.42 o
   2  10  10   168.26   165.98     4.62 o
   2  10 -10   167.56   140.74     8.20 o
   3  10  10   130.09   124.04     4.11 o
   3  10 -10   129.63   115.50     7.08 o
   4  10  10    16.57    12.26     1.34 o
   5  10  10   106.48    98.64     2.93 o
   1  11  10    95.62   201.16     7.46 o
   1  11 -10    95.46    72.99     9.04 o
   2  11  10    82.88   105.46     3.86 o
   2  11 -10    82.82    72.87     8.71 o
   3  11  10   100.56    82.15     3.62 o
   3  11 -10   100.34    77.86     5.81 o
   4  11  10    30.83    29.58     1.64 o
   5  11  10     2.26     5.65     1.07 o
   0  12  10    31.58    23.36     3.51 o
   0  12 -10    30.68    20.66     3.14 o
   1  12  10   482.70   450.18    10.18 o
   1  12 -10   483.31   400.53    13.69 o
   2  12  10   223.26   246.73     5.95 o
   2  12 -10   221.59   215.96     9.94 o
   3  12  10   238.55   242.98     5.54 o
   3  12 -10   239.30   235.45     9.71 o
   4  12  10     4.59     4.49     1.00 o
   5  12  10     5.35     6.61     0.91 o
   1  13  10    40.90    54.05     4.48 o
   1  13 -10    40.87    33.33     4.14 o
   2  13  10   311.12   326.89     6.87 o
   2  13 -10   312.67   250.43    15.76 o
   3  13  10     4.31     7.59     1.99 o
   3  13 -10     4.17     8.12     2.55 o
   4  13  10    54.24    51.84     2.21 o
   5  13  10    25.82    29.92     1.72 o
   5  13 -10    25.57    24.70     3.44 o
   0  14  10  1279.91  1177.43    20.43 o
   0  14 -10  1272.25  1073.45    21.28 o
   1  14  10    39.09    56.14     3.75 o
   1  14 -10    39.29    38.48     4.26 o
   2  14  10   247.69   254.96     6.04 o
   2  14 -10   251.60   235.65    10.17 o
   3  14  10   314.94   349.56     7.12 o
   3  14 -10   314.67   310.61    10.84 o
   4  14  10    14.62    15.50     1.36 o
   4  14 -10    14.30    15.70     3.13 o
   5  14  10   106.01    98.77     3.25 o
   1  15  10    69.10    72.43     3.38 o
   1  15 -10    69.01    60.13     5.25 o
   2  15  10   315.63   310.20     6.56 o
   2  15 -10   317.30   269.33    10.62 o
   3  15  10    56.31    57.31     3.12 o
   3  15 -10    56.38    45.22     4.23 o
   4  15  10    34.33    33.87     1.76 o
   4  15 -10    34.40    28.36     3.78 o
   5  15  10   101.63   113.21     3.36 o
   0  16  10   123.22   158.68     7.34 o
   0  16 -10   122.59   136.54     7.41 o
   1  16  10   107.67   101.04     3.87 o
   1  16 -10   107.58    97.08     6.43 o
   2  16  10   176.89   168.53     4.79 o
   2  16 -10   177.12   157.96     8.08 o
   3  16  10    49.97    46.09     2.70 o
   4  16  10    44.59    48.62     2.23 o
   5  16  10     2.29     1.21     1.15 <
   1  17  10    65.22    67.87     3.23 o
   1  17 -10    64.95    57.27     5.06 o
   2  17  10    96.27   102.52     3.74 o
   2  17 -10    97.11    90.78     6.01 o
   3  17  10    27.18    29.05     2.12 o
   4  17  10   310.55   276.58     4.82 o
   0  18  10   148.60   139.90     6.69 o
   0  18 -10   146.80   141.13     7.23 o
   1  18  10   306.20   328.72     6.56 o
   1  18 -10   306.81   285.50    10.54 o
   2  18  10   192.84   184.22     4.78 o
   2  18 -10   192.33   160.33     7.80 o
   3  18  10    38.97    38.71     2.31 o
   4  18  10    24.36    30.98     1.88 o
   1  19  10     6.77    13.21     1.70 o
   1  19 -10     6.83     4.74     1.99 <
   2  19  10     5.76     7.28     1.43 o
   2  19 -10     5.81     8.18     3.65 <
   3  19  10    83.03   103.58     3.55 o
   4  19  10   246.30   239.95     5.24 o
   0  20  10  1122.95  1001.19    16.84 o
   0  20 -10  1123.58   798.70    26.26 o
   1  20  10   195.33   190.95     4.78 o
   1  20 -10   193.70   164.37    11.83 o
   2  20  10   318.04   308.62     5.82 o
   3  20  10   228.22   207.86     4.77 o
   4  20  10     8.52    14.73     1.41 o
   1  21  10    11.28    10.64     1.42 o
   1  21 -10    11.33     9.80     3.22 o
   2  21  10    25.43    20.67     1.63 o
   3  21  10    86.54    97.36     3.20 o
   4  21  10    44.61    47.01     2.88 o
   0  22  10    77.88    76.63     4.49 o
   1  22  10   145.57   111.97     3.47 o
   2  22  10     8.57     3.65     1.05 o
   3  22  10   105.69   107.14     4.13 o
   4  22  10    80.87    79.61     3.53 o
   1  23  10    19.33    21.57     1.64 o
   2  23  10    26.89    32.27     1.95 o
   3  23  10   113.25   114.61     4.14 o
   0  24  10   308.68   317.26     8.22 o
   1  24  10    88.31    73.90     2.65 o
   2  24  10    11.98    12.36     1.42 o
   3  24  10    37.86    35.59     2.28 o
   1  25  10     8.57     8.51     1.07 o
   2  25  10     1.20     1.97     0.92 <
   3  25  10    75.35    61.23     2.74 o
   0  26  10   140.37   119.98     4.55 o
   1  26  10   221.51   184.37     5.09 o
   2  26  10    55.44    55.17     2.82 o
   3  26  10    55.24    52.25     4.69 o
   1  27  10    13.32    16.47     1.96 o
   2  27  10    15.70    16.54     1.54 o
   0  28  10   610.82   529.64    17.01 o
   1  28  10    18.15    22.13     2.51 o
   2  28  10    14.40    12.31     2.89 o
   1  29  10    48.72    45.67     4.81 o
   2   0  11    25.24    16.52     2.83 o
   4   0  11   147.82   160.54     9.26 o
   0   1  11     7.63    -0.61     2.04 <
   1   1  11     1.76     3.71     1.27 <
   2   1  11    50.63    65.38     3.21 o
   3   1  11     7.33    21.27     2.60 o
   4   1  11    53.70    50.10     3.83 o
   1   2  11     1.48     4.49     1.27 o
   2   2  11   117.19   124.91     4.86 o
   3   2  11     8.49    17.63     1.96 o
   4   2  11   159.26   152.83     6.35 o
   0   3  11     3.99     5.26     1.69 o
   1   3  11    10.86    13.35     1.78 o
   2   3  11     9.95    12.05     2.07 o
   3   3  11     5.14    25.02     2.48 o
   4   3  11    27.90    32.38     3.11 o
   1   4  11    70.66    51.41     2.87 o
   2   4  11    42.57    58.74     3.40 o
   3   4  11   127.95   129.80     4.56 o
   4   4  11   108.32   110.09     5.27 o
   0   5  11     4.06     1.21     1.59 <
   1   5  11    20.26    28.31     2.75 o
   1   5 -11    20.26    13.93     3.26 o
   2   5  11     5.50    24.56     2.45 o
   3   5  11    33.40    36.73     2.88 o
   4   5  11     8.09    12.00     2.04 o
   1   6  11   124.38   116.16     4.40 o
   2   6  11    53.53    43.98     2.96 o
   3   6  11    56.80    83.22     3.69 o
   4   6  11    54.66    69.87     3.42 o
   0   7  11    29.79    32.57     3.20 o
   1   7  11    30.90    31.85     3.69 o
   2   7  11     1.11    16.05     2.12 o
   3   7  11    31.82    39.10     2.62 o
   4   7  11    30.92    50.21     3.64 o
   1   8  11   447.04   406.47     9.07 o
   2   8  11    48.32    55.10     2.87 o
   3   8  11    23.48    42.72     2.68 o
   4   8  11    20.64    51.16     3.53 o
   0   9  11    53.55    51.70     3.81 o
   1   9  11    38.56    90.47     5.02 o
   2   9  11    15.38    17.66     2.41 o
   3   9  11    94.96   110.52     4.78 o
   4   9  11    32.98    57.07     3.81 o
   1  10  11   120.84   108.98     4.66 o
   2  10  11    76.31    90.15     4.13 o
   3  10  11    93.20   104.29     4.75 o
   4  10  11    79.33    85.70     4.23 o
   0  11  11     8.01     5.59     1.73 o
   1  11  11    12.18    17.94     2.07 o
   2  11  11    15.76    38.74     2.99 o
   3  11  11   106.61   114.73     4.78 o
   4  11  11    46.74    72.69     5.60 o
   1  12  11    30.28    21.88     2.04 o
   2  12  11    80.50   101.21     4.22 o
   3  12  11     4.65    18.34     2.19 o
   0  13  11    64.53    42.84     3.33 o
   1  13  11     4.77     9.99     1.96 o
   2  13  11    47.60    54.86     3.16 o
   3  13  11    38.76    55.41     3.17 o
   1  14  11    91.04   134.55     4.36 o
   2  14  11    78.55    90.66     3.82 o
   3  14  11    10.99    11.96     1.64 o
   0  15  11     4.99     6.68     1.46 o
   1  15  11     2.57     5.82     1.41 o
   2  15  11    43.99    43.74     2.69 o
   3  15  11    10.52    16.39     1.68 o
   1  16  11    49.53    43.90     2.47 o
   2  16  11    13.37    29.14     2.13 o
   3  16  11    61.89    64.78     5.54 o
   0  17  11     4.66     3.57     1.64 <
   1  17  11     4.05    10.54     1.37 o
   2  17  11    10.69     8.36     1.28 o
   3  17  11    22.37    25.83     3.53 o
   1  18  11    15.67    15.26     1.41 o
   2  18  11    65.31    77.39     3.02 o
   0  19  11    66.60    63.39     4.25 o
   1  19  11     8.76    11.90     1.33 o
   2  19  11    14.46    26.40     2.14 o
   1  20  11   149.72   182.98     4.54 o
   0  21  11    16.87    17.95     3.34 o
   1  21  11    54.56    61.82     5.95 o
   1   3  12     2.85     1.13     1.18 <
   0   4  12   167.61   222.66     9.30 o
   1   4  12    19.18    19.73     2.82 o
   1   5  12     9.76     6.06     1.66 o
   0   6  12    68.59    90.96     6.07 o
   1   6  12    44.19    50.77     4.50 o
   0   8  12    81.95    96.71     6.09 o
